# Supplementary material for: Integrated Analysis of Long Non-Coding RNAs and mRNAs Reveals Key Trans-Target Genes Associated with Heat Stress Response in Rhododendron delavayi
Source: Life (Basel). 2025 Apr 25;15(5):697. doi: 10.3390/life15050697 (PMC12113157; doi:10.3390/life15050697)
Supplement: Supplementary file 1 [file life-15-00697-s001.zip]

Archive with 14 entries (14 files):
- Fig S1.tif
- Table S1.pdf
- Table S10.xlsx
- Table S11.xlsx
- Table S12.pdf
- Table S13.xlsx
- Table S2.xlsx
- Table S3.xlsx
- Table S4.xlsx
- Table S5.xlsx
- Table S6.xlsx
- Table S7.xlsx
- Table S8.xlsx
- Table S9.xlsx
