# Supplementary material for: Integrated Analysis of Long Non-Coding RNAs and mRNAs Reveals Key Trans-Target Genes Associated with Heat Stress Response in Rhododendron delavayi
Source: Life (Basel). 2025 Apr 25;15(5):697. doi: 10.3390/life15050697 (PMC12113157; doi:10.3390/life15050697)
Supplement: Supplementary file 1 [file life-15-00697-s001.zip › Table S10.xlsx]

## Sheet: Sheet1
Table S10 KEGG enrichment analysis of trans-acting DEGs in the comparison CK vs.H3
ID	Description	GeneRatio	BgRatio	enrich_factor	pvalue	qvalue	geneID	gene_number	Contained
ko01230	Biosynthesis of amino acids	0.0367	0.0316	1.16	0.00035327	0.0427643	Rhdel01G0063700;Rhdel01G0113500;Rhdel01G0117100;Rhdel01G0181400;Rhdel01G0181500;Rhdel01G0282900;Rhdel01G0291300;Rhdel01G0315300;Rhdel02G0015100;Rhdel02G0017400;Rhdel02G0040000;Rhdel02G0089700;Rhdel02G0117700;Rhdel02G0146100;Rhdel02G0237600;Rhdel02G0257500;Rhdel02G0260200;Rhdel02G0285700;Rhdel03G0033200;Rhdel03G0033500;Rhdel03G0037300;Rhdel03G0058500;Rhdel03G0063800;Rhdel03G0077500;Rhdel03G0099000…	233	up
ko00591	Linoleic acid metabolism	0.0038	0.0025	1.51	0.00215549	0.128963	Rhdel01G0122200;Rhdel02G0031300;Rhdel03G0031400;Rhdel03G0031500;Rhdel04G0161100;Rhdel04G0346100;Rhdel07G0237900;Rhdel07G0238000;Rhdel07G0239100;Rhdel07G0241600;Rhdel07G0241700;Rhdel07G0241800;Rhdel10G0271200;Rhdel12G0128800;Rhdel12G0261700;Rhdel13G0273300;Rhdel13G0273400;Rhdel13G0273500;Rhdel13G0273700;Rhdel13G0273900;Rhdel13G0274000;Rhdel13G0274100;Rhdel13G0274200;Rhdel13G0274300	24	up
ko00330	Arginine and proline metabolism	0.0115	0.0094	1.23	0.00643236	0.128963	Rhdel01G0021100;Rhdel01G0021200;Rhdel01G0021300;Rhdel01G0021400;Rhdel01G0084900;Rhdel01G0112300;Rhdel01G0249200;Rhdel01G0273700;Rhdel02G0011400;Rhdel02G0018600;Rhdel02G0257500;Rhdel03G0030100;Rhdel03G0033200;Rhdel03G0033500;Rhdel03G0124700;Rhdel03G0240200;Rhdel03G0261200;Rhdel04G0178600;Rhdel04G0178700;Rhdel04G0284500;Rhdel04G0358100;Rhdel05G0129000;Rhdel05G0217500;Rhdel06G0012700;Rhdel06G0046600…	73	up
ko00531	Glycosaminoglycan degradation	0.0063	0.0048	1.32	0.00652816	0.128963	Rhdel01G0063500;Rhdel01G0355100;Rhdel02G0285100;Rhdel03G0167100;Rhdel03G0304700;Rhdel03G0325800;Rhdel05G0004500;Rhdel05G0027000;Rhdel05G0208000;Rhdel05G0208400;Rhdel05G0265200;Rhdel06G0061900;Rhdel06G0197900;Rhdel07G0310400;Rhdel08G0124200;Rhdel08G0139500;Rhdel08G0218200;Rhdel08G0288600;Rhdel08G0289700;Rhdel09G0084700;Rhdel09G0098100;Rhdel09G0133200;Rhdel09G0139800;Rhdel09G0201700;Rhdel09G0201800…	40	up
ko00740	Riboflavin metabolism	0.0036	0.0025	1.44	0.00702283	0.128963	Rhdel01G0196700;Rhdel01G0230300;Rhdel01G0299300;Rhdel02G0315200;Rhdel03G0110900;Rhdel03G0165200;Rhdel03G0340200;Rhdel04G0291600;Rhdel05G0027800;Rhdel05G0127000;Rhdel05G0245600;Rhdel07G0017600;Rhdel07G0106500;Rhdel07G0249400;Rhdel08G0014500;Rhdel08G0058700;Rhdel09G0260300;Rhdel10G0228700;Rhdel11G0154900;Rhdel12G0147600;Rhdel12G0217800;Rhdel12G0243800;Rhdel13G0121000	23	up
ko00260	Glycine, serine and threonine metabolism	0.011	0.0091	1.22	0.00911905	0.128963	Rhdel01G0117100;Rhdel01G0192600;Rhdel02G0002800;Rhdel02G0031500;Rhdel02G0089700;Rhdel02G0260200;Rhdel02G0285700;Rhdel03G0338300;Rhdel04G0021600;Rhdel04G0114200;Rhdel04G0122400;Rhdel04G0244900;Rhdel04G0329400;Rhdel05G0016900;Rhdel05G0067800;Rhdel05G0106800;Rhdel05G0161300;Rhdel05G0199000;Rhdel05G0214800;Rhdel05G0252600;Rhdel05G0252800;Rhdel05G0334400;Rhdel06G0054800;Rhdel06G0065700;Rhdel06G0108600…	70	up
ko00310	Lysine degradation	0.0073	0.0057	1.27	0.0106204	0.128963	Rhdel01G0022200;Rhdel01G0245100;Rhdel01G0343200;Rhdel02G0002800;Rhdel02G0011400;Rhdel02G0067700;Rhdel02G0286100;Rhdel03G0003200;Rhdel03G0061000;Rhdel03G0233900;Rhdel03G0278300;Rhdel04G0045800;Rhdel04G0086400;Rhdel04G0362800;Rhdel04G0387000;Rhdel05G0001200;Rhdel05G0199000;Rhdel05G0247000;Rhdel05G0263800;Rhdel06G0000800;Rhdel06G0220900;Rhdel06G0224600;Rhdel06G0309400;Rhdel07G0136400;Rhdel08G0041200…	46	up
ko00280	Valine, leucine and isoleucine degradation	0.012	0.01	1.2	0.0114141	0.128963	Rhdel01G0075600;Rhdel01G0114000;Rhdel01G0142900;Rhdel02G0002800;Rhdel02G0011400;Rhdel02G0020400;Rhdel02G0035400;Rhdel02G0075300;Rhdel02G0133700;Rhdel02G0133900;Rhdel02G0134200;Rhdel02G0134300;Rhdel02G0134500;Rhdel02G0134800;Rhdel02G0143400;Rhdel02G0171700;Rhdel03G0135000;Rhdel03G0293700;Rhdel03G0315900;Rhdel03G0344300;Rhdel04G0045800;Rhdel04G0116800;Rhdel04G0362800;Rhdel04G0372000;Rhdel04G0373000…	76	up
ko00770	Pantothenate and CoA biosynthesis	0.006	0.0046	1.3	0.0117548	0.128963	Rhdel01G0230300;Rhdel02G0011400;Rhdel03G0077500;Rhdel03G0089300;Rhdel03G0165200;Rhdel03G0307100;Rhdel04G0178600;Rhdel04G0178700;Rhdel04G0370200;Rhdel05G0027800;Rhdel06G0080400;Rhdel06G0199000;Rhdel07G0011600;Rhdel08G0041200;Rhdel08G0041300;Rhdel08G0058700;Rhdel08G0144000;Rhdel08G0302200;Rhdel09G0008500;Rhdel09G0071200;Rhdel10G0055000;Rhdel10G0101100;Rhdel10G0109100;Rhdel10G0176200;Rhdel10G0176500…	38	up
ko00400	Phenylalanine, tyrosine and tryptophan biosynthesis	0.009	0.0073	1.23	0.0128908	0.128963	Rhdel01G0063700;Rhdel01G0181400;Rhdel01G0181500;Rhdel02G0015100;Rhdel02G0017400;Rhdel02G0146100;Rhdel02G0257500;Rhdel03G0207200;Rhdel03G0247600;Rhdel04G0021600;Rhdel04G0037200;Rhdel04G0077400;Rhdel04G0104700;Rhdel04G0364000;Rhdel05G0127900;Rhdel05G0207400;Rhdel06G0099100;Rhdel06G0184200;Rhdel06G0201000;Rhdel06G0215600;Rhdel06G0239500;Rhdel06G0302900;Rhdel07G0030900;Rhdel07G0154500;Rhdel07G0197100…	38	up
ko01200	Carbon metabolism	0.0399	0.0363	1.1	0.0139644	0.128963	Rhdel01G0075600;Rhdel01G0112100;Rhdel01G0192600;Rhdel01G0240700;Rhdel01G0249700;Rhdel01G0261500;Rhdel01G0282900;Rhdel01G0325200;Rhdel01G0341300;Rhdel02G0002800;Rhdel02G0006900;Rhdel02G0019200;Rhdel02G0040000;Rhdel02G0047200;Rhdel02G0089700;Rhdel02G0130900;Rhdel02G0257500;Rhdel02G0260200;Rhdel02G0285700;Rhdel02G0325700;Rhdel02G0345900;Rhdel03G0028300;Rhdel03G0028600;Rhdel03G0037300;Rhdel03G0099000…	253	up
ko00410	beta-Alanine metabolism	0.0082	0.0066	1.24	0.0150548	0.128963	Rhdel01G0075600;Rhdel01G0112100;Rhdel02G0011400;Rhdel02G0031500;Rhdel03G0315900;Rhdel04G0116800;Rhdel04G0122400;Rhdel04G0178600;Rhdel04G0178700;Rhdel04G0217500;Rhdel04G0329400;Rhdel04G0362800;Rhdel04G0370200;Rhdel04G0387000;Rhdel06G0150500;Rhdel06G0153100;Rhdel06G0199000;Rhdel07G0047500;Rhdel07G0066400;Rhdel07G0085300;Rhdel07G0255000;Rhdel08G0037600;Rhdel08G0041200;Rhdel08G0041300;Rhdel08G0144000…	52	up
ko00010	Glycolysis / Gluconeogenesis	0.0229	0.0202	1.13	0.0159033	0.128963	Rhdel01G0240700;Rhdel01G0261500;Rhdel01G0282900;Rhdel01G0341300;Rhdel02G0002800;Rhdel02G0006900;Rhdel02G0011400;Rhdel02G0019200;Rhdel02G0040000;Rhdel02G0130900;Rhdel02G0260200;Rhdel02G0345900;Rhdel03G0028300;Rhdel03G0028600;Rhdel03G0037300;Rhdel03G0099000;Rhdel03G0113400;Rhdel03G0117100;Rhdel03G0130900;Rhdel03G0135800;Rhdel03G0208300;Rhdel03G0213900;Rhdel03G0235300;Rhdel03G0245900;Rhdel03G0249900…	145	up
ko00250	Alanine, aspartate and glutamate metabolism	0.0074	0.006	1.25	0.0175441	0.128963	Rhdel01G0122400;Rhdel01G0293100;Rhdel01G0315300;Rhdel02G0117700;Rhdel02G0257500;Rhdel03G0108400;Rhdel03G0277400;Rhdel04G0120600;Rhdel04G0351400;Rhdel05G0271000;Rhdel05G0334400;Rhdel06G0065600;Rhdel06G0088000;Rhdel06G0184200;Rhdel06G0312900;Rhdel06G0339300;Rhdel07G0067200;Rhdel07G0203200;Rhdel07G0247900;Rhdel08G0004700;Rhdel08G0170500;Rhdel08G0202300;Rhdel08G0285900;Rhdel08G0293500;Rhdel09G0135800…	47	up
ko04120	Ubiquitin mediated proteolysis	0.0276	0.0247	1.12	0.01797	0.128963	Rhdel01G0071000;Rhdel01G0226300;Rhdel01G0231400;Rhdel01G0261900;Rhdel01G0280700;Rhdel01G0302200;Rhdel01G0322900;Rhdel01G0329400;Rhdel01G0365400;Rhdel01G0365500;Rhdel02G0013800;Rhdel02G0014600;Rhdel02G0014700;Rhdel02G0017500;Rhdel02G0111300;Rhdel02G0138900;Rhdel02G0164500;Rhdel02G0170500;Rhdel02G0264300;Rhdel02G0322600;Rhdel02G0327400;Rhdel03G0005400;Rhdel03G0053000;Rhdel03G0065800;Rhdel03G0079700…	175	up
ko00710	Carbon fixation in photosynthetic organisms	0.0101	0.0084	1.2	0.0180588	0.128963	Rhdel01G0282900;Rhdel02G0019200;Rhdel02G0047200;Rhdel02G0257500;Rhdel03G0113400;Rhdel03G0244000;Rhdel04G0000700;Rhdel04G0000800;Rhdel04G0007300;Rhdel04G0039700;Rhdel04G0041500;Rhdel04G0242500;Rhdel04G0254300;Rhdel04G0277600;Rhdel04G0287200;Rhdel04G0296400;Rhdel04G0322200;Rhdel04G0356900;Rhdel05G0077200;Rhdel05G0115200;Rhdel05G0233200;Rhdel05G0252700;Rhdel05G0319000;Rhdel05G0339700;Rhdel06G0005200…	64	up
ko03018	RNA degradation	0.0213	0.0188	1.13	0.0181108	0.128963	Rhdel01G0070600;Rhdel01G0096700;Rhdel01G0166000;Rhdel01G0173500;Rhdel01G0200800;Rhdel01G0258400;Rhdel01G0259000;Rhdel01G0271600;Rhdel01G0284000;Rhdel01G0284200;Rhdel01G0284500;Rhdel01G0290900;Rhdel01G0294500;Rhdel01G0368400;Rhdel02G0069600;Rhdel02G0115300;Rhdel02G0116100;Rhdel02G0120700;Rhdel02G0125400;Rhdel02G0183300;Rhdel02G0254700;Rhdel03G0000500;Rhdel03G0004900;Rhdel03G0077600;Rhdel03G0083600…	135	up
ko00900	Terpenoid backbone biosynthesis	0.0088	0.0074	1.2	0.0299605	0.201489	Rhdel01G0142900;Rhdel01G0288700;Rhdel01G0347500;Rhdel02G0020400;Rhdel02G0108600;Rhdel02G0108700;Rhdel02G0110800;Rhdel02G0126000;Rhdel02G0232600;Rhdel02G0321600;Rhdel03G0091900;Rhdel03G0123800;Rhdel03G0135000;Rhdel03G0336100;Rhdel04G0008300;Rhdel04G0018200;Rhdel04G0045800;Rhdel04G0087000;Rhdel04G0087200;Rhdel04G0087300;Rhdel04G0088000;Rhdel04G0088500;Rhdel04G0088700;Rhdel04G0096400;Rhdel04G0162600…	56	up
ko00061	Fatty acid biosynthesis	0.0079	0.0065	1.21	0.0328003	0.208977	Rhdel01G0094100;Rhdel01G0297000;Rhdel01G0334000;Rhdel01G0334500;Rhdel02G0119700;Rhdel02G0336000;Rhdel02G0336100;Rhdel03G0001000;Rhdel03G0049600;Rhdel03G0049800;Rhdel03G0049900;Rhdel03G0209600;Rhdel03G0280000;Rhdel03G0280100;Rhdel03G0297400;Rhdel03G0317100;Rhdel04G0047200;Rhdel04G0140100;Rhdel04G0287900;Rhdel04G0345000;Rhdel05G0142700;Rhdel05G0305300;Rhdel06G0241000;Rhdel06G0255300;Rhdel07G0006000…	50	up
ko03060	Protein export	0.009	0.0076	1.18	0.042503	0.253153	Rhdel01G0009500;Rhdel01G0021000;Rhdel01G0029100;Rhdel01G0083500;Rhdel01G0197800;Rhdel01G0301500;Rhdel01G0351700;Rhdel02G0117900;Rhdel02G0205000;Rhdel02G0336700;Rhdel03G0095000;Rhdel03G0108300;Rhdel03G0204100;Rhdel03G0312100;Rhdel03G0331600;Rhdel04G0022200;Rhdel04G0043100;Rhdel04G0142400;Rhdel04G0235400;Rhdel04G0314200;Rhdel05G0047100;Rhdel05G0115600;Rhdel05G0317200;Rhdel06G0051400;Rhdel06G0051800…	57	up
