# Supplementary material for: Integrated Analysis of Long Non-Coding RNAs and mRNAs Reveals Key Trans-Target Genes Associated with Heat Stress Response in Rhododendron delavayi
Source: Life (Basel). 2025 Apr 25;15(5):697. doi: 10.3390/life15050697 (PMC12113157; doi:10.3390/life15050697)
Supplement: Supplementary file 1 [file life-15-00697-s001.zip › Table S11.xlsx]

## Sheet: Sheet1
Table S11 KEGG enrichment analysis of trans-acting DEGs in the comparison CK vs.H6
ID	Description	GeneRatio	BgRatio	enrich_factor	pvalue	qvalue	geneID	gene_number	Contained
ko00592	alpha-Linolenic acid metabolism	0.0121	0.0092	1.31	0.000360365	0.0159235	Rhdel01G0107800;Rhdel01G0112100;Rhdel01G0122200;Rhdel01G0330700;Rhdel01G0330900;Rhdel01G0331000;Rhdel01G0331100;Rhdel02G0010000;Rhdel02G0015700;Rhdel02G0075300;Rhdel03G0031400;Rhdel03G0031500;Rhdel03G0048300;Rhdel03G0171200;Rhdel03G0205100;Rhdel03G0299700;Rhdel04G0080700;Rhdel04G0161100;Rhdel04G0217500;Rhdel04G0363100;Rhdel04G0371400;Rhdel05G0237100;Rhdel06G0006500;Rhdel06G0009900;Rhdel06G0010000…	75	up
ko00250	Alanine, aspartate and glutamate metabolism	0.0082	0.006	1.38	0.000466609	0.0159235	Rhdel01G0122400;Rhdel01G0293100;Rhdel01G0315300;Rhdel02G0117700;Rhdel02G0257500;Rhdel03G0108400;Rhdel03G0277400;Rhdel03G0278000;Rhdel03G0300900;Rhdel04G0120600;Rhdel04G0351400;Rhdel05G0271000;Rhdel05G0334400;Rhdel06G0065600;Rhdel06G0088000;Rhdel06G0184200;Rhdel06G0312900;Rhdel06G0339300;Rhdel07G0067200;Rhdel07G0203200;Rhdel07G0247900;Rhdel08G0004700;Rhdel08G0170500;Rhdel08G0202300;Rhdel08G0237600…	51	up
ko00310	Lysine degradation	0.0079	0.0057	1.39	0.000532377	0.0159235	Rhdel01G0022200;Rhdel01G0245100;Rhdel02G0002800;Rhdel02G0011400;Rhdel02G0067400;Rhdel02G0067700;Rhdel02G0286100;Rhdel03G0003200;Rhdel03G0061000;Rhdel03G0233900;Rhdel03G0278300;Rhdel04G0017600;Rhdel04G0045800;Rhdel04G0086400;Rhdel04G0362800;Rhdel04G0387000;Rhdel05G0001200;Rhdel05G0199000;Rhdel05G0247000;Rhdel05G0263800;Rhdel06G0000800;Rhdel06G0220900;Rhdel06G0224600;Rhdel06G0309400;Rhdel07G0136400…	49	up
ko01200	Carbon metabolism	0.0417	0.0363	1.15	0.000615808	0.0159235	Rhdel01G0112100;Rhdel01G0192600;Rhdel01G0240700;Rhdel01G0249700;Rhdel01G0261500;Rhdel01G0282900;Rhdel01G0325200;Rhdel01G0341300;Rhdel01G0341400;Rhdel02G0002800;Rhdel02G0006900;Rhdel02G0019200;Rhdel02G0040000;Rhdel02G0047200;Rhdel02G0089700;Rhdel02G0123200;Rhdel02G0130900;Rhdel02G0257500;Rhdel02G0260200;Rhdel02G0285700;Rhdel02G0325700;Rhdel02G0345900;Rhdel03G0028300;Rhdel03G0028600;Rhdel03G0037300…	258	up
ko03018	RNA degradation	0.0226	0.0188	1.2	0.000782413	0.0159235	Rhdel01G0070600;Rhdel01G0096700;Rhdel01G0166000;Rhdel01G0173500;Rhdel01G0200800;Rhdel01G0258400;Rhdel01G0259000;Rhdel01G0271600;Rhdel01G0284000;Rhdel01G0284500;Rhdel01G0294500;Rhdel01G0344800;Rhdel01G0368400;Rhdel02G0069600;Rhdel02G0115300;Rhdel02G0116100;Rhdel02G0120700;Rhdel02G0123200;Rhdel02G0125400;Rhdel02G0139100;Rhdel02G0183300;Rhdel02G0254700;Rhdel03G0000500;Rhdel03G0004900;Rhdel03G0077600…	140	up
ko00330	Arginine and proline metabolism	0.0121	0.0094	1.29	0.000825126	0.0159235	Rhdel01G0021100;Rhdel01G0021200;Rhdel01G0021300;Rhdel01G0021400;Rhdel01G0084900;Rhdel01G0085000;Rhdel01G0089100;Rhdel01G0112300;Rhdel01G0249200;Rhdel01G0273700;Rhdel02G0011400;Rhdel02G0018600;Rhdel02G0257500;Rhdel03G0030100;Rhdel03G0033500;Rhdel03G0124700;Rhdel03G0240200;Rhdel03G0261200;Rhdel03G0274200;Rhdel04G0178600;Rhdel04G0178700;Rhdel04G0284500;Rhdel04G0358100;Rhdel05G0129000;Rhdel05G0217500…	75	up
ko00071	Fatty acid degradation	0.0103	0.0079	1.31	0.00100677	0.0166533	Rhdel01G0107800;Rhdel01G0112100;Rhdel01G0312600;Rhdel01G0341300;Rhdel01G0341400;Rhdel02G0010000;Rhdel02G0011400;Rhdel02G0045100;Rhdel02G0075300;Rhdel02G0301500;Rhdel03G0028300;Rhdel03G0028600;Rhdel03G0048300;Rhdel03G0171200;Rhdel03G0294700;Rhdel04G0045800;Rhdel04G0047200;Rhdel04G0217500;Rhdel04G0345000;Rhdel04G0362800;Rhdel04G0371400;Rhdel04G0373000;Rhdel04G0387000;Rhdel06G0010600;Rhdel06G0097500…	64	up
ko00591	Linoleic acid metabolism	0.0039	0.0025	1.54	0.00139101	0.0192861	Rhdel01G0122200;Rhdel02G0031300;Rhdel03G0031400;Rhdel03G0031500;Rhdel04G0161100;Rhdel04G0346100;Rhdel07G0237900;Rhdel07G0238000;Rhdel07G0239100;Rhdel07G0241600;Rhdel07G0241700;Rhdel07G0241800;Rhdel10G0271200;Rhdel12G0128600;Rhdel12G0261700;Rhdel13G0273300;Rhdel13G0273400;Rhdel13G0273500;Rhdel13G0273700;Rhdel13G0273900;Rhdel13G0274000;Rhdel13G0274100;Rhdel13G0274200;Rhdel13G0274300	24	up
ko00710	Carbon fixation in photosynthetic organisms	0.0108	0.0084	1.29	0.00149906	0.0192861	Rhdel01G0282900;Rhdel02G0019200;Rhdel02G0047200;Rhdel02G0257500;Rhdel03G0113400;Rhdel03G0244000;Rhdel03G0309200;Rhdel04G0000700;Rhdel04G0000800;Rhdel04G0007300;Rhdel04G0039700;Rhdel04G0041500;Rhdel04G0242500;Rhdel04G0254300;Rhdel04G0277600;Rhdel04G0287200;Rhdel04G0296400;Rhdel04G0356900;Rhdel05G0077200;Rhdel05G0115200;Rhdel05G0233200;Rhdel05G0252700;Rhdel05G0302900;Rhdel05G0339700;Rhdel06G0005200…	67	up
ko01230	Biosynthesis of amino acids	0.0362	0.0316	1.15	0.00167252	0.0193661	Rhdel01G0113500;Rhdel01G0117100;Rhdel01G0282900;Rhdel01G0315300;Rhdel02G0015100;Rhdel02G0017400;Rhdel02G0040000;Rhdel02G0089700;Rhdel02G0117700;Rhdel02G0123200;Rhdel02G0146100;Rhdel02G0237600;Rhdel02G0257500;Rhdel02G0260200;Rhdel02G0285700;Rhdel03G0033500;Rhdel03G0037300;Rhdel03G0058500;Rhdel03G0063800;Rhdel03G0077500;Rhdel03G0099000;Rhdel03G0108400;Rhdel03G0111200;Rhdel03G0113400;Rhdel03G0117100…	224	up
ko00010	Glycolysis / Gluconeogenesis	0.0234	0.0202	1.16	0.00545526	0.054629	Rhdel01G0240700;Rhdel01G0261500;Rhdel01G0282900;Rhdel01G0341300;Rhdel01G0341400;Rhdel02G0002800;Rhdel02G0006900;Rhdel02G0011400;Rhdel02G0019200;Rhdel02G0040000;Rhdel02G0123200;Rhdel02G0130900;Rhdel02G0260200;Rhdel02G0345900;Rhdel03G0028300;Rhdel03G0028600;Rhdel03G0037300;Rhdel03G0048300;Rhdel03G0099000;Rhdel03G0113400;Rhdel03G0117100;Rhdel03G0130900;Rhdel03G0135800;Rhdel03G0208300;Rhdel03G0213900…	145	up
ko00051	Fructose and mannose metabolism	0.0118	0.0096	1.23	0.00566155	0.054629	Rhdel01G0007200;Rhdel01G0007300;Rhdel01G0021600;Rhdel01G0202300;Rhdel01G0261500;Rhdel01G0266000;Rhdel01G0266500;Rhdel01G0266600;Rhdel01G0266800;Rhdel02G0115400;Rhdel02G0123200;Rhdel02G0130900;Rhdel02G0187900;Rhdel03G0117100;Rhdel03G0197900;Rhdel03G0208300;Rhdel03G0235300;Rhdel03G0250200;Rhdel03G0294300;Rhdel03G0307600;Rhdel03G0308400;Rhdel03G0336600;Rhdel04G0007300;Rhdel04G0013500;Rhdel04G0101700…	73	up
ko00020	Citrate cycle (TCA cycle)	0.0099	0.0079	1.25	0.007156	0.0637376	Rhdel01G0240700;Rhdel02G0002800;Rhdel02G0047200;Rhdel02G0345900;Rhdel03G0135800;Rhdel04G0017600;Rhdel04G0018900;Rhdel04G0039700;Rhdel04G0386000;Rhdel05G0054300;Rhdel05G0054400;Rhdel05G0054500;Rhdel05G0199000;Rhdel05G0260400;Rhdel06G0083900;Rhdel06G0092400;Rhdel06G0171600;Rhdel06G0227600;Rhdel06G0228200;Rhdel06G0230000;Rhdel06G0231100;Rhdel06G0237200;Rhdel06G0306700;Rhdel06G0307100;Rhdel06G0309400…	61	up
ko00410	beta-Alanine metabolism	0.0084	0.0066	1.27	0.0083187	0.0688013	Rhdel01G0112100;Rhdel02G0011400;Rhdel02G0031500;Rhdel02G0144300;Rhdel03G0315900;Rhdel04G0116800;Rhdel04G0122400;Rhdel04G0178600;Rhdel04G0178700;Rhdel04G0217500;Rhdel04G0329400;Rhdel04G0362800;Rhdel04G0387000;Rhdel06G0150500;Rhdel06G0153100;Rhdel07G0047500;Rhdel07G0066400;Rhdel07G0085300;Rhdel07G0255000;Rhdel08G0037600;Rhdel08G0041200;Rhdel08G0041300;Rhdel08G0144000;Rhdel08G0214900;Rhdel08G0224100…	52	up
ko00260	Glycine, serine and threonine metabolism	0.011	0.0091	1.21	0.0128394	0.0973886	Rhdel01G0117100;Rhdel01G0192600;Rhdel02G0002800;Rhdel02G0031500;Rhdel02G0089700;Rhdel02G0260200;Rhdel02G0285700;Rhdel03G0338300;Rhdel04G0021600;Rhdel04G0122400;Rhdel04G0244900;Rhdel04G0329400;Rhdel04G0383400;Rhdel05G0016900;Rhdel05G0067800;Rhdel05G0106800;Rhdel05G0199000;Rhdel05G0252600;Rhdel05G0252800;Rhdel05G0334400;Rhdel06G0054800;Rhdel06G0065700;Rhdel06G0108600;Rhdel06G0150500;Rhdel06G0302900…	68	up
ko00740	Riboflavin metabolism	0.0036	0.0025	1.41	0.0137275	0.0973886	Rhdel01G0196700;Rhdel01G0230300;Rhdel01G0299300;Rhdel03G0110900;Rhdel03G0165200;Rhdel03G0340200;Rhdel04G0291600;Rhdel05G0027800;Rhdel05G0127000;Rhdel05G0245600;Rhdel07G0017600;Rhdel07G0106500;Rhdel07G0249400;Rhdel08G0014500;Rhdel08G0058700;Rhdel09G0260300;Rhdel10G0228700;Rhdel11G0154900;Rhdel12G0147600;Rhdel12G0217800;Rhdel12G0243800;Rhdel13G0121000	22	up
ko00270	Cysteine and methionine metabolism	0.0162	0.0138	1.17	0.0142984	0.0973886	Rhdel01G0021100;Rhdel01G0021200;Rhdel01G0021300;Rhdel01G0021400;Rhdel01G0117100;Rhdel01G0356000;Rhdel01G0373100;Rhdel02G0035300;Rhdel02G0047200;Rhdel02G0063000;Rhdel02G0089800;Rhdel02G0257500;Rhdel02G0285700;Rhdel02G0314900;Rhdel02G0321500;Rhdel02G0343600;Rhdel03G0058500;Rhdel03G0063800;Rhdel03G0111200;Rhdel03G0274200;Rhdel03G0305500;Rhdel03G0338300;Rhdel04G0012300;Rhdel04G0012400;Rhdel04G0036000…	100	up
ko01212	Fatty acid metabolism	0.0124	0.0105	1.19	0.0176174	0.103109	Rhdel01G0094100;Rhdel01G0107800;Rhdel01G0112100;Rhdel01G0297000;Rhdel02G0010000;Rhdel02G0075300;Rhdel02G0119700;Rhdel02G0336000;Rhdel03G0049600;Rhdel03G0049800;Rhdel03G0049900;Rhdel03G0171200;Rhdel03G0209600;Rhdel03G0280000;Rhdel03G0297400;Rhdel03G0317100;Rhdel04G0045800;Rhdel04G0047200;Rhdel04G0139400;Rhdel04G0139500;Rhdel04G0140100;Rhdel04G0217500;Rhdel04G0287900;Rhdel04G0345000;Rhdel04G0362800…	77	up
ko00520	Amino sugar and nucleotide sugar metabolism	0.0289	0.0259	1.12	0.0177046	0.103109	Rhdel01G0021600;Rhdel01G0042600;Rhdel01G0043000;Rhdel01G0043400;Rhdel01G0044000;Rhdel01G0086100;Rhdel01G0122900;Rhdel01G0202300;Rhdel01G0251300;Rhdel01G0261500;Rhdel01G0279000;Rhdel01G0332600;Rhdel01G0369500;Rhdel02G0029200;Rhdel02G0040200;Rhdel02G0109000;Rhdel02G0115400;Rhdel02G0122800;Rhdel02G0122900;Rhdel02G0130900;Rhdel02G0239800;Rhdel02G0332800;Rhdel03G0039300;Rhdel03G0040300;Rhdel03G0042000…	179	up
ko00604	Glycosphingolipid biosynthesis - ganglio series	0.0042	0.0031	1.35	0.0178098	0.103109	Rhdel01G0355100;Rhdel03G0167100;Rhdel03G0304700;Rhdel05G0004500;Rhdel05G0027000;Rhdel05G0265200;Rhdel06G0061900;Rhdel06G0197900;Rhdel07G0310400;Rhdel08G0124200;Rhdel08G0139500;Rhdel08G0288600;Rhdel08G0289700;Rhdel09G0084700;Rhdel09G0133200;Rhdel09G0139800;Rhdel09G0201700;Rhdel09G0201800;Rhdel09G0206800;Rhdel10G0175700;Rhdel10G0175800;Rhdel11G0087100;Rhdel12G0256600;Rhdel13G0017400;Rhdel13G0204800…	26	up
