# Supplementary material for: Integrated Analysis of Long Non-Coding RNAs and mRNAs Reveals Key Trans-Target Genes Associated with Heat Stress Response in Rhododendron delavayi
Source: Life (Basel). 2025 Apr 25;15(5):697. doi: 10.3390/life15050697 (PMC12113157; doi:10.3390/life15050697)
Supplement: Supplementary file 1 [file life-15-00697-s001.zip › Table S13.xlsx]

## Sheet: tran-kegg
Table S13 The trans-acting DEGs commonly enriched KEGG pathways of 26 upregulated lncRNAs
genes	LncRNAs
Rhdel01G0021200	MSTRG.32679.33
Rhdel01G0021200	MSTRG.34368.2
Rhdel01G0021200	MSTRG.45868.2
Rhdel01G0021200	MSTRG.48329.1
Rhdel01G0249200	MSTRG.48579.1
Rhdel01G0273700	MSTRG.26358.59
Rhdel01G0273700	MSTRG.30578.3
Rhdel01G0273700	MSTRG.34368.2
Rhdel01G0273700	MSTRG.48329.1
Rhdel01G0273700	MSTRG.6342.1
Rhdel01G0273700	MSTRG.9901.1
Rhdel01G0315300	MSTRG.2778.4
Rhdel01G0315300	MSTRG.41309.1
Rhdel02G0006900	MSTRG.26522.1
Rhdel02G0006900	MSTRG.2778.4
Rhdel02G0006900	MSTRG.3187.58
Rhdel02G0006900	MSTRG.32679.33
Rhdel02G0006900	MSTRG.34368.1
Rhdel02G0006900	MSTRG.41309.1
Rhdel02G0006900	MSTRG.43255.7
Rhdel02G0006900	MSTRG.45868.2
Rhdel02G0006900	MSTRG.48329.1
Rhdel02G0006900	MSTRG.6342.1
Rhdel02G0006900	MSTRG.9901.1
Rhdel02G0075300	MSTRG.26522.1
Rhdel02G0075300	MSTRG.2778.4
Rhdel02G0075300	MSTRG.3187.58
Rhdel02G0075300	MSTRG.32679.33
Rhdel02G0075300	MSTRG.34368.1
Rhdel02G0075300	MSTRG.34368.2
Rhdel02G0075300	MSTRG.41309.1
Rhdel02G0075300	MSTRG.45868.2
Rhdel02G0075300	MSTRG.48329.1
Rhdel02G0075300	MSTRG.6342.1
Rhdel02G0075300	MSTRG.9901.1
Rhdel03G0061000	MSTRG.26358.59
Rhdel03G0061000	MSTRG.26522.1
Rhdel03G0061000	MSTRG.34368.1
Rhdel03G0061000	MSTRG.34368.2
Rhdel03G0061000	MSTRG.43211.1
Rhdel03G0061000	MSTRG.43255.7
Rhdel03G0061000	MSTRG.45868.2
Rhdel03G0061000	MSTRG.48329.1
Rhdel03G0061000	MSTRG.6342.1
Rhdel03G0061000	MSTRG.9901.1
Rhdel03G0110900	MSTRG.26522.1
Rhdel03G0110900	MSTRG.2778.4
Rhdel03G0110900	MSTRG.3187.58
Rhdel03G0110900	MSTRG.32679.33
Rhdel03G0110900	MSTRG.34368.1
Rhdel03G0110900	MSTRG.41309.1
Rhdel03G0110900	MSTRG.45868.2
Rhdel03G0110900	MSTRG.48329.1
Rhdel03G0110900	MSTRG.6342.1
Rhdel03G0110900	MSTRG.9901.1
Rhdel03G0213900	MSTRG.2778.4
Rhdel03G0213900	MSTRG.3187.58
Rhdel03G0213900	MSTRG.34368.1
Rhdel03G0213900	MSTRG.41309.1
Rhdel03G0213900	MSTRG.48329.1
Rhdel03G0235300	MSTRG.2778.4
Rhdel03G0235300	MSTRG.3187.58
Rhdel03G0235300	MSTRG.32679.33
Rhdel03G0235300	MSTRG.34368.1
Rhdel03G0235300	MSTRG.41309.1
Rhdel03G0235300	MSTRG.48329.1
Rhdel03G0252500	MSTRG.26358.59
Rhdel03G0252500	MSTRG.34368.2
Rhdel03G0252500	MSTRG.45868.2
Rhdel03G0252500	MSTRG.48329.1
Rhdel03G0252500	MSTRG.6342.1
Rhdel03G0252500	MSTRG.9901.1
Rhdel03G0277400	MSTRG.26522.1
Rhdel03G0277400	MSTRG.2778.4
Rhdel03G0277400	MSTRG.3187.58
Rhdel03G0277400	MSTRG.32679.33
Rhdel03G0277400	MSTRG.34368.1
Rhdel03G0277400	MSTRG.41309.1
Rhdel03G0277400	MSTRG.43255.7
Rhdel03G0277400	MSTRG.45868.2
Rhdel03G0277400	MSTRG.48329.1
Rhdel03G0277400	MSTRG.6342.1
Rhdel03G0277400	MSTRG.9901.1
Rhdel03G0283900	MSTRG.10779.8
Rhdel03G0308400	MSTRG.26358.59
Rhdel03G0308400	MSTRG.26522.1
Rhdel03G0308400	MSTRG.34368.1
Rhdel03G0308400	MSTRG.34368.2
Rhdel03G0308400	MSTRG.45868.2
Rhdel03G0308400	MSTRG.48329.1
Rhdel03G0308400	MSTRG.6342.1
Rhdel03G0308400	MSTRG.9901.1
Rhdel04G0003600	MSTRG.26522.1
Rhdel04G0003600	MSTRG.2778.4
Rhdel04G0003600	MSTRG.3187.58
Rhdel04G0003600	MSTRG.34368.1
Rhdel04G0003600	MSTRG.41309.1
Rhdel04G0003600	MSTRG.43255.7
Rhdel04G0003600	MSTRG.45868.2
Rhdel04G0003600	MSTRG.48329.1
Rhdel04G0003600	MSTRG.6342.1
Rhdel04G0003600	MSTRG.9901.1
Rhdel04G0037200	MSTRG.26358.59
Rhdel04G0037200	MSTRG.3187.58
Rhdel04G0037200	MSTRG.34368.1
Rhdel04G0037200	MSTRG.34368.2
Rhdel04G0037200	MSTRG.43255.7
Rhdel04G0037200	MSTRG.45868.2
Rhdel04G0037200	MSTRG.48329.1
Rhdel04G0037200	MSTRG.6342.1
Rhdel04G0037200	MSTRG.68662.1
Rhdel04G0037200	MSTRG.9901.1
Rhdel04G0104700	MSTRG.26358.59
Rhdel04G0104700	MSTRG.34368.1
Rhdel04G0104700	MSTRG.34368.2
Rhdel04G0104700	MSTRG.45868.2
Rhdel04G0104700	MSTRG.48329.1
Rhdel04G0104700	MSTRG.6342.1
Rhdel04G0104700	MSTRG.9901.1
Rhdel04G0151000	MSTRG.34368.2
Rhdel04G0151000	MSTRG.37925.26
Rhdel04G0151000	MSTRG.9901.1
Rhdel04G0161100	MSTRG.37925.26
Rhdel04G0178600	MSTRG.2778.4
Rhdel04G0178600	MSTRG.3187.58
Rhdel04G0178600	MSTRG.41309.1
Rhdel04G0291600	MSTRG.20407.1
Rhdel04G0291600	MSTRG.26522.1
Rhdel04G0291600	MSTRG.2778.4
Rhdel04G0291600	MSTRG.3187.58
Rhdel04G0291600	MSTRG.34368.1
Rhdel04G0291600	MSTRG.41309.1
Rhdel04G0291600	MSTRG.43255.7
Rhdel04G0291600	MSTRG.45868.2
Rhdel04G0291600	MSTRG.48329.1
Rhdel04G0291600	MSTRG.6342.1
Rhdel04G0291600	MSTRG.68662.1
Rhdel04G0291600	MSTRG.9901.1
Rhdel04G0329400	MSTRG.34368.1
Rhdel04G0329400	MSTRG.34368.2
Rhdel04G0329400	MSTRG.45868.2
Rhdel04G0329400	MSTRG.48329.1
Rhdel04G0329400	MSTRG.6342.1
Rhdel04G0329400	MSTRG.9901.1
Rhdel04G0345000	MSTRG.26522.1
Rhdel04G0345000	MSTRG.2778.4
Rhdel04G0345000	MSTRG.3187.58
Rhdel04G0345000	MSTRG.34368.1
Rhdel04G0345000	MSTRG.41309.1
Rhdel04G0345000	MSTRG.45868.2
Rhdel04G0345000	MSTRG.48329.1
Rhdel04G0380700	MSTRG.26358.59
Rhdel04G0380700	MSTRG.26522.1
Rhdel04G0380700	MSTRG.34368.1
Rhdel04G0380700	MSTRG.34368.2
Rhdel04G0380700	MSTRG.41309.1
Rhdel04G0380700	MSTRG.43255.7
Rhdel04G0380700	MSTRG.45868.2
Rhdel04G0380700	MSTRG.48329.1
Rhdel04G0380700	MSTRG.6342.1
Rhdel04G0380700	MSTRG.9901.1
Rhdel05G0001200	MSTRG.26522.1
Rhdel05G0001200	MSTRG.34368.1
Rhdel05G0001200	MSTRG.34368.2
Rhdel05G0001200	MSTRG.43211.1
Rhdel05G0001200	MSTRG.45868.2
Rhdel05G0001200	MSTRG.48329.1
Rhdel05G0001200	MSTRG.6342.1
Rhdel05G0001200	MSTRG.9901.1
Rhdel05G0004500	MSTRG.2778.4
Rhdel05G0004500	MSTRG.3187.58
Rhdel05G0004500	MSTRG.40576.1
Rhdel05G0027000	MSTRG.2778.4
Rhdel05G0027000	MSTRG.3187.58
Rhdel05G0027000	MSTRG.32679.33
Rhdel05G0027000	MSTRG.41309.1
Rhdel05G0054400	MSTRG.2778.4
Rhdel05G0054400	MSTRG.3187.58
Rhdel05G0054400	MSTRG.40576.1
Rhdel05G0054400	MSTRG.41309.1
Rhdel05G0054500	MSTRG.2778.4
Rhdel05G0115200	MSTRG.28792.2
Rhdel05G0115200	MSTRG.34368.1
Rhdel05G0115200	MSTRG.34368.2
Rhdel05G0115200	MSTRG.41309.1
Rhdel05G0115200	MSTRG.43211.1
Rhdel05G0115200	MSTRG.45868.2
Rhdel05G0115200	MSTRG.48329.1
Rhdel05G0115200	MSTRG.6342.1
Rhdel05G0115200	MSTRG.9901.1
Rhdel05G0118700	MSTRG.2828.1
Rhdel05G0118700	MSTRG.34368.2
Rhdel05G0118700	MSTRG.37925.26
Rhdel05G0118700	MSTRG.9901.1
Rhdel05G0127000	MSTRG.2778.4
Rhdel05G0127000	MSTRG.3187.58
Rhdel05G0127000	MSTRG.32679.33
Rhdel05G0127000	MSTRG.40576.1
Rhdel05G0127000	MSTRG.41309.1
Rhdel05G0127900	MSTRG.26358.59
Rhdel05G0127900	MSTRG.34368.1
Rhdel05G0127900	MSTRG.34368.2
Rhdel05G0127900	MSTRG.45868.2
Rhdel05G0127900	MSTRG.48329.1
Rhdel05G0127900	MSTRG.6342.1
Rhdel05G0127900	MSTRG.9901.1
Rhdel05G0132100	MSTRG.2778.4
Rhdel05G0132100	MSTRG.3187.58
Rhdel05G0132100	MSTRG.32679.33
Rhdel05G0132100	MSTRG.34368.1
Rhdel05G0132100	MSTRG.41309.1
Rhdel05G0132100	MSTRG.48329.1
Rhdel05G0142700	MSTRG.26358.59
Rhdel05G0142700	MSTRG.34368.1
Rhdel05G0142700	MSTRG.34368.2
Rhdel05G0142700	MSTRG.43211.1
Rhdel05G0142700	MSTRG.45868.2
Rhdel05G0142700	MSTRG.48329.1
Rhdel05G0142700	MSTRG.6342.1
Rhdel05G0142700	MSTRG.9901.1
Rhdel05G0334400	MSTRG.3187.58
Rhdel05G0334400	MSTRG.34368.1
Rhdel05G0334400	MSTRG.43255.7
Rhdel05G0334400	MSTRG.45868.2
Rhdel05G0334400	MSTRG.48329.1
Rhdel05G0334400	MSTRG.68662.1
Rhdel05G0334400	MSTRG.9901.1
Rhdel06G0000800	MSTRG.34368.1
Rhdel06G0000800	MSTRG.34368.2
Rhdel06G0000800	MSTRG.2778.4
Rhdel06G0007900	MSTRG.2778.4
Rhdel06G0007900	MSTRG.3187.58
Rhdel06G0007900	MSTRG.32679.33
Rhdel06G0007900	MSTRG.34368.1
Rhdel06G0007900	MSTRG.41309.1
Rhdel06G0007900	MSTRG.45868.2
Rhdel06G0007900	MSTRG.48329.1
Rhdel06G0007900	MSTRG.6342.1
Rhdel06G0007900	MSTRG.9901.1
Rhdel06G0065700	MSTRG.26358.59
Rhdel06G0065700	MSTRG.30578.3
Rhdel06G0065700	MSTRG.34368.1
Rhdel06G0065700	MSTRG.34368.2
Rhdel06G0065700	MSTRG.43211.1
Rhdel06G0065700	MSTRG.48329.1
Rhdel06G0065700	MSTRG.62429.2
Rhdel06G0065700	MSTRG.6342.1
Rhdel06G0065700	MSTRG.9901.1
Rhdel06G0150500	MSTRG.40576.1
Rhdel06G0171600	MSTRG.26522.1
Rhdel06G0171600	MSTRG.2778.4
Rhdel06G0171600	MSTRG.3187.58
Rhdel06G0171600	MSTRG.32679.33
Rhdel06G0171600	MSTRG.34368.1
Rhdel06G0171600	MSTRG.41309.1
Rhdel06G0171600	MSTRG.45868.2
Rhdel06G0171600	MSTRG.48329.1
Rhdel06G0171600	MSTRG.6342.1
Rhdel06G0228200	MSTRG.45868.2
Rhdel06G0228200	MSTRG.6342.3
Rhdel06G0231100	MSTRG.2778.4
Rhdel06G0231100	MSTRG.3187.58
Rhdel06G0231100	MSTRG.32679.33
Rhdel06G0231100	MSTRG.34368.1
Rhdel06G0231100	MSTRG.41309.1
Rhdel06G0231100	MSTRG.45868.2
Rhdel06G0231100	MSTRG.48329.1
Rhdel06G0306700	MSTRG.20407.1
Rhdel06G0306700	MSTRG.3187.58
Rhdel06G0306700	MSTRG.43255.7
Rhdel06G0306700	MSTRG.45868.2
Rhdel06G0306700	MSTRG.48329.1
Rhdel06G0306700	MSTRG.68662.1
Rhdel07G0009000	MSTRG.2778.4
Rhdel07G0009000	MSTRG.3187.58
Rhdel07G0009000	MSTRG.34368.1
Rhdel07G0009000	MSTRG.41309.1
Rhdel07G0009000	MSTRG.45868.2
Rhdel07G0009000	MSTRG.48329.1
Rhdel07G0106500	MSTRG.48579.1
Rhdel07G0106500	MSTRG.68317.1
Rhdel07G0154500	MSTRG.28792.2
Rhdel07G0154500	MSTRG.43211.1
Rhdel07G0154500	MSTRG.9901.1
Rhdel07G0227700	MSTRG.34368.1
Rhdel07G0227700	MSTRG.34368.2
Rhdel07G0227700	MSTRG.43211.1
Rhdel07G0227700	MSTRG.45868.2
Rhdel07G0227700	MSTRG.48329.1
Rhdel07G0227700	MSTRG.6342.1
Rhdel07G0227700	MSTRG.9901.1
Rhdel07G0237900	MSTRG.26358.59
Rhdel07G0237900	MSTRG.26522.1
Rhdel07G0237900	MSTRG.2778.4
Rhdel07G0237900	MSTRG.3187.58
Rhdel07G0237900	MSTRG.34368.1
Rhdel07G0237900	MSTRG.34368.2
Rhdel07G0237900	MSTRG.41309.1
Rhdel07G0237900	MSTRG.43255.7
Rhdel07G0237900	MSTRG.45868.2
Rhdel07G0237900	MSTRG.48329.1
Rhdel07G0237900	MSTRG.6342.1
Rhdel07G0237900	MSTRG.68662.1
Rhdel07G0237900	MSTRG.9901.1
Rhdel07G0238000	MSTRG.26522.1
Rhdel07G0238000	MSTRG.34368.1
Rhdel07G0238000	MSTRG.34368.2
Rhdel07G0238000	MSTRG.43211.1
Rhdel07G0238000	MSTRG.45868.2
Rhdel07G0238000	MSTRG.48329.1
Rhdel07G0238000	MSTRG.6342.1
Rhdel07G0238000	MSTRG.9901.1
Rhdel07G0322700	MSTRG.2778.4
Rhdel08G0022600	MSTRG.20407.1
Rhdel08G0022600	MSTRG.3187.58
Rhdel08G0022600	MSTRG.34368.2
Rhdel08G0022600	MSTRG.43255.7
Rhdel08G0022600	MSTRG.45868.2
Rhdel08G0022600	MSTRG.48329.1
Rhdel08G0022600	MSTRG.6342.1
Rhdel08G0022600	MSTRG.68662.1
Rhdel08G0022600	MSTRG.9901.1
Rhdel08G0061400	MSTRG.26358.59
Rhdel08G0061400	MSTRG.2828.1
Rhdel08G0061400	MSTRG.34368.2
Rhdel08G0061400	MSTRG.43255.7
Rhdel08G0061400	MSTRG.45868.2
Rhdel08G0061400	MSTRG.48329.1
Rhdel08G0061400	MSTRG.6342.1
Rhdel08G0061400	MSTRG.68662.1
Rhdel08G0061400	MSTRG.9901.1
Rhdel08G0086200	MSTRG.26522.1
Rhdel08G0086200	MSTRG.2778.4
Rhdel08G0086200	MSTRG.3187.58
Rhdel08G0086200	MSTRG.34368.1
Rhdel08G0086200	MSTRG.34368.2
Rhdel08G0086200	MSTRG.41309.1
Rhdel08G0086200	MSTRG.43255.7
Rhdel08G0086200	MSTRG.45868.2
Rhdel08G0086200	MSTRG.48329.1
Rhdel08G0086200	MSTRG.6342.1
Rhdel08G0086200	MSTRG.68662.1
Rhdel08G0086200	MSTRG.9901.1
Rhdel08G0111300	MSTRG.26358.59
Rhdel08G0111300	MSTRG.30578.3
Rhdel08G0111300	MSTRG.34368.1
Rhdel08G0111300	MSTRG.34368.2
Rhdel08G0111300	MSTRG.45868.2
Rhdel08G0111300	MSTRG.48329.1
Rhdel08G0111300	MSTRG.6342.1
Rhdel08G0111300	MSTRG.9901.1
Rhdel09G0165600	MSTRG.26522.1
Rhdel09G0165600	MSTRG.34368.1
Rhdel09G0165600	MSTRG.34368.2
Rhdel09G0165600	MSTRG.43211.1
Rhdel09G0165600	MSTRG.43255.7
Rhdel09G0165600	MSTRG.45868.2
Rhdel09G0165600	MSTRG.48329.1
Rhdel09G0165600	MSTRG.6342.1
Rhdel09G0165600	MSTRG.9901.1
Rhdel09G0201800	MSTRG.34368.1
Rhdel09G0201800	MSTRG.34368.2
Rhdel09G0201800	MSTRG.43211.1
Rhdel09G0201800	MSTRG.45868.2
Rhdel09G0201800	MSTRG.48329.1
Rhdel09G0201800	MSTRG.6342.1
Rhdel09G0201800	MSTRG.9901.1
Rhdel09G0258000	MSTRG.2778.4
Rhdel09G0258000	MSTRG.34368.1
Rhdel09G0258000	MSTRG.41309.1
Rhdel09G0258100	MSTRG.26522.1
Rhdel09G0258100	MSTRG.2778.4
Rhdel09G0258100	MSTRG.3187.58
Rhdel09G0258100	MSTRG.34368.1
Rhdel09G0258100	MSTRG.41309.1
Rhdel09G0258100	MSTRG.43255.7
Rhdel09G0258100	MSTRG.45868.2
Rhdel09G0258100	MSTRG.48329.1
Rhdel09G0264500	MSTRG.2778.4
Rhdel09G0264500	MSTRG.3187.58
Rhdel09G0264500	MSTRG.32679.33
Rhdel09G0264500	MSTRG.34368.1
Rhdel09G0264500	MSTRG.41309.1
Rhdel09G0264500	MSTRG.45868.2
Rhdel09G0264500	MSTRG.48329.1
Rhdel10G0073500	MSTRG.2828.1
Rhdel10G0073700	MSTRG.26358.59
Rhdel10G0073700	MSTRG.26522.1
Rhdel10G0073700	MSTRG.34368.1
Rhdel10G0073700	MSTRG.34368.2
Rhdel10G0073700	MSTRG.43255.7
Rhdel10G0073700	MSTRG.45868.2
Rhdel10G0073700	MSTRG.48329.1
Rhdel10G0073700	MSTRG.6342.1
Rhdel10G0073700	MSTRG.68662.1
Rhdel10G0073700	MSTRG.9901.1
Rhdel10G0097800	MSTRG.26358.59
Rhdel10G0097800	MSTRG.2778.4
Rhdel10G0097800	MSTRG.26522.1
Rhdel10G0097800	MSTRG.30578.3
Rhdel10G0097800	MSTRG.34368.1
Rhdel10G0097800	MSTRG.34368.2
Rhdel10G0097800	MSTRG.43255.7
Rhdel10G0097800	MSTRG.45868.2
Rhdel10G0097800	MSTRG.48329.1
Rhdel10G0097800	MSTRG.6342.1
Rhdel10G0097800	MSTRG.68662.1
Rhdel10G0097800	MSTRG.9901.1
Rhdel10G0101100	MSTRG.26522.1
Rhdel10G0101100	MSTRG.34368.1
Rhdel10G0101100	MSTRG.34368.2
Rhdel10G0101100	MSTRG.45868.2
Rhdel10G0101100	MSTRG.48329.1
Rhdel10G0101100	MSTRG.6342.1
Rhdel10G0101100	MSTRG.9901.1
Rhdel10G0195200	MSTRG.34368.2
Rhdel10G0195200	MSTRG.48579.1
Rhdel10G0195200	MSTRG.9901.1
Rhdel10G0212900	MSTRG.2778.4
Rhdel10G0212900	MSTRG.3187.58
Rhdel10G0212900	MSTRG.32679.33
Rhdel10G0212900	MSTRG.34368.1
Rhdel10G0212900	MSTRG.41309.1
Rhdel10G0212900	MSTRG.45868.2
Rhdel10G0212900	MSTRG.48329.1
Rhdel10G0248400	MSTRG.2778.4
Rhdel10G0248400	MSTRG.41309.1
Rhdel11G0087700	MSTRG.2828.1
Rhdel11G0087700	MSTRG.37925.26
Rhdel11G0157200	MSTRG.3187.58
Rhdel11G0157200	MSTRG.34368.1
Rhdel11G0157200	MSTRG.41309.1
Rhdel11G0157200	MSTRG.43255.7
Rhdel11G0157200	MSTRG.45868.2
Rhdel11G0157200	MSTRG.48329.1
Rhdel11G0157200	MSTRG.6342.1
Rhdel11G0157200	MSTRG.68662.1
Rhdel11G0157200	MSTRG.9901.1
Rhdel11G0215000	MSTRG.26358.59
Rhdel11G0215000	MSTRG.34368.2
Rhdel11G0215000	MSTRG.43255.7
Rhdel11G0215000	MSTRG.45868.2
Rhdel11G0215000	MSTRG.48329.1
Rhdel11G0215000	MSTRG.6342.1
Rhdel11G0215000	MSTRG.9901.1
Rhdel11G0223000	MSTRG.2828.1
Rhdel11G0223000	MSTRG.34368.2
Rhdel11G0223000	MSTRG.37925.26
Rhdel11G0282000	MSTRG.26522.1
Rhdel11G0282000	MSTRG.2778.4
Rhdel11G0282000	MSTRG.34368.1
Rhdel11G0282000	MSTRG.34368.2
Rhdel11G0282000	MSTRG.41309.1
Rhdel11G0282000	MSTRG.45868.2
Rhdel11G0282000	MSTRG.48329.1
Rhdel11G0282000	MSTRG.6342.1
Rhdel11G0282000	MSTRG.9901.1
Rhdel12G0036600	MSTRG.26358.59
Rhdel12G0036600	MSTRG.26522.1
Rhdel12G0036600	MSTRG.34368.2
Rhdel12G0036600	MSTRG.43255.7
Rhdel12G0036600	MSTRG.45868.2
Rhdel12G0036600	MSTRG.48329.1
Rhdel12G0036600	MSTRG.6342.1
Rhdel12G0036600	MSTRG.9901.1
Rhdel12G0036800	MSTRG.34368.1
Rhdel12G0036800	MSTRG.41309.1
Rhdel12G0036800	MSTRG.43255.7
Rhdel12G0036800	MSTRG.45868.2
Rhdel12G0036800	MSTRG.48329.1
Rhdel12G0036800	MSTRG.9901.1
Rhdel12G0117300	MSTRG.2778.4
Rhdel12G0117300	MSTRG.41309.1
Rhdel12G0117300	MSTRG.48329.1
Rhdel12G0163200	MSTRG.26358.59
Rhdel12G0163200	MSTRG.2828.1
Rhdel12G0163200	MSTRG.34368.2
Rhdel12G0163200	MSTRG.37925.26
Rhdel12G0163200	MSTRG.62429.2
Rhdel12G0163200	MSTRG.9901.1
Rhdel12G0203700	MSTRG.26522.1
Rhdel12G0203700	MSTRG.2778.4
Rhdel12G0203700	MSTRG.3187.58
Rhdel12G0203700	MSTRG.32679.33
Rhdel12G0203700	MSTRG.34368.1
Rhdel12G0203700	MSTRG.34368.2
Rhdel12G0203700	MSTRG.41309.1
Rhdel12G0203700	MSTRG.45868.2
Rhdel12G0203700	MSTRG.48329.1
Rhdel12G0203700	MSTRG.6342.1
Rhdel12G0203700	MSTRG.9901.1
Rhdel12G0237700	MSTRG.26358.59
Rhdel12G0237700	MSTRG.30578.3
Rhdel12G0237700	MSTRG.34368.2
Rhdel12G0237700	MSTRG.37925.26
Rhdel12G0237700	MSTRG.45868.2
Rhdel12G0237700	MSTRG.6342.1
Rhdel12G0237700	MSTRG.9901.1
Rhdel12G0251500	MSTRG.2828.1
Rhdel12G0251500	MSTRG.34368.2
Rhdel13G0014100	MSTRG.26358.59
Rhdel13G0014100	MSTRG.26522.1
Rhdel13G0014100	MSTRG.2778.4
Rhdel13G0014100	MSTRG.34368.1
Rhdel13G0014100	MSTRG.34368.2
Rhdel13G0014100	MSTRG.45868.2
Rhdel13G0014100	MSTRG.48329.1
Rhdel13G0014100	MSTRG.6342.1
Rhdel13G0014100	MSTRG.9901.1
Rhdel13G0087100	MSTRG.34368.2
Rhdel13G0087100	MSTRG.48579.1
Rhdel13G0087100	MSTRG.62429.2
Rhdel13G0087100	MSTRG.68317.1
Rhdel13G0087100	MSTRG.9901.1
Rhdel13G0242300	MSTRG.34368.2
Rhdel13G0242300	MSTRG.43211.1
Rhdel13G0273300	MSTRG.37925.26
Rhdel13G0273300	MSTRG.62429.2
Rhdel13G0273300	MSTRG.68317.1
Rhdel13G0274100	MSTRG.37925.26
Rhdel13G0274100	MSTRG.48579.1
Rhdel13G0274100	MSTRG.62429.2
Rhdel13G0274100	MSTRG.68317.1
Rhdel13G0274200	MSTRG.37925.26
Rhdel13G0274200	MSTRG.48579.1
Rhdel13G0274200	MSTRG.62429.2
Rhdel13G0274200	MSTRG.68317.1
Rhdel13G0274300	MSTRG.26358.59
Rhdel13G0274300	MSTRG.26522.1
Rhdel13G0274300	MSTRG.30578.3
Rhdel13G0274300	MSTRG.34368.1
Rhdel13G0274300	MSTRG.34368.2
Rhdel13G0274300	MSTRG.45868.2
Rhdel13G0274300	MSTRG.48329.1
Rhdel13G0274300	MSTRG.62429.2
Rhdel13G0274300	MSTRG.6342.1
Rhdel13G0274300	MSTRG.9901.1
Rhododendron_delavayi_newGene_13005	MSTRG.2778.4
Rhododendron_delavayi_newGene_13005	MSTRG.3187.58
Rhododendron_delavayi_newGene_13005	MSTRG.32679.33
Rhododendron_delavayi_newGene_13005	MSTRG.34368.1
Rhododendron_delavayi_newGene_13005	MSTRG.48329.1
Rhododendron_delavayi_newGene_29042	MSTRG.2828.1
Rhododendron_delavayi_newGene_29042	MSTRG.37925.26
Rhododendron_delavayi_newGene_35070	MSTRG.26358.59
Rhododendron_delavayi_newGene_35070	MSTRG.26522.1
Rhododendron_delavayi_newGene_35070	MSTRG.34368.1
Rhododendron_delavayi_newGene_35070	MSTRG.34368.2
Rhododendron_delavayi_newGene_35070	MSTRG.45868.2
Rhododendron_delavayi_newGene_35070	MSTRG.48329.1
Rhododendron_delavayi_newGene_35070	MSTRG.6342.1
Rhododendron_delavayi_newGene_35070	MSTRG.9901.1
Rhododendron_delavayi_newGene_5232	MSTRG.34368.1
Rhododendron_delavayi_newGene_5232	MSTRG.41309.1

## Sheet: Sheet1
LncRNAs
MSTRG.10779.8
MSTRG.20407.1
MSTRG.26358.59
MSTRG.26522.1
MSTRG.2778.4
MSTRG.2828.1
MSTRG.28792.2
MSTRG.30578.3
MSTRG.3187.58
MSTRG.32679.33
MSTRG.34368.1
MSTRG.34368.2
MSTRG.37925.26
MSTRG.40576.1
MSTRG.41309.1
MSTRG.43211.1
MSTRG.43255.7
MSTRG.45868.2
MSTRG.48329.1
MSTRG.48579.1
MSTRG.62429.2
MSTRG.6342.1
MSTRG.6342.3
MSTRG.68317.1
MSTRG.68662.1
MSTRG.9901.1
