# Supplementary material for: Integrated Analysis of Long Non-Coding RNAs and mRNAs Reveals Key Trans-Target Genes Associated with Heat Stress Response in Rhododendron delavayi
Source: Life (Basel). 2025 Apr 25;15(5):697. doi: 10.3390/life15050697 (PMC12113157; doi:10.3390/life15050697)
Supplement: Supplementary file 1 [file life-15-00697-s001.zip › Table S2.xlsx]

## Sheet: DEG.lncRNA
Table S2 The expression patterns of DE-lncRNAs in heat-stress-treated R. delavayi
#ID	CK1	CK2	CK3	H3-1	H3-2	H3-3	H6-1	H6-2	H6-3
MSTRG.24782.3	0	0	0	0.921596	0.340834	0.089268	1.74814	1.2134	2.14859
MSTRG.8388.1	0.228298	0.097361	0.726584	0	0	0	0.891458	0.198168	0.818711
MSTRG.67433.10	0	0	0	0.06684	0.310234	0.522169	0.466074	0.195969	0.204207
MSTRG.20407.1	0	0	0.043747	1.16875	1.64688	1.33419	1.64954	1.26863	3.57578
MSTRG.18527.22	0.884854	1.8114	1.18367	0.314408	0.330093	0.231035	0.714394	0.482033	0.499315
MSTRG.7936.10	0	0	0	0.532421	0.556586	0.150235	0.084746	0	0
MSTRG.2778.4	1.15334	0.869906	0.763371	8.75469	7.87111	8.681	27.5778	28.7813	33.731
MSTRG.1938.12	0	0	0	0.546905	0.118237	0.072173	0.415191	0.426764	0.033004
MSTRG.67822.1	0.295053	0.331914	0.362699	0	0.489316	0	0	0	0
MSTRG.8652.1	0	0	0	0.43229	0	0	0.863965	0.927367	0.960759
MSTRG.51211.6	4.18703	3.57759	4.9157	2.14692	1.67782	1.27531	1.76222	1.41593	1.42441
MSTRG.42703.1	0	0	0	0.141486	0	0.189338	0.262494	0.096354	0.098367
MSTRG.30972.2	0.182697	0	0	0	0	0	0.739662	0.340691	0.662948
MSTRG.62505.3	0.736375	0.513652	0.171875	0	0	0	0	0	0
MSTRG.4954.2	0	0	0	0.297712	0	0.559884	0.145699	0.464169	0.100858
MSTRG.18719.7	0	0	0	0	0	0	1.40274	0.9046	0.655405
MSTRG.30578.3	0	0	0	0.57696	0.983799	0.287151	0.933035	0.800768	0.597171
MSTRG.25989.1	0.085559	0	0	0.092735	0	0.168665	2.74906	2.81951	4.23567
MSTRG.9148.39	5.03426	5.16577	5.86407	1.39088	0.984268	0.773929	3.36627	1.26837	3.36825
MSTRG.40029.2	0	0	0	0.351272	0	0	0.420229	0.350832	0.165613
MSTRG.40029.1	0	0	0	0	0.144307	0	1.1476	1.01867	0.913486
MSTRG.62824.1	0	0	0	0.393825	0.204714	0.216034	0	0	0.031712
MSTRG.8187.1	0	0	0	0	4.65739	2.35344	5.07137	6.01755	2.5834
MSTRG.63912.1	0	0	0	0	0	1.01841	2.37009	1.90397	2.29407
MSTRG.27628.2	0	0	0	1.35903	0.191512	0.928894	0.433104	0.392048	0.200328
MSTRG.27628.1	0	0	0.00927	0.098113	0.059575	0	0.353987	0.15185	0.263123
MSTRG.17424.3	0	0.012521	0	0.055468	1.19809	0.100834	2.37983	1.57971	0.280377
MSTRG.25168.1	0.373346	0.646056	0.27918	0.146858	0.16544	0.062215	0.049065	0.076205	0.077639
MSTRG.24074.5	0	1.14475	0.009896	80.0562	139.475	88.5783	49.4562	16.7209	27.6693
MSTRG.62829.41	0	0	0	0.361663	0.310624	0.829018	0	0	0
MSTRG.53093.1	0.049218	0.069528	0.132357	12.3708	10.9117	8.90642	12.8871	0	2.41128
MSTRG.53093.3	0	0	0.216641	1.62181	0.7468	2.20355	0	0	0
MSTRG.36755.19	0.030108	0.321867	0.053598	0.301034	0.259872	0.203399	0.001988	0.016048	0.026558
MSTRG.34802.27	0	0	0	0.186234	0.492912	0.126517	0.401768	0.171089	0.505121
MSTRG.28479.20	0	0	0	0.408132	0.215487	0.059614	0	0.324309	0.017653
MSTRG.3338.10	1.54982	0.436	0.242571	0.008896	0.026594	0.070119	0	0.147209	0.402225
MSTRG.47527.2	0	0	0	1.15154	0.035741	0.254448	9.86871	3.7146	5.69826
MSTRG.57571.1	1.10024	1.19245	1.58087	0.938446	1.02707	1.21547	0.391795	0.471914	0.386606
MSTRG.13981.2	0	0.337229	0	0	0	0	0.685306	0.577736	1.67614
MSTRG.70376.1	1.33449	1.16802	3.82753	3.46624	0	0.249648	0	0	0
MSTRG.4449.1	0.155287	0.174849	0.194439	3.82615	4.22862	2.36164	0.11539	1.20443	0.705069
MSTRG.72437.1	0	0	0	0	0	0	0.129627	0.429244	0.644117
MSTRG.9218.3	0.173453	0.59335	0.426626	0	0	0	0.259517	0.468657	0.156317
MSTRG.9218.5	0.338156	0.134068	0.321733	0.072926	0	0.05615	0	0	0
MSTRG.9218.9	0.239429	0.296828	0.38125	0	0	0	0	0	0
MSTRG.54211.4	0.562457	0.479033	1.16591	0	0	0	0.021581	0	0
MSTRG.37381.8	2.28217	2.19666	3.15683	0.590013	0.536084	0.637244	1.02202	0.866506	1.02107
MSTRG.26926.1	0.038683	0.073628	0.059192	1.01149	0.624193	1.06719	0.158526	0.326908	0
MSTRG.65619.1	0	0	0	0.539322	0.725746	0.168254	0.397102	1.33292	0.907085
MSTRG.40125.5	0	0.052224	0	0.344343	0.342385	0	0.439062	1.06541	0.647362
MSTRG.16102.1	0.145018	0	0	0	0	0	0.274896	0.394634	0.405843
MSTRG.16626.1	2.27548	1.05422	1.80126	0	0	0	0.218066	0.268716	0
MSTRG.8240.1	2.22629	3.50018	2.80434	1.81657	1.68511	1.6205	1.00562	0.977106	0.816211
MSTRG.2828.1	0	0	0	0.309218	0.653988	0.695214	0.380383	0.38808	0.663306
MSTRG.50064.6	1.33405	0.860391	3.81255	0	0	0	0	0	0
MSTRG.8920.1	0	0	0	0.066226	0.430245	0.369581	0	0	0.12878
MSTRG.1624.3	0.383244	0.045569	0.543802	0.034769	0	0	0	0	0
MSTRG.33300.3	0.096123	0	0	0.077262	0.248889	0.362842	0	0	0
MSTRG.33300.2	0	0	0	0.061884	0.084871	0.160683	0	0	0
MSTRG.15511.37	0	0	0	0	0	0.380396	0.478624	0.345535	0.321389
MSTRG.53966.1	0.587115	3.54968	2.32386	0.554355	1.483	1.21185	10.2277	9.04943	17.4385
MSTRG.36187.1	0	0	0	0.052005	0.596447	0.30292	1.10859	0.825188	0.221878
MSTRG.57509.1	0.027493	0	0.043888	0.112461	0.649151	0.4086	0.480487	0.551889	0.676182
MSTRG.27049.1	0	0	0	0.267914	0.086773	0	0.108586	0.14069	0.163648
MSTRG.29249.1	0	0	0.135649	0.995185	0.116612	2.85975	0	0	0
MSTRG.39150.1	0	0	0	0	0	0	0.282301	0.475663	0.404574
MSTRG.45521.13	0	0	0.078336	0.683331	0.619332	0.723761	0	0	0
MSTRG.15698.1	0.527192	0.253222	0.224277	0	0	0	0.359016	0.785088	0.283796
MSTRG.9915.1	2.10774	0.789212	5.2766	0.348714	0.458041	0.219475	0.816007	0	0.509455
MSTRG.55924.1	41.9488	33.1434	4.67009	1.42481	34.5184	0.931811	0.272566	0.098331	0.368324
MSTRG.732.17	18.2969	0.879286	0	1.46018	7.35991	12.2882	0	0.019404	0
MSTRG.64032.1	1.00492	0.902238	0.398776	0	0.244322	0.105085	0	0	0
MSTRG.20416.1	1.30908	0.403816	0.32195	0	0	0	0.841658	0.250579	0.250999
MSTRG.19234.4	0	0	0	0.836327	1.05879	0.058991	0	0.285686	0
MSTRG.39940.1	0.142132	0.269947	0	0	0	0	1.47147	0.327076	0.784111
MSTRG.13003.77	0	0	0	1.08636	0.090543	0.707532	1.45486	0.955296	0
MSTRG.21198.1	0	0	0	0	0	0	0.422921	0.405066	0.631451
MSTRG.45868.2	0.085477	0.140427	0	1.27824	1.59893	2.10581	2.53021	2.37812	2.67715
MSTRG.3187.58	0.188414	0.26529	0.196197	1.33625	1.77885	1.09914	2.71812	2.21154	3.99096
MSTRG.57119.1	0	0.046295	0	0.765828	0.799829	0	0.616243	0.765813	0.6802
MSTRG.39652.2	0.985556	0.539507	0.553375	2.4603	2.76933	0.774281	0	0	0.034158
MSTRG.6342.1	0	0	0	1.82695	1.61064	1.63785	2.62112	2.73193	1.87508
MSTRG.6342.3	0	0	0	0.046674	0.614559	1.29456	0.93796	1.90963	1.66351
MSTRG.23060.4	0.157013	0.150567	0.087369	23.308	2.31776	43.4878	1.68793	20.5891	10.2946
MSTRG.29961.5	0	0.009242	0	0	0.157595	0.179765	0.25894	0.165508	0.151434
MSTRG.3348.9	0	0	0	0	0.384293	0.18955	0.17586	0.194925	0.186179
MSTRG.28425.1	1.72308	1.61021	1.34149	0.79556	0	0.17099	0	0.268069	0.163397
MSTRG.60154.6	0.129074	0.188536	0.079482	0.84951	0.207549	1.01696	2.26317	0.978879	0.700209
MSTRG.60154.7	0	0.044467	0	0.177166	0.397798	0	1.34407	0.910242	1.13586
MSTRG.32569.15	1.99885	3.27459	2.28901	0.788636	1.28224	1.14094	1.29221	0.577767	0.833305
MSTRG.6962.2	0	0	0	0.651066	0.576216	0.692203	0	0.529707	0.622669
MSTRG.31923.1	0	0	0	0	0.87024	0.008198	0.308815	0.249195	0.286436
MSTRG.32352.5	0	0	0	0	0.172613	0.180527	0.423769	0.389013	0.540736
MSTRG.48873.1	0	0	0	0.535912	0	0.864003	0.831073	0.595722	1.04058
MSTRG.48321.7	1.47411	1.36406	1.35334	0.943209	0.640558	0.487428	0.653498	0.399739	0.607194
MSTRG.32679.33	0	0	0	0.003135	0.365296	0.089366	0.448985	0.458167	0.445287
MSTRG.59536.7	0.13351	0.073314	0.155134	1.92273	0.977342	0.547315	2.25257	1.75928	0.672385
MSTRG.36017.12	0	0	0	0.161177	0	0.106686	0.199382	1.07116	2.2128
MSTRG.64048.5	1.0221	0.734324	1.05738	0.086068	0.488498	0.727741	0.326251	0.181295	0.203803
MSTRG.56012.2	0	0	0	0	1.89374	4.03393	1.47997	1.75713	3.11766
MSTRG.54464.1	1.70137	1.07606	2.49763	1.74214	2.0127	1.78693	0.302044	0.065355	0.079532
MSTRG.28792.2	0	0	0	0.784043	0.678641	1.41328	2.12872	0.625391	0.952658
MSTRG.61675.3	0.083092	0.098893	0.29583	0.42614	1.05225	0.720101	2.06989	1.5696	1.21663
MSTRG.1257.1	0	0	0	0	0.742513	0.749327	0.788501	1.03415	1.58855
MSTRG.33937.19	0	0	0	0	0	0.078157	1.79841	1.18955	1.23319
MSTRG.39162.14	0.828068	0	0.685717	1.80978	1.82558	1.54613	0	0	0
MSTRG.72711.1	0	0	0	0	0.039849	0	5.3885	8.01039	20.0421
MSTRG.72711.2	0.536904	0.171455	0.471993	0.007637	0	0.057091	0.585889	1.09507	4.09951
MSTRG.39082.1	0.527895	0.376578	0.651006	0.361701	0.194714	0.479589	0	0	0
MSTRG.53555.6	0	0.054363	0	0.712415	0.826705	1.0957	0.036584	0.034386	0
MSTRG.55358.1	0	0.073496	0.116547	0.476645	7.0661	1.40396	14.0143	4.13279	23.1686
MSTRG.11848.1	0	0	0	0.284583	0.342611	0.512487	0.218255	0	0.60635
MSTRG.55830.2	0	0	0	0.428634	0.571169	0.060975	0.252072	0.291794	0.358245
MSTRG.50099.1	0.092135	0	0	0.685026	0.857321	0.988399	1.82021	2.25357	0.899835
MSTRG.2369.2	0	0.416139	0	0.888958	0.97508	1.02891	0	0	0
MSTRG.3041.1	0	0	0	0.149925	0.734957	0.381475	0	0.12813	0
MSTRG.40576.1	0	0	0	0.090976	0.112092	0.226841	0.201888	0.361679	0.623645
MSTRG.1306.1	0	0	0	6.89236	5.93864	3.98732	0	0	0
MSTRG.64591.8	0.460804	0.546158	0.191662	0.051599	0	0	0	0	0
MSTRG.2781.1	0.147794	0.673618	0.301948	0	0	0	0	0.056516	0
MSTRG.66205.1	0	0	0	0.08803	0.879055	0.38713	0	0.663077	1.04155
MSTRG.28708.15	0	0	0	0	0	0	0.082289	0.137423	0.360018
MSTRG.26441.1	0	0	0	0	0	0	0.557479	0.706291	0.520884
MSTRG.39349.1	0.181461	0	0	0	0	0	0.233855	0.267479	0.707908
MSTRG.2527.1	0.116575	0.30388	0.331872	1.92245	4.23062	4.21753	0.285266	0.149169	0.180467
MSTRG.50914.1	0.024899	0	0	0	0.072348	0.151049	0.549304	0.562557	0.34706
MSTRG.21710.1	0.029253	0	0	0.42128	1.5791	0.450417	0.218256	0.169349	0.294122
MSTRG.24994.1	0	0	0	0.428507	0.318863	0.232479	0.20617	0.300501	0.140928
MSTRG.28482.1	0.427341	1.04695	0.673516	0	0	0	0	0.506561	0.224642
MSTRG.28441.42	0	0	0	0.127622	0.083913	0.161489	0.122573	0.16499	0.104467
MSTRG.33205.20	1.87208	1.50483	1.28659	5.95811	6.69369	5.27156	5.10733	5.56625	5.11767
MSTRG.2084.2	0.112072	0	0	0.140231	0.519605	0.525906	0	0	0
MSTRG.43255.7	0.00206	0	0	0.276385	0.195869	0.254905	0.384296	0.228879	0.49074
MSTRG.70898.50	0	0	0	0.158961	1.57101	0.138239	0.099551	0.01733	0.512797
MSTRG.13013.1	0	0	0	0.043207	0.405809	0.931794	0.972149	0.828473	0.702866
MSTRG.10779.8	0.011687	0	0.069479	2.90744	0.631276	3.42186	1.875	2.26635	2.48197
MSTRG.19446.1	0.963195	1.01602	0.951813	0.14166	1.04913	0.690236	0	0	0
MSTRG.41309.5	0.0311	0.107908	0.025647	0.140568	0.007031	0.566735	1.87846	0.935254	0.400474
MSTRG.41309.7	2.29834	0	0	1.5473	0.413043	0.678968	5.02913	5.47426	8.68246
MSTRG.41309.1	0	0	0	1.87373	4.35213	7.43424	15.7998	12.4277	16.3847
MSTRG.33485.1	0.814181	0	0.099259	8.71473	7.45932	12.3497	14.4519	7.56911	9.89989
MSTRG.69393.1	0.218804	0.269198	0.143641	0	0	0	0	0	0
MSTRG.24849.1	0	0	0	0	0.384046	0.668407	0.511429	0.587755	0.823245
MSTRG.24769.3	0	0	0	0.062694	2.21493	0.174988	0.265653	0.059289	0
MSTRG.41765.85	0	0	0	0.373804	0.232425	0.368788	0.177198	0.283215	0.303859
MSTRG.31058.4	0.236003	0	1.26047	3.69251	1.46035	0.516318	0	0	0
MSTRG.7949.2	2.62367	2.47557	1.41186	0.55744	2.36162	0.627226	0	0	0
MSTRG.58642.1	1.01643	0.464709	0.526608	0	0	0	0	0	0
MSTRG.67890.4	0.293355	0.592087	0.422842	0	0	0	0	0	0
MSTRG.60102.1	0	0	0	0.233564	0.086947	0.334061	0.784057	0.617768	0.650107
MSTRG.49861.3	1.57993	1.59729	1.85498	11.2924	6.8519	11.3689	5.70373	6.87757	6.35131
MSTRG.48277.1	4.67819	7.77232	17.7392	2.4265	1.5565	2.65999	0.835492	1.80493	1.11082
MSTRG.45139.1	0	0	0	0.148584	0.871684	0.986285	1.14911	0.815982	1.72898
MSTRG.7141.7	0	0	0	1.41321	0.86144	1.1276	0.840282	0	0
MSTRG.19712.1	0.152367	0	0	0	0	0	0.702566	0.320795	0.674825
MSTRG.36849.1	0	0	0	0.365017	0	0.269728	0.399255	0.068316	0.093637
MSTRG.21421.1	8.42627	15.915	9.35195	0.277496	1.49162	0.902409	0.089926	0.046526	0
MSTRG.48484.10	0	0	0	0.136138	0.297403	0.318848	0.51518	0.350033	0.015546
MSTRG.56830.62	0.027745	0	0	0	0	0	1.37203	0.073675	0.434326
MSTRG.43920.1	0	0	0	0.372803	0.987608	0.397848	0.174694	0.830966	0
MSTRG.38898.1	0.396647	0.734175	0.765287	3.2614	3.19894	6.48461	5.65456	4.41275	3.33753
MSTRG.34524.7	2.67905	2.05679	1.13594	0.350241	0.526269	0.479025	0.311865	0.244878	0.186382
MSTRG.49802.6	0	0	0	0	0	0.10691	0.544528	0.056733	0.575972
MSTRG.50508.2	0.088894	0.183934	0.300067	0	0	0	0	0	0
MSTRG.63220.1	0.135927	0.608426	0	0.096631	0	0	3.70623	2.0482	2.81699
MSTRG.17964.60	0	0	0	0.246331	1.58231	3.2365	0	0.728008	0.268375
MSTRG.55496.1	0	1.52156	0	4.56175	4.28291	7.93946	0	0	0
MSTRG.9901.1	0	0	0	3.04204	3.64037	3.20697	5.37393	4.06991	3.57813
MSTRG.61700.2	0	0	0	1.05732	1.20036	0.65081	0	0.075223	0.794021
MSTRG.750.2	115.508	132.758	135.659	58.8693	76.5939	50.4064	46.2102	32.3805	34.2446
MSTRG.750.4	5.63055	2.83194	4.61026	0	0.210729	0.748255	0.215075	0.079745	0
MSTRG.46012.2	0	0.023671	0	0.499442	0.22172	0	1.71405	0.75727	0.295347
MSTRG.36304.5	1.10098	0.509902	0.753501	0.101152	0.278155	0.022663	0.15125	0.036645	0.051431
MSTRG.62893.6	0.524266	0.320632	0.280688	1.53533	1.26346	1.53252	2.83746	2.95789	2.21925
MSTRG.50925.2	0	0	0	0.175234	0.193165	0.075747	0.057365	0	0
MSTRG.29250.1	0	0	0	2.05131	1.75648	3.10168	0.186096	0	0.126996
MSTRG.43211.1	0.035762	0	0	0.475411	0.438105	0.585817	0.887969	0.418617	0.371758
MSTRG.1580.1	0.552896	0.530992	1.28306	0	0	0	0.096366	0.102314	0
MSTRG.17611.1	0.407329	0.800346	0.81092	0.20949	0.105076	0.155522	0	0	0.096615
MSTRG.27052.3	0.011636	0	0.001903	0.078707	0.01888	0	0.180994	0.152482	0.211847
MSTRG.4365.1	0.672956	1.03454	0.454667	0	0	0	9.96043	6.14833	3.71528
MSTRG.26878.2	0	0	0	0.066259	0.025819	0.263965	0.452458	0.348278	0.487728
MSTRG.31224.3	0.157216	0.035858	0	1.73933	3.52209	0.103516	7.75346	1.03947	9.31172
MSTRG.25536.3	0	0.16106	0.873194	0	0	0	0.5168	0.130224	0.511171
MSTRG.25536.1	0.040155	0.217659	0.242112	0.049965	0	0	0	0	0
MSTRG.51462.4	0	0	0	2.81312	0.899903	0.218543	0	0.890264	0.19373
MSTRG.69794.1	0	0	0	0.142096	0.713429	0.327424	0.329292	0.548287	0.853572
MSTRG.10138.8	0	0	0	2.22547	2.23391	1.19279	0	1.68508	1.97497
MSTRG.27694.6	0	0	0	0	0	0	0.211188	0.178379	0.016962
MSTRG.8509.1	1.06176	0.519902	1.48634	0	0	0	0	0.492847	0
MSTRG.4511.1	0	0	0	0.66761	0.224821	0.228379	1.2492	0.412422	1.22019
MSTRG.72170.19	0.423466	0.000289	0.005307	0.003819	0.989728	0.72059	0	0.000594	0
MSTRG.69329.9	1.04557	0.489196	1.01733	0	0	0	0.114403	0.522834	0.177724
MSTRG.22154.1	3.62342	5.59663	1.19599	0	0	0.968932	0.255283	0.237683	0
MSTRG.3115.1	0	0	0	0	0.093619	0	0.329501	0.155953	0.351664
MSTRG.37925.26	0	0	0	0.271764	0.458653	0.251874	0.208944	0.274528	0.294013
MSTRG.65470.67	41.6734	158.414	40.2061	955.812	940.91	1016.39	498.388	819.436	632.733
MSTRG.65172.5	0.852652	1.1504	1.18681	0.070442	0.255532	0.339948	1.28182	0	0.19722
MSTRG.43322.16	0	0	0	0	0.337871	0.383025	0.246089	0.273608	0.066071
MSTRG.61708.14	0.181681	0	0.002437	0	0	0	1.40205	0.003939	0.645526
MSTRG.61708.17	0	0	0	0.267826	0.136934	0.028789	0.249989	0.073433	3.42055
MSTRG.61708.10	0	0.007279	0	0	0	0	11.2191	4.34936	0
MSTRG.26358.3	0	0	0	0	0.000382	0.279457	0.315143	0.396916	0.395263
MSTRG.30880.5	0	0	0	0	0.095997	0.067959	0.178088	0.570949	1.17264
MSTRG.30599.14	0.45159	0.249332	0.323178	1.99889	1.92612	1.9328	1.35074	1.46087	1.27864
MSTRG.71451.2	0.207877	0.562953	1.43549	0	0	0	0	0	0
MSTRG.26066.70	0.316321	0	0.330091	0	0	0	0.675	0.758374	0.953338
MSTRG.34748.1	0	0	0	0.224256	0.582659	0.693255	0.217049	0.310435	0.0718
MSTRG.68006.2	0.018603	0	0	0.354128	0.127396	0.494538	0.436585	0.776556	0.506465
MSTRG.17216.1	0.171322	0.396936	0	3.90181	4.52914	2.34059	1.09849	0	0.797196
MSTRG.21929.10	1.62487	0.366274	1.64612	0.138919	0.224879	0.279608	0.081127	0.270524	0.166879
MSTRG.63891.9	0.459801	0.503498	0.300435	8.0796	4.23148	2.71399	1.551	1.65986	1.28318
MSTRG.63891.8	0.023546	0	0	1.1165	2.02866	0.365298	0	0	0
MSTRG.1975.1	0	0	0	0.221598	0.214011	0.396572	0.198888	0	0.08248
MSTRG.12007.1	0	0	0	0	0.516686	0	0.527512	0.613732	1.71944
MSTRG.34368.2	1.33052	0.490757	0.90565	6.35773	7.3091	8.57565	8.69551	9.98848	7.61417
MSTRG.34368.1	2.78683	2.18779	4.11243	17.1573	19.8686	24.811	41.3666	38.4146	31.9685
MSTRG.2738.1	0.069977	0.103144	0	1.26283	1.59815	1.6507	0.052115	1.31669	1.11823
MSTRG.55969.1	0	0	0	0.092403	0.822481	0.329689	0.561809	0.268401	0.32582
MSTRG.10731.1	0	0	0	0.296794	0.26428	0.969564	0.486285	0.173395	0.247663
MSTRG.50529.1	0	0	0	2.28574	0.760303	0.723316	0	0	0
MSTRG.26522.1	0	0	0	4.64879	2.2657	3.11378	5.64027	6.19815	4.73661
MSTRG.22078.1	0	0	0	0.176342	0	0.302507	0.53226	0.522583	0.322284
MSTRG.22078.2	0.07326	0.896831	0.368443	0	0.50875	0.439499	0	0	0
MSTRG.10547.2	0.150221	0	0	1.92603	1.49595	1.30835	4.93281	6.81546	6.28623
MSTRG.65514.1	0	0	0	0.996469	0.662827	0.27936	0.513115	0.975013	0.523678
MSTRG.36578.1	0.366567	0.273759	0.40736	0.801676	1.17457	0.612996	2.1234	1.88727	1.75068
MSTRG.26358.59	1.139	1.52161	1.18233	5.5477	5.74577	4.57311	5.49892	7.76657	5.40672
MSTRG.63812.19	0.734756	0.297493	0.703905	2.96224	3.58812	3.29015	4.12777	2.7699	6.62358
MSTRG.67517.7	0.764279	2.13183	0.107948	0.118256	0.10685	0.046794	0.568801	0.483394	0.856794
MSTRG.51279.1	0	0	0	0.300362	0.038895	0	0.240667	0.240131	0.123459
MSTRG.16577.2	0	0	0	0.229989	0.370596	0.105882	0.337477	0.036666	0.08759
MSTRG.53570.1	0	0	0	0	0	0.112114	0.499378	1.7467	0.558278
MSTRG.17086.2	0.047124	0.011108	0.313004	13.27	5.14248	2.06774	0.319485	0.139373	0.091943
MSTRG.43587.1	0.818296	0.942649	0.565269	3.54899	3.06232	3.00432	4.08323	3.19488	2.68635
MSTRG.28024.5	0.023173	0	0	0.55202	0	0.753039	0.886617	0.796845	0.579216
MSTRG.21639.2	0	0	0	0.835792	0.439099	0.058541	0	0	0
MSTRG.10299.3	0.304258	1.39037	1.84017	2.21289	0	0	0	0	0
MSTRG.58597.5	0.54531	0.664393	0.949739	0.183663	0.236682	0.202617	0	0.214833	0.071568
MSTRG.45024.4	1.94248	1.70627	1.41428	0	0	0.241733	0.161399	0	0.132742
MSTRG.64365.2	0	0.099998	0.015953	0.976668	1.27804	0.439553	0	0	0
MSTRG.10952.1	0	0.00835	0	1.5982	0.617832	1.29921	0	0	0
MSTRG.10952.2	0	0	0	0.548777	1.00615	0.374104	0	0	0
MSTRG.73365.1	0	0	0	0.286453	0.240176	0.605658	0.958921	0.674685	0.521694
MSTRG.45230.1	0	0	0	0	0	0	1.09665	1.12964	1.24057
MSTRG.6181.2	0.136436	0.244544	0.114914	0	0	0	0.046052	0	0
MSTRG.31055.4	0.009941	0.151959	0.06406	0	0	0	0.338726	0.758658	0.850248
MSTRG.66887.6	0	0	0	0.399846	0.506928	0.605018	0.757668	0.82901	0
MSTRG.26457.1	0.87259	0.750423	0.345436	0.126263	0.29597	0.612193	0	0	0
MSTRG.36099.1	0	0	0	0.66654	1.40028	1.00102	0	0	0.018519
MSTRG.39637.3	0	0	1.00081	2.56812	1.00434	0.707299	0.086419	0	0
MSTRG.4315.7	0.069966	0.040671	0.019626	0.080509	0.364533	0.432289	0.789329	0.455001	0.284974
MSTRG.4315.4	0.433502	0.202569	0.3398	0.75733	1.00317	1.11219	1.77798	1.61235	1.46842
MSTRG.48329.1	0.186142	0.095235	0.120775	1.03481	1.38751	1.2832	2.27612	1.82834	1.93746
MSTRG.48579.1	0	0	0	0.583372	0.466226	0.31275	0.395577	0.367799	0.197134
MSTRG.48579.2	0	0	0	0.05183	0.092008	0.043177	0.520572	0.540142	0.142652
MSTRG.42694.12	0	0	0	0.31221	0.64037	0.688527	0	0.020555	0.757379
MSTRG.58381.1	0	0	0	0.697409	1.50268	1.20137	0	0	0
MSTRG.15163.4	0.047731	0.334695	0.045514	0	0	0	0.471566	0.353478	0.318021
MSTRG.63425.15	1.61165	1.09576	0.968512	0	0	0.582267	0	0	0
MSTRG.30712.3	0	0.37242	0.142553	0.165047	0.465533	0.037979	2.76863	2.47943	1.3624
MSTRG.30712.2	0	0	0	2.66524	1.20637	0.991608	0.078729	0	0.174641
MSTRG.37283.2	5.27056	6.54857	6.9753	0.286309	0.346071	0.559947	1.27602	1.11735	1.82009
MSTRG.68662.1	0	0	0	1.69874	2.65104	1.40708	2.49471	2.007	4.09926
MSTRG.43619.5	0	0.04027	0	0.555984	0.60994	0.75056	0.157777	0.275143	0.265655
MSTRG.43619.7	0.209206	0.073919	0.833875	0.073347	0	0.140063	0	0.000357	0.007645
MSTRG.61962.2	0.112951	0.267635	0.096362	0.517368	0	0.222706	0	0	0
MSTRG.65492.1	0.896596	1.20963	1.52642	0	0	0	0	0	0
MSTRG.7440.1	0	0	0	0.112335	0.21233	0.377791	0	0.008349	0.010685
MSTRG.1622.1	0.257758	0.442434	0.341843	0.055671	0	0	0	0	0
MSTRG.8928.1	0.637404	1.17323	0.45205	0	0	0	0.087866	0	0
MSTRG.68317.1	0	0.026972	0	1.52796	2.88082	1.21253	1.83231	1.47396	0.95552
MSTRG.71400.85	0	0	0	0.350007	0.553127	0.524758	0	0	0
MSTRG.71400.86	0	0.019862	0	0.885236	0.038996	0.392224	0	0	0
MSTRG.26954.1	0.693981	3.4547	0	1.47595	0.864831	1.74282	0	0	0
MSTRG.348.5	0	0	0	0	0	0	14.3191	11.4042	16.5893
MSTRG.57273.3	0	0	0	0	0	0	0.584332	0.270666	0.27003
MSTRG.25061.1	0	0	0	0.39259	0.180456	0.159892	0.077538	0.278396	0.072574
MSTRG.8618.12	1.62218	1.33784	1.2497	0.26317	0.186995	0.431216	1.1899	0.665435	3.05409
MSTRG.18041.1	0.03948	0.212969	0.377002	0	0.074123	0	0	0	0
MSTRG.57862.1	0.465234	0.50849	0.142307	0	0	0	0.056169	0	0
MSTRG.36800.2	2.59023	2.28749	1.71817	1.32014	1.63046	1.49353	0.656172	0.587743	0.379508
MSTRG.33518.29	0	0	0	0.939701	2.03891	2.53751	0.358001	2.35201	2.38775
MSTRG.20106.16	0	0.021386	0	0.409261	0.490755	0.284132	0.377958	0	0.031418
MSTRG.62429.2	0	0	0	0.257461	0.460802	0.313955	0.315397	0.437614	0.152023
MSTRG.24073.8	2.24545	0.982678	1.1583	0.263132	0.290252	0.185374	0.213352	0	0.076768
MSTRG.28775.1	0	0	0	0.026319	0.189699	0.155343	0.73991	0.46999	0.864092
MSTRG.60813.4	0.074754	0.295522	0.083622	0.037976	0	0.178112	0	0	0
MSTRG.69100.9	0	0	0	0.938057	0	0.389657	0.97453	0.567664	0.308094
MSTRG.66986.2	0.278356	0.213577	0.385088	0	0	0.031747	0	0.111151	0
MSTRG.54660.2	0.796195	0.527561	0.798041	6.61776	5.56834	5.81579	5.07838	6.2066	3.3408
MSTRG.6291.3	0	0.006987	0	0.646858	0.558101	0.2807	0.308957	0.6847	0.416195
MSTRG.6291.2	0.467996	0.372311	0.201758	2.03547	1.38133	1.46206	3.0807	3.20391	2.72569
MSTRG.5189.1	0.957792	0.977949	0.798721	0.295389	0.209917	0.083211	0.213509	0.156775	0.179574
MSTRG.18358.1	0	0	0	2.45762	1.56169	0	0.436071	2.09361	3.06274
MSTRG.173.2	0	0.02249	0	0.488295	0.475059	0.481863	0	0	0
MSTRG.17887.1	0	0	0	0	0	0.30352	0.835385	0.382526	0.395794
MSTRG.20393.110	0.749144	0.784951	1.16977	0.211165	0.175723	0.327424	0	0.102414	0.382486
MSTRG.28499.1	1.8147	3.79178	1.96106	1.21139	2.24553	1.47157	9.57413	6.34449	8.86103
MSTRG.29857.26	5.70454	1.85364	5.97777	0.163165	0.616698	0.184751	0.530641	0.374144	0.333437
MSTRG.39529.11	0.615926	0.872633	0.8373	0.167118	0.133478	0.287881	0.618163	0.316795	0.3298
MSTRG.65518.15	7.51401	6.09933	4.66531	2.4896	2.7006	2.92502	1.70079	2.65316	1.89321
MSTRG.39812.10	0	0	0	0.798546	0.134296	1.08024	0	0	0.373689
MSTRG.53832.30	0.109748	0.217384	0.103991	0	0.068681	0.203262	0	0.010617	0
MSTRG.10347.25	0	0	0	0.726906	0.251198	0	0.239811	0.520459	0.075534
MSTRG.5727.3	0.44667	0.360556	0.109295	1.29923	2.74053	1.49429	0.264658	0.132511	0.285146
MSTRG.27086.1	0.0923	0	0	0.936686	0.5576	0.541857	0	0	0
MSTRG.58276.44	0	0	0	0.118319	0.154303	0.056658	0.197464	0.172788	0.5883
MSTRG.54903.1	0.626182	0.436436	0.979272	4.4215	2.6658	1.8212	7.75093	8.93268	10.0826
MSTRG.6476.1	0.255281	0.28634	0.337596	0.467007	0.096102	0.505107	0	0	0
MSTRG.55996.1	0	0	0	0.24178	0.11117	0.203926	0.314534	0.397964	0.18378
MSTRG.13331.3	0	0	0	0	0	0	0.896793	3.52857	1.63384
MSTRG.21642.23	4.30328	3.23495	4.02742	2.29181	2.10317	3.21105	2.34261	2.07233	1.81158
MSTRG.62708.13	0	0	0	1.10116	1.1368	0	0.427174	1.85335	0.283215
MSTRG.17379.8	0	0	0	1.70084	0.827455	0.034293	0	0	0
MSTRG.3057.7	1.24427	2.13619	1.46146	0	0.803514	0.570185	0.537646	0.541152	0.235932
MSTRG.23107.1	0	0.117242	0	8.28591	1.03891	18.3096	1.82777	42.1846	9.60689
MSTRG.3338.4	0	0	0	0.213052	0.218594	0.054451	0	0.228172	0.07208
MSTRG.3338.6	0.114247	0.149484	0.445834	0	0	0	0	0	0.224138
MSTRG.22742.2	3.3838	4.81903	3.01059	0.798163	0.727867	0.497119	0.667553	0.188676	0.809283
MSTRG.14781.1	0.437105	0.292091	0.360831	0	0	0	0	0	0
MSTRG.24854.1	0	0.22388	0	0	0	0	0.18001	0.616471	0.660488
MSTRG.7995.1	0.135406	0.013439	0.042639	0.158815	0.1067	0.133578	1.06705	0.830971	1.48759
MSTRG.18436.5	0	0	0	0	0	0.180605	0.022901	1.36022	0.604193
MSTRG.2586.24	0	0	0	0	0.018855	0.423179	0.089856	0.579292	0.14133
MSTRG.47482.2	0.227079	0.093952	0.176834	0.847466	0	0	0	0	0
MSTRG.44688.5	0.12723	0	0	0.380536	0.828516	0.761479	0	0	0
MSTRG.118.1	0.060463	0.164435	0.18985	44.5447	45.0366	36.6569	88.4826	85.023	92.6707
MSTRG.72890.3	0	0	0	0.184402	0.254912	0.183623	0.618871	0.216524	0.726141
MSTRG.56832.3	0	0	0	0.036372	0	0	1.15538	0.468791	0.02756
MSTRG.7530.1	0.392324	0.208582	0.358917	0	0	0	0.172021	0	0
MSTRG.62749.1	0	0	0	0	0	0	0.740194	0.572707	1.53436
MSTRG.25271.55	0	0	0	0.924726	2.26876	1.78833	1.75415	0	0
MSTRG.71691.1	0	0	0	0.020113	0.408932	0.132035	0.760596	0.354656	0.335768
MSTRG.73897.1	0	0	0	1.1111	1.13315	0.898582	0	0	0.149337
MSTRG.65500.1	1.32092	2.16534	2.24933	0	0	0	0	0	0
MSTRG.28483.1	0.017932	0	0.015943	0.687239	0.319186	0.400605	0.400726	0.881735	0.419254
MSTRG.28483.2	0	0	0	0.223404	0.18805	0	0.576431	0.365703	0.226419
MSTRG.67169.1	0	0	0	0	0	0.044575	0.268529	0.584507	0.41164
MSTRG.36497.1	0.21582	0.065556	0.036291	0	0	0	0.678004	0.398938	0.991066
MSTRG.15575.14	3.19639	2.3485	2.67339	3.38678	1.91781	1.17222	0.301651	0.523463	0.753081
MSTRG.47624.1	0	0	0	0	0	0.284692	0.379342	0.291905	0.227755
MSTRG.59438.3	0	0	0	0.169056	0.257821	0.194877	0	0	1.23475
MSTRG.49130.2	0	0	0	1.49435	2.82458	1.77971	0.513988	0.738423	0.719872
MSTRG.34268.1	0.485866	0.177194	0.221516	0.129609	0.002182	0.3523	0	0.002202	0
MSTRG.37119.8	0	0	0	1.73055	1.29719	1.42537	2.32316	0	0.577504
MSTRG.5506.1	0	0	0	0	0	0	0.253041	0.304988	0.353309
MSTRG.8983.1	1.59441	1.88532	1.46676	0.903786	1.04579	0.702401	0.633477	0.624575	0.796436
MSTRG.67641.1	0	0	0	0.423296	0.867217	0.997363	0	0	0
MSTRG.63104.5	0	0	0	0.273363	0.921046	0.457496	0	0	0.21082
MSTRG.15884.1	0.065724	0.145169	0.183049	1.71338	1.50998	1.65169	3.08034	0.766096	2.81925
MSTRG.49091.1	0	0	0	0	0.256918	0.291661	0.381065	0.197906	0.547095
MSTRG.13915.1	0	0	0	0	0	0	0.706405	1.83075	0.579558
MSTRG.69598.1	0	0	0	0.193992	0	0.840284	0.778639	0.574787	0.453316
MSTRG.8297.2	0	0	0	0	0.620785	0	0.770755	0.93921	0.369944
MSTRG.5004.4	0	0	0	1.72591	0.604167	0.576443	1.45232	0.554149	0
MSTRG.5004.5	0.005859	0.084146	0.007226	1.24471	2.86418	1.09852	1.19409	0.53502	0.028901
MSTRG.2847.1	0	0	0	0	0.200836	0.102219	0.239527	0.322706	0.321026
MSTRG.31753.7	0	0	0	0	0	1.22487	0.482745	1.29877	0.609129
MSTRG.736.2	39.964	54.3724	55.405	18.0513	10.3738	22.2893	0.014698	0.005697	0.006336
MSTRG.736.1	0	0	0	51.3649	56.8688	37.6449	49.5965	34.7033	47.8953
MSTRG.54793.1	0.460601	0.636054	0.211967	0	0	0	0	0	0
MSTRG.31085.35	0	0	0	0.14112	0.169535	0.366242	0	0	0
MSTRG.65452.1	0	0	0	0	0.021327	0.030808	0.255894	0.209918	0.721728
MSTRG.68909.1	0.224177	0	0	0	0	0	0.551727	0.348362	0.77765
MSTRG.33218.1	0	0	0	0.989747	1.56399	1.09494	0	0	0
MSTRG.466.8	0.091369	0	0.022384	0.814025	3.65482	0.458388	0.879089	1.38049	1.11212
MSTRG.466.7	0	0	0	4.47773	1.48041	3.81424	3.68708	1.75479	0
MSTRG.32706.2	0	0	0	0	0.077045	0.052407	0.295217	0.370789	0.070705
MSTRG.32706.5	0.002633	0	0	0.436471	0.14885	0.454804	0.160788	0.148992	0
MSTRG.35395.1	0.86516	0.986395	0.716272	0.18321	0.765555	0.242212	0.300593	0.358773	0.355294
MSTRG.2778.5	0.391176	0.350451	0.288947	5.61288	5.75227	3.73663	15.9324	17.1762	20.0722
MSTRG.2778.3	0.519965	0.366429	0.177416	3.59634	6.26269	4.49826	10.9927	12.3457	15.9773
MSTRG.50042.13	1.08829	1.28872	1.27553	0.439591	0.425448	0.929906	0.352226	0.295084	0.506943
MSTRG.34160.2	0	0	0	0.044975	0.480171	0.392616	0.294345	0.593114	0.342183
MSTRG.34160.3	0	0	0	1.33028	1.09331	1.08604	0.719789	2.81424	0.225111
MSTRG.43212.1	0	0	0	0.725351	0.889054	0.792309	0.806582	0.599402	1.23408
MSTRG.6100.2	0	0	0	0.079109	0.147552	0	0.514163	0.564084	0.143145
MSTRG.26103.1	0	0	0	1.7158	1.50756	0.488817	0	0	0
MSTRG.6255.2	0.239616	0.825355	0.627807	0	0.207864	0	0	0	0
MSTRG.67306.1	0.078633	0.663987	0.364253	0	0	0	0	0	0
MSTRG.13848.1	1.76689	2.15195	2.07475	0.419382	0.177922	0.448956	0.71767	1.55907	1.14511
MSTRG.13162.1	0	0	0	0.076223	0	0.248497	0.964285	0.21625	0.846534
MSTRG.41431.1	0.290895	0.243531	0.372713	0.197325	0.030615	0.032568	0	0	0
MSTRG.37625.25	0	0	0	0	2e-06	0	2.41362	0.055151	0.740116
MSTRG.37625.20	0.537243	0.59846	0.417255	0.008387	0.00728	0.027585	0.045821	0.017063	0.002112
MSTRG.6287.1	2.37106	2.43881	2.2235	1.23072	1.30573	1.49663	1.05089	0.961958	1.27608
MSTRG.49050.11	0	0.394678	0	0.450824	0.196838	0.532381	2.56152	2.68885	3.07977
MSTRG.3973.1	0	0	0	0	0	0	0.451758	1.5467	0.377373
MSTRG.65458.6	0.282882	0.113768	0.223515	0.759417	1.64387	1.22538	2.84507	3.37535	2.52074
MSTRG.62209.1	0	0.047546	0.118906	0.315594	0.461737	0.232803	0	0	0
MSTRG.57017.10	0	0	0	2.3143	2.075	2.05974	2.66485	1.90134	2.54017
MSTRG.10832.1	0.392985	0.49712	0.371176	0	0	0	0.599289	0.427666	0.379924
MSTRG.11052.14	0	0.189496	0	3.91237	5.10384	9.32402	0.337206	0.827871	0.960285
MSTRG.27213.1	0	0	0	0	0	0	1.26761	0.668872	1.0053
MSTRG.55181.4	0	0	0	0.107036	0.238666	0.197253	0.018888	0.04657	0.191871
MSTRG.15996.1	0	0	0	0.833012	3.67889	1.76846	0.484988	0.538653	0.115355
MSTRG.11418.4	0	0	0	0.182087	0.083134	0.109522	0.495396	0.282225	0.239746
MSTRG.30576.6	0	0	0	0.573093	1.61207	1.67812	0	1.75442	1.87729
MSTRG.15670.22	0.011244	0	0.003642	0.027471	3.43073	2.10567	0	0.007339	0.175726
MSTRG.55985.2	0.910598	0.792341	0.808485	6.72716	4.72632	5.72086	0	4.65598	0
MSTRG.39964.1	0	0	0	0	0.147426	0	0.714328	0.264258	0.584352
MSTRG.63942.5	0.151998	0.45799	0.152073	0.030031	0.016624	0.468156	0	0	0
MSTRG.63942.3	0	0	0	1.79378	1.88988	1.52119	2.54091	1.40321	1.32462
MSTRG.18588.1	1.05482	0.416509	2.02335	0	0.190538	0	0	0	0
MSTRG.61434.12	0.126915	0.070625	0.002679	1.5291	1.76493	3.06475	0.432663	2.60751	4.99897
MSTRG.61434.10	0.168923	0.094954	0.046842	1.35816	1.06424	0.543083	19.3657	0.979119	0.410657
MSTRG.37248.1	0.021738	0	0	0.485749	0.16911	0.174292	0.312502	0.520564	0.388747
MSTRG.62550.2	6.25645	3.53219	2.72588	0.515424	0.61888	1.02687	0.936303	0.644263	0.774256
MSTRG.39529.2	0.627248	0.574256	0.636933	0.330629	0.340821	0.22672	0.277572	0.254101	0.240949
MSTRG.39529.3	0.42641	0.943529	1.01052	0.070572	0.123063	0.065783	0.1491	0.625246	0.110843
MSTRG.60700.1	0	0	0	1.41092	1.11322	0.814905	0	0	0
MSTRG.62893.3	0.174518	0.086797	0.223415	1.27851	1.02353	1.15153	0.862514	0.662816	0.981409
MSTRG.62893.5	0.077202	0	0	0	0.149033	0	1.10503	0.577153	1.0008
MSTRG.26268.1	0.30176	0	0	0.768772	0.633714	0.75013	0.076452	0	0.022147
MSTRG.33404.24	3.86143	3.8407	2.85365	0	0	0	0	0.912459	0
MSTRG.35348.4	0.487446	0.547743	0.446482	2.59123	1.80197	2.35349	2.50322	2.03445	2.46368
MSTRG.6243.1	0	0	0	0.452023	0.388253	0.457015	0.444627	0.407809	0.335161
MSTRG.70699.9	0.22336	0	0	0.208381	0.319895	0.393341	0	0	0
MSTRG.49617.1	0.350453	0.278639	0.44208	0.937441	0.655001	1.07938	0.075539	0.08249	0.20315
MSTRG.61701.2	0	0	0	1.70412	1.4105	1.27045	0.784847	0.665075	1.11471
MSTRG.61701.1	0	0	0	2.40746	1.0964	1.59898	0.473971	0.380841	0
MSTRG.53606.1	1.11783	1.62558	1.51763	0.418841	0.106029	0.117818	0.597798	0.141799	0
MSTRG.58405.51	0	0	0	0.310469	0.142578	0	0.260371	0.673567	0.879773
MSTRG.62420.1	1.05688	1.32645	1.45294	0	0	0.133691	0	0	0
MSTRG.50966.9	0	0	0	0	0	0.357497	1.33635	0.256674	0.931957
MSTRG.35374.1	0	0	0	0.156481	0	0.414119	0.275338	0.275511	0.360163
MSTRG.35622.3	0	0.072681	0	1.79041	3.18944	1.88127	1.74308	0.000383	0.766353
MSTRG.2165.28	0	0.782996	1.28354	0	0	0	1.53623	2.17129	2.50722
MSTRG.72909.2	0.005135	0	0	0.533835	0.009232	0.642326	0.013127	0.025182	0.020992
MSTRG.23643.4	0	0	0.007084	0.240275	0.242417	0.104441	0.047071	0.336454	0.066629
MSTRG.23643.1	0	0.019078	0	0.703192	1.2403	1.31836	0	0.600339	0
MSTRG.45607.1	0	0	0	1.00183	0.832399	1.00356	0.563492	0.730375	0.847113
MSTRG.65680.9	0	0	0	0.848676	0.803795	1.1396	1.09336	2.54721	1.58922
MSTRG.1837.1	0.032099	0	0	0.632126	0.483227	0.800227	0	0.478757	0.165935
MSTRG.21066.1	0	0	0	0.233034	0.437143	0.167978	0.626678	0	0
MSTRG.15588.9	0	0	0	0.489337	0.291233	0.772711	0	0.003055	0
MSTRG.15588.4	0	0	0	0.421756	0.5264	0.081405	0.040884	0.007938	0
MSTRG.50387.1	0.475674	0.176082	0.392922	0.381298	0	0.10496	0	0	0
MSTRG.53683.21	0.392677	0.186857	0	1.2546	1.85462	1.25925	4.65644	3.38561	4.34427
MSTRG.2723.1	1.43345	0.493723	0.752311	0.329563	0.396906	0.24473	0.067948	0	0.108492
MSTRG.41345.3	0	0	0	0.318341	0.721635	0.238276	0.70882	0.701242	2.10247
MSTRG.17856.1	0	0	0	0	0	0	8.5814	5.10842	4.93301
MSTRG.48986.17	0.1838	0.354159	0.818991	2.05623	3.98506	3.30517	4.15479	3.19987	5.06926
MSTRG.3193.2	0	0	0	0.122434	0.069069	0.08396	0.086289	0.401469	0.393841
MSTRG.70956.1	0	0	0	0.029758	0.129347	0.081851	0.367625	0.281159	0.132234
MSTRG.61882.1	0	0	0	0	0	0.018803	0.352258	0.221015	0.087021
MSTRG.33975.1	0	0	0	0.548613	0.654831	0.776366	0	0	0
MSTRG.49991.23	10.5703	5.34526	5.82525	3.51433	5.6761	3.70556	2.52747	1.88082	2.90818
MSTRG.50057.1	0.634642	1.10047	0.846568	0	0	0	0.533121	0.301819	1.73863
MSTRG.8886.1	0	0	0	1.3313	0.436523	1.11847	1.1271	0.46186	1.37451
MSTRG.12257.4	5e-06	0.016158	1.09063	0.044826	0.040328	0.049065	3.30607	1.27732	1.57961
MSTRG.35862.1	0	0	0	0.364417	0	0.661036	1.12488	1.1642	1.67712
MSTRG.43452.1	0	0	0	0.489019	0.407353	0.604789	0.073961	0.766735	0
MSTRG.62557.4	0	0	0	0.4849	0.013838	0.110347	0.251089	0.357763	0.169575
MSTRG.27093.4	0.74612	0.199637	0.347965	0	0.177771	0	0	0	0
MSTRG.1073.1	0.007862	0.248619	0.139268	2.44597	1.44256	4.15709	1.04763	2.72895	1.23058
MSTRG.34855.2	0.496062	0.703819	0.109801	0.148963	0.116639	0.092496	0.022997	0	0
MSTRG.3131.8	0	0	0	1.38171	0.232353	2.03301	0	0.275068	0.290637
MSTRG.23223.2	1.74351	1.65128	1.66837	0	0.668187	0	0.732905	0.65272	0.687655
MSTRG.3605.1	0	0	0	0	0.156221	0.148559	0.555054	0.453757	0.653733
MSTRG.57576.1	0.371669	0.968252	0.180075	0.120174	0.224901	0.340579	0.035776	0	0
MSTRG.23610.1	1.2632	1.1717	1.47537	4.77013	4.11736	3.68968	6.50216	6.25987	3.95609
MSTRG.3047.28	0.116563	0.180215	0	1.68923	1.88955	1.90799	2.40642	3.01063	1.59571
MSTRG.3047.26	0.058062	0.153509	0.12009	0.438489	1.3316	0.778646	2.38415	2.74517	0.577983
MSTRG.3047.27	0.039632	0	0.059398	0.969202	1.3003	1.02269	1.03575	1.21863	1.09276
MSTRG.3047.21	1.24229	0.728895	0.965196	14.5451	15.815	11.4588	20.8396	23.3652	15.7953
MSTRG.15710.3	0.141867	0.128817	0.115641	0.782724	1.11929	0.901695	0.519501	0.529366	0.852129
MSTRG.39522.8	0	0	0	0.711877	0.697047	0.52223	1.4997	0.66304	0.372141
MSTRG.1021.10	0.047774	0	0.012708	0.458191	1.24445	0.375932	0.030524	0.651355	0.127003
MSTRG.16353.2	0	0	0	0.89878	0.30046	0.271661	0.091065	0.044477	0.028848
MSTRG.22228.21	0	0	0	0.280491	0.212086	0.219035	2.01205	0.488186	1.12363
MSTRG.59081.7	0.541493	1.02986	1.01789	0	0	0	0	0.513184	0.481007
MSTRG.6710.39	1.09901	0	0	1.27466	1.91428	1.65306	4.13891	4.04031	4.61962
MSTRG.36904.1	0.311241	0.853578	0.498607	0.000284	0	0.001118	0	0.396869	0.364338
MSTRG.16316.1	0	0	0	0	0	0	0.66159	0.227374	0.386515
MSTRG.19019.1	0.389258	0.853818	0.080689	0	0	0	0	0	0
MSTRG.44485.1	0	0	0	0.261668	0.691571	0.55905	0.436703	0.425147	0.353927
MSTRG.51416.5	0	0	0	0.588662	0.398685	1.42296	0.880856	0.016118	0
MSTRG.13833.82	1.97719	3.05007	0.98667	0	0	0	0	1.2428	0.099743
MSTRG.30701.11	0	0	0	0	0.121107	0	0.380065	0.21571	0.737399
MSTRG.23103.2	0	0.090903	0	30.6133	3.68808	49.5678	1.33981	30.261	14.9901
MSTRG.49291.1	0.207229	0.382962	0.5389	0	0	0	0.021669	0	0.410001
MSTRG.28562.1	0.204584	0	0.094296	0	0	0	0.637108	0.159582	0.461058
MSTRG.44545.2	0.447541	0.369123	1.1511	0.372396	0.419113	0.280884	2.37681	1.64864	1.88386
MSTRG.23610.2	0	0	0	4.32554	4.92464	3.57916	7.40613	6.64228	5.65752
MSTRG.68536.1	0	0	0	0	0.139224	0.231247	0.237718	0.27869	0.245016
MSTRG.37103.1	0.854039	0.143499	1.10394	0	0	0	0	0.248857	0.239116
MSTRG.30454.2	1.37378	0.853125	0.781118	9.65878	5.68312	10.4637	8.62144	8.70425	8.37124
MSTRG.28086.10	0.756764	0.416312	0.924109	0	0	0.006557	0.230904	0.360721	0.173549
MSTRG.1395.10	0	0	0.075397	0	0	0	0.189925	0.106826	0.326234
MSTRG.21267.2	1.48504	1.13393	1.28895	5.50101	3.44438	2.89024	5.76711	8.66268	10.6161
MSTRG.30871.1	0	0	0	0	0	0	1.57435	5.84908	0.938454
MSTRG.30261.48	0.098084	0.082649	0.172343	2.55409	1.46715	1.87703	1.66113	1.98968	1.14848
MSTRG.59291.1	0	7.18502	3.52425	0	0	0	40.0921	12.6883	0.479414
MSTRG.49505.1	0	0	0	0.607281	0.178888	0.313636	0.454249	0.719926	0.719267
MSTRG.79.1	1.45984	1.27642	3.74367	0.199227	0.52739	0.435511	1e-06	0.411217	0.747071
MSTRG.79.3	10.4088	9.59031	9.34615	4.14607	3.08608	3.57773	0.005506	5.22677	4.42177
MSTRG.43802.6	8.38092	5.8944	5.92033	0.16506	0.295571	0.097899	0.540625	0.293735	0.449887
MSTRG.26169.1	2.60824	2.91624	2.82058	1.09222	1.43165	1.28793	0.276361	0.357802	0.2227
MSTRG.48590.7	0.112615	0.069785	0.116281	0	0	0.196979	0	0	0
MSTRG.64144.38	0.600812	1.2935	0.638592	10.1656	11.6426	8.54053	4.77108	3.92293	3.92175
MSTRG.46780.23	0	0	0	0.302195	0.088966	0.456828	0	0	0
MSTRG.65901.8	0	0	0	0.905527	0.146373	0.825322	0	0	0.111875
MSTRG.16729.1	0.121798	0.053822	0	0.653743	1.05039	0.458448	0	0	0
MSTRG.53835.1	0	0	0	0	0.459864	0.436318	0.749121	0.296705	0.860823
MSTRG.33816.1	0.321617	0.149277	0.205868	0.577243	0.240109	0.292152	0	0	0
MSTRG.21197.8	0.001542	0.176633	0.006851	0.479197	0.402286	0.087256	0.004743	0.001264	0.000722
MSTRG.21738.4	0	0	0	0.04589	0.014668	0.098939	0.263583	0.115102	0.713168
MSTRG.33723.2	0	0	0	0.010303	0.040736	0.226025	0.15026	0.398192	0.267368
MSTRG.33723.9	0	0	0	0.09547	0	0.04438	0.100967	0.206228	0.624458
MSTRG.43619.9	0.22718	0.063957	0.466079	0	0.000165	0.000165	0	0.000677	8.8e-05
MSTRG.49823.1	0.45142	1.85831	1.79959	0	0	0	0.406345	0.252791	1.10771
MSTRG.52011.9	1.11515	0	0	7.40935	4.62673	3.38616	0	0	0
MSTRG.7903.4	0.740067	0.622348	0.897942	0	1.38641	0.404566	0.053928	0	0
MSTRG.73871.1	1.63845	0.933592	0.503519	0	1.13971	1.24588	0	0	0
MSTRG.64148.4	0	0	0	0.002606	0.058948	0	0.703969	0.421085	0.526664
MSTRG.47065.1	0.159159	0	0.140997	3.07562	1.29826	2.48738	1.25737	0.787897	0.837975
MSTRG.53414.2	0	0	0	0.485648	0.201008	0.159712	0.392981	0.686661	0.400521
MSTRG.20132.2	0	0	0	0	0.095422	0.111873	4.3987	2.72976	2.83318
MSTRG.38573.1	0	0	0	0.353527	0	0.184875	0.605319	0.526307	0.345058
MSTRG.29857.17	0	0	0	0.858524	0.308938	1.02947	0	0	0
MSTRG.13906.3	0.743022	0.649048	1.00862	0.150044	0	0	0	0.032492	0
MSTRG.37697.1	0	0	0	0	0.766118	0.312331	2.97336	2.27834	3.53751
MSTRG.17379.15	0	0	0	0.012233	0.020281	0.92231	0	0.304553	0
MSTRG.17379.13	0	0	0	0	0	0.143697	0.768972	0.189831	0.040379
MSTRG.66922.1	0.091097	0.032128	0	1.66332	2.01905	0.947858	1.22266	1.14432	0.889073
MSTRG.14703.6	0	0.082168	0.201579	4.16292	3.34014	3.04108	14.2968	11.1597	8.54326
MSTRG.61708.4	0.172123	0.38507	0.006423	0	0.017314	0	8.47417	6.94395	0.16942
MSTRG.61708.5	0.32448	1.56688	0.057041	0.116645	0.068868	0.101349	8.54601	8.96439	1.33622
MSTRG.61590.3	0	0	0	0.42418	1.79444	0.119279	0	0	0.082902
MSTRG.2575.1	0.003867	0.005026	0	1.28364	0.872204	1.02431	0.844085	0.518403	1.70293
MSTRG.2575.6	0	0	0	0.35731	0.695546	0.905397	2.06713	1.02371	0.225681
MSTRG.62893.2	0	0	0	1.09142	0.506881	0.383796	0.872511	0.719679	0.976369
MSTRG.64340.7	2.43157	2.4541	1.57352	0.982736	1.04535	0.895752	0.640283	0.538915	0.898879
MSTRG.22323.66	2.52846	0.000866	0.204998	3.6226	2.79398	1.52784	0.133892	0.040267	0.144236
MSTRG.20842.5	0.101517	0.16897	0.222893	0.975833	1.0121	0.590793	0.927509	0.975423	2.69923
MSTRG.62621.3	0.800433	0	0	1.10873	1.60548	0.974234	0	0	0
MSTRG.36755.22	0	0	0	0.008176	0.929033	0	1.08131	0.000125	1.09547
MSTRG.63694.1	0.100369	0.557241	0.087027	0.471167	0.662795	0.861878	0.024171	0	0
MSTRG.6913.2	0	0	0.001233	0.849217	0.649589	0.938134	0	0.781219	0
MSTRG.6913.3	1.47758	1.61464	1.08568	0	1.44009	0	0	0	0
MSTRG.6913.4	0.316261	1.55515	2.29404	0	0	0	3.27847	0	2.49994
MSTRG.8633.4	1.25787	0.434152	0.199984	15.8323	11.1302	9.43522	10.9252	9.79366	10.527
MSTRG.6458.8	0	0	0	0.209195	0.234052	0.207303	0.150655	0.065309	0.02237
MSTRG.49620.24	0.338438	0.26402	0.193561	0.225045	0.165001	0.106131	0	0.028747	0
MSTRG.32868.1	0.697843	0.798731	1.56447	0.243607	0.387825	0.259649	0.846328	0.398924	0.647112
MSTRG.29105.1	0.556752	0.738047	0.679849	3.37507	3.85845	3.55667	3.43511	3.60156	4.25642
MSTRG.35262.1	0	0	0	0.453947	0.1814	0.225132	0.445083	0.361858	0.469702
MSTRG.64444.5	0.350887	0	0.172704	0	0.022728	0	0.46645	0.29081	0.566307
MSTRG.5402.3	0	0	0	0.27813	0.570046	0.869589	0.131349	0.472607	0.822393
MSTRG.65943.1	0	0	0	0.380114	1.09258	0.251658	0.779489	0.449858	1.033
MSTRG.5518.1	0.840608	0.514546	0.909606	6.00262	8.45726	7.32332	5.62767	7.51284	5.05744
MSTRG.9117.1	0	0	0	0	0	0	0.491922	0.457322	0.454357
MSTRG.33056.1	0	0	0	0.742839	0.432563	0	2.22701	0.769448	1.23691
MSTRG.56956.1	1.78505	3.07187	0.759003	0.619732	0	0	0.172357	0.218672	0.297369
MSTRG.63441.16	0.563621	1.27116	0.317891	0.7261	0	0.40878	0	0	0
MSTRG.49150.5	0	0	0	0.976584	0.521365	0.638203	0.644068	0.499637	1.00184
MSTRG.41139.7	0	0	0	0	0.100548	0.02014	0.054651	0.27364	0.552134
MSTRG.3187.81	0.193039	0.167807	0.191052	0.523869	0	0.909287	2.73053	3.03022	3.00776
MSTRG.59562.1	0	0	0	0.213363	0.180682	0.222701	0.306007	0.661846	0.337422
MSTRG.5382.1	0	0	0	1.62651	1.30817	1.37243	0.363077	0.257181	0.325147
MSTRG.32679.34	0	0	0	0	0.354548	0.994859	0.871831	0.314095	1.20843
MSTRG.32679.30	0	0	0	0.817023	0.01882	0.009967	0.097249	0.031183	0.498432
MSTRG.65479.1	1.19213	1.66746	1.84643	11.1181	8.84637	11.3761	6.37391	7.56785	7.74053
MSTRG.65757.1	0	0	0	0	0	0.040867	0.492099	0.100825	0.384552
MSTRG.72546.2	9.55325	14.9739	17.1745	1.26695	0.787227	0.969559	0.76627	0.460449	0
MSTRG.1340.4	0	0	0	0.39156	3.71642	5.88339	0	0	0
MSTRG.1340.1	1.41228	1.81066	1.91178	3.24259	0	0	0	0	0
MSTRG.35802.9	0.169354	0.179983	0.448714	0	0	0	0.451045	0	0
MSTRG.69517.4	0	0	0	0.368367	0.103276	0.313339	0	0	0
MSTRG.36901.1	1.31597	2.0166	1.49939	6.32867	9.92797	9.44345	12.0259	10.7912	6.96973
MSTRG.49830.1	0.821787	0.559367	1.26508	0.007125	0	0	0.870084	0.45707	1.35383
MSTRG.65189.2	1.28878	2.17586	1.63627	0.77177	0.415211	0.644318	0.117044	0	0.114302
MSTRG.3528.1	0	0	0	0.731109	0	1.28845	0.604947	0.951024	1.18416
MSTRG.29425.11	0	0	0	0.692382	0.366709	0.173192	0.113198	0.305059	0.418022
MSTRG.46369.1	0	0	0	0.484451	0.450341	1.21811	0.657816	0.356803	0
MSTRG.60116.1	0.430523	0.526585	0.205371	0	0	0	0	0	0
MSTRG.7901.1	0	0	0	2.76478	1.89807	1.81049	0	0	0.023088
MSTRG.71641.1	0	0	0	0.081504	0.159105	0.210859	0.374697	0.26824	0.665633
MSTRG.13833.42	0.522696	4.67079	1.5934	1.59639	10.9045	0.856226	0.279862	0.186654	0.189041
MSTRG.13833.47	0.640722	0.481472	0.757818	0	0	0	0	8.3322	0
MSTRG.66568.3	0	0	0	0.477864	1.22877	1.10551	0	0	0.69345
MSTRG.24670.14	0.070031	0.232045	0.147769	0	0	0	0	0	0
MSTRG.61108.1	0.838966	1.00311	0.571889	0.095694	0	0	0.782628	0.295815	0
MSTRG.53989.1	1.16345	1.35187	1.12963	1.47618	3.28203	3.9731	16.1704	7.84284	5.80796
MSTRG.69063.1	0.27214	0.457313	0.427244	0	0.241816	0.14589	0	0	0
MSTRG.38395.1	0	0	0	0	0.085698	0.031293	0.645631	0.271763	0.182346
MSTRG.8316.2	0	0	0.009801	1.46288	0.733857	0.874189	0.14247	0.304701	1.01885
MSTRG.49611.15	0	0	0	0.592975	0.294089	0.370062	0.554407	0.655931	0.256405
MSTRG.67902.1	0.218933	0.796669	0.970681	0	0.194696	0.01823	0	0.057582	0
MSTRG.4764.1	0	0	0	0.528295	0.562265	0.970434	0.942911	2.27294	1.32449
MSTRG.28068.1	0	0.115095	0	2.84416	2.54831	2.6346	1.3165	1.99493	1.17318
MSTRG.60144.1	0	0	0	0.251383	0.441026	0.092816	0.92016	0.715994	0.215956
MSTRG.10715.1	0	0	0	0.197218	0.182579	0.36935	1.14816	0.108371	0.135472
MSTRG.26048.1	0	0	0	0	1.30613	0.730213	1.10026	0.68572	0.549751
MSTRG.26048.2	0	0	0	0.259819	0.274976	0.329887	0.868677	0.508252	0.310895
MSTRG.53226.2	0	0	0	0	0	0	1.15249	1.82208	0.997228
MSTRG.42589.2	0.223515	0.708822	0.582159	0	0.264592	0	0	0	0
MSTRG.53873.2	0.993092	1.43906	1.32908	0.081197	0.132662	0.138484	0	0	0.077168
MSTRG.22759.2	0	0	0	0.163328	0.141312	0.171478	0.373297	0.222999	0.104953
MSTRG.1014.2	0	0	0	0.014765	0	0.031412	0.123214	0.554348	0.573043
MSTRG.1014.1	0	0	0	0.153445	0.115232	0.218596	0.51394	0.324544	0.558186
MSTRG.51311.22	0	0	0	0.095974	0.403444	0.256785	0.314944	0	0.411042
MSTRG.65151.1	2.44093	4.55917	2.97459	0.793468	0.937054	0.765864	1.36007	0.08269	0
MSTRG.26452.25	0.127853	0.238061	0.147103	0.106694	0.167827	0.05279	0.679754	0.765179	0.633802
MSTRG.26496.1	0.563291	0	1.05349	0.633343	0.146562	0.424058	0	0	0
MSTRG.23060.15	0	0	0	6.32378	0.498636	17.7269	1.36395	4.82812	0
MSTRG.40438.1	0	0	0	0.128221	0.177542	0.166013	0.425335	0.48331	0.31831
MSTRG.28050.2	0	0	0	4.14676	3.00855	3.90271	0	0	0
MSTRG.14060.5	0	0	0.067572	0	0	0	0.104023	0.363204	0.258303
MSTRG.11486.3	0.272495	0.278914	0.091559	2.17446	2.52645	1.84528	0.27993	1.039	1.61708
MSTRG.60154.4	0.09262	0.303502	0.123972	0.463582	0.207914	1.26398	2.06003	1.47195	0.895042
MSTRG.11623.1	0	0	0	0.388116	0.782133	0.629324	0.526586	0.320053	0.474294
MSTRG.3047.33	0.334587	0.424605	0.194295	0	0	0	0	0	2.04798
MSTRG.3047.30	0.04488	0	0	7.47469	0.237683	0.88935	0.333077	0.914722	0.900867
MSTRG.26460.1	0.282012	0.24983	0.122698	0.244108	0.266899	0.188046	0	0	0
MSTRG.15670.11	1e-06	0.000596	0.000584	7.46132	1.67164	0.000379	0.005017	0.001953	1e-06
MSTRG.41519.2	0	0	0	0	0	0	2.46596	8.07805	0
MSTRG.39529.14	0.473259	0.401608	1.08199	0	0	0.05626	0	0.192477	0
MSTRG.32103.1	0.329231	0.453831	0.467704	0.306691	0	0	0	0	0
MSTRG.7593.6	0	0	0	0	0	0	0.655394	0.492208	0.803101
MSTRG.40955.1	2.08414	1.24687	2.65073	0.472945	0.518405	0.298479	0.499532	0.4594	0.307618
MSTRG.8618.4	1.03888	0.608404	0.393571	0	0.380195	0	0.06743	0.008663	0.040172
MSTRG.8618.5	0.163331	0.19107	0.178367	0	0	0	0	0	0.061188
MSTRG.8618.8	1.43958	0.642614	0.910459	0.467476	0.214092	0.073443	0.07095	0.245139	0.039838
MSTRG.63644.1	1.17683	1.44416	1.72334	0	0	0	0	0	0
MSTRG.2842.52	0.058045	0.192117	0.04576	0.783044	2.20485	0.453592	1.13832	4.27498	0.743306
MSTRG.3965.1	0	0	0	0	0	0.229326	1.32183	0.812599	0.717808
MSTRG.35362.1	0	0	0	0	0	0	0.160756	0.332904	0.88379
MSTRG.66841.1	0	0	0	0.327953	0.014303	0.291588	0.287331	0.985457	0.237145
MSTRG.71260.8	0	0	0	0	0	0	0.385404	0.095146	0.167782
MSTRG.60267.5	0	0	0	0	0	0	0.595825	0.669697	1.35688
MSTRG.72605.4	0.825306	0.740857	0.432089	0.098484	0.164314	0.174248	0.04034	0.030322	0.078612
MSTRG.48323.9	1.47748	1.40855	1.88125	0.635723	1.10577	0.319202	0.291217	0.430083	0.388377
MSTRG.63731.6	0.449609	0.90657	0.173733	0	0.212656	0	0	0	0
MSTRG.62602.1	0	0	0	0	0	0	0.22379	0.802682	0.965683
MSTRG.62581.1	0.621597	0.757773	0.513036	0	0	0.068638	0	0	0
MSTRG.4841.1	0	0	0	0.482897	0.271151	0.225543	0.007171	0.37824	0.053843
MSTRG.73372.25	1.80928	3.07177	2.38296	0.835161	0.753441	0.745261	0.296355	0.241642	0.372218
MSTRG.68848.6	2.34384	0.874064	1.25906	0.154886	2.14347	0.216127	0.5037	0.211733	0.235896
MSTRG.22930.1	0	0	0	0.341657	0	0	0.618755	0.311969	0.316489
MSTRG.17184.1	1.1921	1.63913	1.22875	0.057605	0	0.229717	0.205286	0	0
MSTRG.65727.4	0	0	0	0.041211	0.658775	0.269569	2.29367	1.04179	0.058964
MSTRG.36912.1	0.012913	0.001807	0.02889	1.37182	0.750524	2.82486	0.223429	0.009011	0.235889
MSTRG.9011.11	0	0	0	0	0	0	1.21466	3.30125	2.27392
MSTRG.9011.14	0	0	0	0	0	0	0.806185	0.202408	0.351951
MSTRG.13802.5	0	0	0	0	0	0.231876	0.225452	0.139453	0.239743
MSTRG.18198.15	0	0	0.032919	0.667109	1.39817	1.368	1.88437	2.38597	3.07501
MSTRG.48167.1	0.949796	2.77218	2.07992	0.635267	0.197837	0	0.312297	0.302405	0.049586
MSTRG.22020.1	0.259624	0.341036	0.499479	0	0	0.220683	0	0	0
MSTRG.15752.6	0.414307	0.339278	0.689873	3.68496	2.93172	2.40449	1.28628	0.83034	1.29825
MSTRG.48624.2	0	0	0	1.15937	0	1.16646	1.3938	1.13758	1.32503
MSTRG.3485.1	0.276427	0.191627	0.140259	0	0	0	0	0.079661	0
MSTRG.2907.52	0	0	0	0.681586	0.080483	1.17178	0.117028	0.524486	0.255402
MSTRG.2907.57	0.19306	0.110739	0.074053	0.887617	1.06719	1.03542	0.807994	0.410289	0.392625
MSTRG.26951.1	0.183034	0.737004	2.6158	0.234756	1.22154	0.689581	0	0	0
MSTRG.52643.1	0	0	0	1.15719	0.615023	0.649022	0.182883	0.381954	0.549507
MSTRG.35571.1	0.807383	0.84526	1.13218	0.177869	0.818738	0.318209	0	0	0
MSTRG.29840.2	0.575103	0.205765	0.287978	2.1663	1.23737	2.13328	4.30848	2.8005	3.4417
MSTRG.66884.1	0	0	0	0.277088	0.3985	0.068163	0.921302	0.249338	0.349665
MSTRG.20595.2	0	0.090241	0	0	0.023129	0	1.1947	0.680714	0.179029
MSTRG.42705.12	0	0	0	0.26665	0.417606	0.42766	0.18118	0.795424	0.539109
MSTRG.40597.13	0	0	0	0.916531	0.119971	0.373318	1.83165	1.6795	0
MSTRG.29829.1	0	0	0.170944	54.3732	5.63098	96.787	3.58131	53.1482	27.4902
MSTRG.68201.20	0.136656	0.36505	0.203662	6.76748	4.83098	10.641	6.53549	7.12326	6.14847
MSTRG.19663.2	0	0	0	0.862426	0.924982	0.446521	1.4127	1.06866	1.0181
MSTRG.25001.1	0.28464	0.360211	0.3135	1.00906	1.20435	1.37074	1.81336	2.08881	1.16019
MSTRG.37479.2	0	0	0	1.45292	0	0	3.68351	3.04201	4.7494
MSTRG.28285.5	0	0	0	0.485992	0.461823	0.534728	0	0.435475	0.303647
MSTRG.28285.7	0	0	0	0.710914	0.415259	0.126355	0.528944	0	0.20691
MSTRG.28285.2	0	0	0	0.284598	0.718815	0.429384	0.507508	0.170517	0.217911
MSTRG.34016.13	0	0	0	1.99724	0.683491	0.690969	0.051742	0.502	0
MSTRG.64111.3	12.0104	7.94079	5.82355	2.82985	4.16172	1.58224	1.54835	0.632885	0.633447
MSTRG.9832.2	0	0	0	0.117077	1.3628	0.87918	0.833947	0	0.628082
MSTRG.9832.1	0	0	0	0.588975	0.272187	0.735223	0.482348	0.685222	0.144046
MSTRG.55302.1	0.791407	0.975377	1.11771	0.205069	0.273924	0.399349	0.029022	0.328073	0.311004
MSTRG.63023.1	0.01025	0	0	1.40314	0.050605	0.099553	1.43368	1.32902	0.065564
MSTRG.1651.1	0	0	0	0.017111	0	0	0.551613	0.282437	0.711163
MSTRG.7936.7	0	0	0	0.341455	0.083361	0.439026	0.019916	0.003998	0
MSTRG.15200.1	0	0	0	0.093999	0	0.204942	0.30528	0.289947	0.25879
MSTRG.70770.2	0.319599	0.300575	0.181356	0	0	0	0	0.088652	0
MSTRG.64489.10	1.27485	1.75111	1.11515	0.256723	0.369021	0	0	0	0
MSTRG.12414.22	0.756567	0.484667	0.422375	0.369693	0.378816	0.292199	0.259116	0.089148	0.083532
MSTRG.37602.1	0.052388	0	0	0.188536	0.534881	0.190123	1.12351	0.738614	0.70741
MSTRG.59291.2	1.56998	2.68341	0	0	0	0	2.55303	5.76157	5.67828
MSTRG.59517.1	0	0	0	0.828685	0.329698	0.550106	0.372639	0.964994	0.680796
MSTRG.6518.1	0	0	0	0	0	0	4.17958	0.836187	2.07844
MSTRG.30441.1	0.654572	0.565042	1.26731	0	0	0	0	0	0
MSTRG.42361.4	3.69105	5.38475	4.97349	5.84387	10.6714	13.0198	21.0502	14.9101	26.8917
MSTRG.31016.1	0.026499	0.050614	0	0.064076	0.377809	0.201188	0.672534	0.509298	0.698576
MSTRG.17803.1	0	0	0	0.483483	0.792932	0.226209	0	0.081224	0.191075
MSTRG.65526.1	0	0	0	0.058559	0.458561	0.312454	0.525926	0.824474	0.421986
MSTRG.59183.1	0	0	0	0	0	0.214064	0.163575	0.331167	0.465334
MSTRG.37895.1	0	0	0	0.168751	0.998595	0.103915	0.557791	0.534687	1.04465
MSTRG.66867.30	0.391685	0.347857	0.576074	0.731927	2.07379	0.829992	1.90784	1.87346	2.52542
MSTRG.53344.1	0	0	0	0.782502	0.923056	0.35136	0.102859	0.152084	0.292761
MSTRG.49509.1	0.824705	0.693642	0.107571	0	0.081553	0.968343	0	0.023482	0
MSTRG.33757.1	0	0	0	1.09295	0.553847	0.978973	0.983204	0.622488	0.438889
MSTRG.12537.1	0.120609	0	0	0.904553	0.422267	0.897567	0	0	0
MSTRG.31548.6	0	0	0	0.034865	0	0.00352	0.122575	0.436751	0.134634
MSTRG.5369.24	0	0	0	4.07539	2.04468	1.58354	1.01387	2.72979	0
MSTRG.35518.1	0.158658	0.157841	0.185911	0.832502	0.978264	0.553209	0.777177	1.16597	0.86527
MSTRG.41353.1	0	0	0	0	0.218082	0.017435	0.246198	0.422151	0.281303
MSTRG.66852.4	0.221078	0.274306	0.183081	0	0	0	0.955893	0.135607	0.300345
MSTRG.56832.1	0	0	0	0.232912	0.26439	0.297081	0.425392	0.364003	0.262218
MSTRG.44701.1	0	0	0	0	0	0.130062	0.457605	0.148378	0.589258
MSTRG.39192.2	2.85232	1.96613	1.7477	8.51658	8.22459	7.46827	8.81466	9.31229	13.1392
MSTRG.50719.1	0	0	0	0.266458	3.04873	3.41606	0.397401	0.683281	1.12404
MSTRG.62232.8	0.03115	0	0	0.976541	0.6482	0.797769	0.482735	0.648134	0.386857
MSTRG.9932.3	0.351724	0.161712	0.364219	4.18286	3.65506	4.2797	1.93487	0	2.58805
MSTRG.46865.1	0	0	0	0.443119	0.100368	0.157736	0.460829	0.414391	0.330779
MSTRG.35600.1	0.145365	0.117335	0.138447	0.818737	1.67564	1.24205	0.940414	1.17637	1.2148
MSTRG.1015.2	0	0	0	0.141297	0	0.259683	0.415235	0.372403	2.37031
MSTRG.23134.5	0.438641	0.520452	1.05418	0	0	0	0	0.242089	0.137667
MSTRG.23134.3	2.22765	2.32856	5.76954	0.47974	0.169046	0.653988	0.607225	0	0.215817
MSTRG.33518.33	1.72389	1.40945	1.77035	1.3051	1.3424	0	0	0	0
MSTRG.7045.1	0	0	0	0.068105	0.181361	0.096921	0.460368	0.475677	0.599767
MSTRG.25191.2	0	0	0	0.637521	1.48966	1.56211	0.929162	0.990477	0.117822
MSTRG.49278.2	0.205107	0.139599	0.374555	0	0.119235	0.096062	0	0	0
MSTRG.9958.12	0	0.197122	0.271144	0	0	0	0.329996	0.320402	1.19099
MSTRG.4111.1	0.004377	0	0	0	0	0	0.076378	0.199252	0.062874
MSTRG.14805.1	0	0	0	0	0.087404	0.100378	0.425645	0.136955	0.506075
MSTRG.26341.17	0	0	0	0	0	0	0.119931	0.131311	0.125606
MSTRG.2387.11	0	0	0	1.00457	0.966562	1.39966	0	1.02559	0.734651
MSTRG.23414.2	0	0	0	4.77026	5.53227	4.58501	2.46898	1.32248	2.31817
MSTRG.9742.2	0	0	0.00913	0.846165	0.527346	1.4547	0.780728	2.70766	0
MSTRG.9742.4	0.053474	0	0.058764	1.46803	1.59903	3.2175	8.50284	3.85912	2.63857
MSTRG.67570.1	1.34316	1.2404	0.353996	0	0	0	0	0	0
MSTRG.42675.4	4.89654	6.65036	5.01673	0	0	0	0	0	0
MSTRG.36967.1	2.35718	1.2964	0.36996	0	0.096421	0.034465	0	0.076092	0.034762
MSTRG.3441.1	0	0	0	0.248196	0.060346	0.045076	0.354151	0.387501	0.254122
MSTRG.42540.2	0	0	0	1.28117	0.647762	1.5955	1.21114	1.43067	0.71776
MSTRG.14381.1	0.592759	0.575548	0.378978	0.183489	0.974029	0.481391	0	0	0.08662
MSTRG.61525.19	0.951198	0.550044	0.054212	15.4125	23.667	14.4921	4.85691	5.27131	2.12674
MSTRG.3000.3	0.376906	0.446912	0.500205	0.964286	0.903175	1.41959	2.08761	3.18528	2.42137
MSTRG.15777.1	0	0	0	0	0.35153	0.447175	0.892028	0.719976	0.608541
MSTRG.36252.1	0.689629	0.138419	1.75097	0.207097	0.050256	0	0	0	0
MSTRG.23104.2	0.721147	0.342948	0.449838	31.4917	3.188	64.1846	2.82835	37.6686	21.7378
MSTRG.23104.1	0	0	0	40.7534	10.2981	101.982	0.148264	52.7916	25.211
MSTRG.23104.6	0.744099	0.47854	0.42816	13.4503	3.52663	0	1.69638	19.1147	11.6264
MSTRG.23104.4	0	0	0	16.4432	4.01794	30.7561	2.36882	16.2537	11.6982
MSTRG.2084.18	0.143668	0	0	0.436363	0.265804	0.399243	0	0	0
MSTRG.2236.4	0.32468	0.710204	0.196794	0.087475	0.094445	0.219871	0.068791	0.016734	0
MSTRG.2236.7	0.250501	0.122274	0	0.168886	0.305187	0.224772	0	0	0
MSTRG.31313.3	2.29698	0.812493	0.946956	2.45076	2.51118	2.34526	0.771743	0.397493	0.597146
MSTRG.35308.2	0.043017	0.159958	0.407121	0	0	0	0.308592	0.303597	0.426648
MSTRG.55798.1	0	0	0	0.623951	0.596938	0.112687	0.838453	0.760249	0.424108
MSTRG.31235.1	0	0	0	0	0.201693	0.384412	0.920282	0.583957	0.583941
MSTRG.31287.1	0.739618	0.396108	0.689695	0	0.039188	0	0	0.026556	0.277351
MSTRG.5502.26	1.53965	2.12471	0.973448	0	0	0	2.1619	0	1.92046
MSTRG.7614.4	0	0	0	0	0	0	0.656242	0.813112	0.346987
MSTRG.26358.63	0	0	0	1.019	0.141653	0.295544	0.672287	1.62942	1.90977
MSTRG.70326.1	0.624321	1.79119	0.362955	0	0	0	0	0	0
MSTRG.46542.1	0.214634	0.366559	0.21531	0	0	0	0	0	0
MSTRG.33937.18	0	0.005879	0.040988	0.279528	0.486711	1.03872	9.02918	4.08334	4.48301
MSTRG.39537.3	0	0	0	0.470606	0.013134	0.073799	0.414615	0.674885	1.31582
MSTRG.73130.1	0.221091	0.136791	0.290586	1.80127	1.84256	0.957257	1.55183	1.24179	2.83009
MSTRG.15594.1	1.3824	0.532405	1.24026	0	0	0	0	0	0
MSTRG.9014.1	2.17748	2.65943	1.94261	0.393637	0.347635	0.255058	1.856	1.79693	1.19942
MSTRG.54869.4	1.89917	3.93231	4.92377	0	1.10847	0	0	0	0
MSTRG.54869.2	0.60302	4.492	0.655487	0	0	0	0	0	0
MSTRG.66495.1	0.423505	1.06191	0.291707	0.214104	0.506966	0	0	0	0
MSTRG.61394.2	0	0	0	0	0	0	1.95995	1.45662	1.90065
MSTRG.31548.5	0	0	0	0	0.105042	0.189207	0.49862	0.091308	0.517028
MSTRG.13982.1	0.194089	1.23554	0.548541	1.38249	4.1368	2.61736	7.89735	5.78881	4.89776
MSTRG.63813.1	0	0	0	0	0	0	0.366566	0.054007	0.692495
MSTRG.18455.1	0	0	1.17461	0	0	0	2.95063	4.49127	2.30299
MSTRG.60179.12	0	0.020419	0	0	0	0	4.5e-05	1.18335	1.00849
MSTRG.67705.7	2.64825	1.223	2.84225	1.18046	1.25365	0.696254	0.167709	0.294309	0.282952
MSTRG.62837.1	0.451633	1.0577	0.398318	0.404851	0	0.193622	0	0	0
MSTRG.2892.1	0	0	0	0.127988	0.124459	0.122662	0.459065	0.183692	0.626643
MSTRG.25466.3	0	0	0.017183	0.208765	0.463404	0.373685	0.292054	0.399755	0.985887
MSTRG.25466.4	0	0	0	0.403121	0.45108	0.077731	0.502583	0.057422	0.08443
MSTRG.42713.1	0	0	0	1.03144	0.552505	0.16427	1.06499	0.468568	0.503945
MSTRG.55120.1	0	0	0.531511	0.065159	0.034399	0.09088	1.77636	1.22454	0.659959
MSTRG.42946.1	0	0	0	0.112815	0.230359	0.112496	0.445899	0.269022	0.553975
MSTRG.24074.4	1.28693	1.07329	0.048314	47.3905	84.1222	234.443	217.142	1.92441	223.943
MSTRG.4083.1	0.196988	0.359099	0.730358	0	0.307139	0.268652	0	0.047649	0
MSTRG.13833.50	0	0	0	0	0.385686	0.031173	2.39634	2.366	1.89787
MSTRG.53833.69	0.158799	0.167094	0.217905	1.35354	1.39436	0.54378	1.56989	1.28063	0.882952
MSTRG.6458.14	0.000254	0	0	0.090345	0.629287	0.990019	1.39283	0	0
MSTRG.6458.15	0.000398	0	0	0.044909	0.153512	0.197709	2.00402	0.492611	0.731784
MSTRG.6458.16	0	0	0	0.703653	0.2257	0.028383	0.810252	0.215841	0.465615
MSTRG.2886.7	0.354318	0.611237	0.341109	2.55023	2.18397	2.88227	1.25564	2.68932	3.21806
MSTRG.46094.3	0.042611	0.034322	0	0.193426	0.146778	0.91037	1.00719	0.794604	0.371228
MSTRG.46094.2	0.066768	0	0	1.42871	1.40324	0.816978	0	0	0.788553
MSTRG.26294.9	0	0	0.711823	0	0	0.029003	3.22044	7.51582	0.768062
MSTRG.26294.5	3.81993	0	0	0	0	0	0.414185	1.1134	2.81084
MSTRG.73865.2	0	0	0	0	0	0	0.193496	0.101569	0.07422
MSTRG.22436.38	0.361127	0.229002	0.000112	0	0	1.48483	0	0	0.003174
MSTRG.14731.8	0.518386	0.3949	0.093167	6.77558	5.13919	7.22952	6.98691	4.88553	7.09685
MSTRG.29859.2	0	0	0	2.76315	1.67717	4.08766	0.615739	0.340948	1.34375
MSTRG.37392.1	0	0	0	0.087254	0.056929	0.18269	0.397855	0.427428	0.647075
MSTRG.29857.1	0	0	0	0	0	0	1.4848	1.13207	0.654395
MSTRG.29857.7	0.163307	0.563388	0.289701	0.829399	2.34338	1.17681	3.36669	2.845	1.82821
MSTRG.25868.1	0.377839	0.525743	0.173879	0	0	0	0.045355	0	0
MSTRG.46036.6	0	0	0	0.212481	0.264033	0.375774	0.457681	0.710678	0.499633
MSTRG.29425.2	0	0.000253	0	0.042578	0.321068	0.171642	0.094161	0.268542	0.198306
MSTRG.29425.8	0	0	0	0	0	0	0.663315	0.921758	1.02071
MSTRG.66426.1	0	0	0	0.773046	0.591045	0.268147	1.18233	0.903324	0.831157
MSTRG.3187.70	0.037479	0	0	0	0.143219	0.101273	0.382398	1.57853	5.80052
MSTRG.3187.76	0.086317	0	0.061516	0.61424	0.725044	0.619397	1.22449	1.08892	3.94015
MSTRG.69675.34	0	0	0	0.873393	0.184933	0.383139	0	0.314819	0.788163
MSTRG.55809.1	0	0	0	0	0	0.310224	0.785216	0.541157	0.92134
MSTRG.54252.5	0.396824	0.341311	0.113956	0.050944	0.023391	0.030115	0.114299	0.118944	0.71039
MSTRG.11052.32	0	0	0	12.8434	11.0883	21.4152	0	7.32334	0
MSTRG.734.1	25.8598	35.6026	33.0374	24.8015	14.7455	15.7168	15.4846	13.8092	16.4201
MSTRG.35982.1	0.389948	0.641309	0.206178	0	0.307794	0	0	0	0
MSTRG.55769.1	0.064745	0.052736	0	0	0	0	0.293072	0.648094	0.506995
MSTRG.13847.1	4.96993	6.10522	4.75519	2.14831	4.35097	1.7287	1.33182	2.02781	1.49364
MSTRG.1567.1	0.90958	0.556995	0.346236	0	0	0	0	0	0
MSTRG.46489.2	0	0	0	0.105849	0.772112	1.16253	1.35085	0	0
MSTRG.53864.8	1.13331	0.603805	1.21088	0.091632	0.265335	0.075011	0.102873	0.681788	0.360026
MSTRG.4821.4	1.4186	1.33441	0.961358	1.0328	2.5174	1.09654	0	0.086674	0
MSTRG.48986.16	0	0	0	2.38261	2.5096	2.97898	1.73845	1.85835	2.53252
MSTRG.48986.15	0.253829	0.308171	0.245791	1.31761	2.71497	1.44376	4.54451	3.68361	6.59232
MSTRG.54311.7	3.97941	4.43403	1.78992	1.61567	0.534885	0	0.7422	0.979521	0.808815
MSTRG.29667.20	0	0	0	1.0744	1.19284	0	1.24229	0.76133	1.02564
MSTRG.12357.1	0.047663	0	0.176435	1.04064	1.59725	1.09231	1.46545	1.77414	2.45689
MSTRG.13833.80	0	0	0	0.44932	3.07638	1.6303	0	0	0
MSTRG.1938.9	0.007283	0	0	0	0	0	0.052149	0.243864	0.687608
MSTRG.71027.2	0	0	0	0.82661	0.501402	0.287489	0.205785	0.341895	0.238802
MSTRG.2586.11	0	0	0	0.32075	1.26232	0.09016	0.067544	0.510186	0.831442
MSTRG.28138.5	0.247542	0.054395	0.033022	0	0	0	0	0	0
MSTRG.19769.2	0.923081	0.729621	0.658657	0.844043	0	0	0	0	0
MSTRG.21738.9	0	0	0	0.08438	0.438551	0.242521	0.265022	0.015427	0.037755
MSTRG.28549.1	1.10761	1.07876	1.49863	2.13977	1.40608	1.81575	4.87979	4.68083	5.12084
MSTRG.42549.17	0	2.13597	0.664728	0	0	0	0.723408	0.586998	0.52269
MSTRG.22416.1	0	0	0	0.24046	0.51066	0.603851	0.628921	0.373126	0.496224
MSTRG.21197.12	0	0	0.038783	0	0	0	0.531822	0.056636	0.1203
MSTRG.42908.44	0	0	0	0.206392	0	0.084853	0.215279	0.419006	0.24833
MSTRG.16850.2	0.831147	0	1.15765	2.30823	1.8267	1.33948	0	0	0
MSTRG.12284.1	0	0	0	1.24945	1.18956	1.51833	0	0	0
MSTRG.14058.1	0	0	0	0	0.24184	0.170645	0.078485	0.170586	0.144707
MSTRG.35686.2	0	0	0	0.713686	0.433144	0.365522	0	0	0
MSTRG.36628.1	0	0	0	0	0	0	0.299377	0.395539	0.238312
MSTRG.63705.2	0	0	0	1.77155	0.826903	1.38705	0.908908	0.658788	0.950632
MSTRG.25344.1	0.458724	0.726424	1.6229	0	0.160471	0.125052	0	0	0
MSTRG.37262.4	0	0	0	0.069806	0	0.028103	0.073574	0.247262	0.257102
MSTRG.52210.2	1.055	2.49838	3.10259	0.289015	0.338931	0.53884	0.239588	0.462352	0.427523
MSTRG.69425.1	0	0	0	0.312344	0.488642	0.440715	0.484053	0.232852	0.083065
MSTRG.28510.3	1.48816	1.09766	0.798634	0.717126	0.695103	0.874294	0.160718	0.196594	0.29882
MSTRG.26358.16	0	0.029625	0	0.571092	0.476849	1.00312	0	0.851981	0.363774
MSTRG.23210.1	0	0.066318	0	0.313242	1.101	0.527812	1.73336	2.47933	8.38772
MSTRG.61308.3	1.00101	0.82597	0.655205	0	0	0	0.648882	0	0
MSTRG.61879.1	0.076788	0.118646	0	0.620165	0.807424	1.47726	0	0	0
MSTRG.43278.1	0	0	0	0	0	0	0.532292	1.52856	1.97891
MSTRG.26242.5	0.09957	0.065175	0.162957	1.25214	1.92127	1.59628	0.500032	0.157527	0
MSTRG.42176.1	0.844331	1.82181	1.06085	0	0	0	1.10615	1.3756	1.50272
MSTRG.68750.4	0.673272	1.00636	0.936072	0.230927	0.421094	0.161123	0.082045	0.123104	0.138562
MSTRG.68869.1	0.533273	0.159919	0.457896	0.142596	0	0.096076	0	0	0
MSTRG.54304.4	0	0.455997	0.111603	0.455165	0.16026	0.318917	0	0	0
MSTRG.51069.2	0.043802	1.22823	0.254435	0.413439	0.833513	0.328598	0.006425	0.004667	0.003487
MSTRG.21475.1	0	0	0	1.05082	0.337317	1.20289	0	0	0.056631
MSTRG.41788.2	0	0	0	0.115864	0.164118	0	0.234807	0.090259	0.34888
MSTRG.72034.2	0	0	0	0	1.08808	2.31785	2.5031	1.37193	1.37706
MSTRG.5272.7	0.102197	0	0	0.599319	0.162106	1.05611	0	0	0
MSTRG.1801.1	0	0	0	1.83752	2.20682	1.22767	0	0	0.416699
MSTRG.39652.1	0.641419	0.613114	1.0195	5.40669	5.81049	1.97145	0.501174	0.206198	0.206599
MSTRG.22828.1	4.07688	1.41507	1.45464	0.446874	0.061398	0.160068	0.373682	0.371394	0.444617
MSTRG.55827.4	3.43961	5.67841	3.72139	0	0	0.589362	1.4947	2.04691	1.7457
MSTRG.52306.5	0	0	0	0.096276	0.029425	0.126808	0.739594	2.35647	3.96961
MSTRG.59086.1	0.552719	0.512147	0.722114	0.157453	0.295656	0.052677	0	0	0
MSTRG.59086.2	0.577276	0.265352	0.347294	0	0.257042	0	0	0	0
MSTRG.40039.5	1.39621	0.617787	0.479994	0.533212	0.107046	0.220664	0	0.075285	0.048842
MSTRG.49650.3	0.71275	0.28956	0.45221	0	0	0.072215	0	0	0
MSTRG.10721.4	0	0	0	0	0.401648	0.308389	0.402299	0.156773	0.535057
MSTRG.22393.18	0	0	0	0	0	0	0.514388	0.261094	0.039862
MSTRG.1461.2	0	0	0	0.31169	0.427319	0.118241	0.876284	0.061226	0.920235
MSTRG.61243.1	0.22351	0.543924	0.338721	0	0	0	0	0	0
MSTRG.69589.1	0	0	0	0.274303	0.145311	0.685874	0	0	0
MSTRG.49045.1	0	0	0	0	0	0	3.89996	3.13784	8.61849
MSTRG.56818.1	1.22024	1.27355	0.975573	1.03696	1.01906	0.82971	0.499669	0.48081	0.398303
MSTRG.31349.4	0	0	0	0.837155	0	0.801203	1.26512	0.860567	1.43495
MSTRG.33168.3	0.07684	0	0.074154	1.4607	2.06414	1.73182	1.90216	1.4151	1.8739
MSTRG.54712.19	1.016	0.981942	0.196475	0	0.015664	0.091007	2.97969	2.13129	2.61996
MSTRG.23117.1	0	0	0.020799	4.36546	0.300962	15.5674	0	2.77713	2.76559
MSTRG.30868.2	1.60997	4.20929	1.16681	0.021167	0	0	0.397524	0	0.209155
MSTRG.62836.1	1.32391	0.998817	1.16109	0	0	0	0.314397	0.14312	0
MSTRG.14291.1	0	0	0.033049	0	1.92208	1.7871	1.71565	0.824553	1.77375
MSTRG.19370.4	0	0	0	0.249005	0	0	0.45094	0.761436	0.302715
MSTRG.52192.1	0	0	0	0.050421	0	0.081026	0.252416	0.217931	0.405199
MSTRG.41558.20	0	0.063189	0	0.986234	0.056455	0.076809	0	0	0
MSTRG.41558.22	0.115614	0.090832	0.117054	1.44097	0.922045	0.55148	0.021608	0.053323	0
MSTRG.62283.1	0	0	0	0.246837	0	0.324389	1.3859	1.13256	0.280151
MSTRG.3987.3	0.836942	2.58243	1.39878	0.669682	0.513968	0.521224	0.238793	0.141745	0.369479
MSTRG.43481.8	0	0	0	0.425391	0	0.722748	0.635457	0.554851	0.505672
MSTRG.24534.24	0.310629	0.762182	0.253119	0	0	0	0	0	0
MSTRG.60569.5	0	0	0	0.908766	1.40801	1.28955	0.566548	0	0
MSTRG.3169.5	0	0	0	0.518837	0.470882	0	0.833766	0.335485	0.142458
MSTRG.3169.1	0	0.002677	0.008342	0	0	0	0.606571	0.475853	0.174118
MSTRG.28285.16	0	0	0	1.24906	0.129856	0.193102	0.598834	0	0.886394
MSTRG.28285.13	0	0	0	0.204074	0.124266	0.34307	0	0.188077	0.125012
MSTRG.57039.2	0	0	0	0.83733	1.93988	1.37984	0.56212	0.592917	0.58718
MSTRG.39203.26	5.07183	5.61935	5.26501	2.58388	2.83924	1.94927	2.38819	1.40939	1.50335
MSTRG.66229.5	0	0	0	0.30688	0.389155	0.486978	0	0.550529	0.194042
MSTRG.12358.8	1.17831	1.09267	0.418713	1.43598	1.86242	1.06288	5.11131	4.02772	6.53815
MSTRG.4200.1	6.38589	17.8837	9.81702	56.078	49.6923	58.7884	49.0452	90.9607	100.176
MSTRG.12257.11	0.347511	0.502928	0.833909	0	0	0	0	0.235732	0
MSTRG.15121.1	0.00844	0	0	0.414131	0.942627	0.022799	0.969896	0.320721	1.19175
MSTRG.9096.3	0	0	0	0.195746	0.419699	1.39428	1.35377	1.08114	0.251093
MSTRG.70199.1	0.304515	0.203123	0.422862	2.92998	2.11551	1.69718	4.23422	2.01752	1.86035
MSTRG.50986.29	0	0	0	0.495035	1.0367	1.09473	1.52942	0.979758	1.11
MSTRG.63070.1	0	0	0.194006	2.34269	3.0407	1.43476	3.7087	9.31982	3.08944
MSTRG.48557.1	0.978834	0.457894	1.43985	0.2221	0.425303	0.369047	0	0	0
MSTRG.73980.1	0.304853	0	0	0	0	0	0.940653	1.22025	0.72731
MSTRG.44734.4	0.767984	1.02994	0.48602	0	0	0	0	0	0
MSTRG.44734.1	0.647649	0.511289	0.452154	0	0	0	0.039978	0	0
MSTRG.40501.1	0.49915	1.07214	0.537233	0.863347	0.296103	0	0	0.078612	0
MSTRG.45834.5	0	0	0	0.789878	1.2032	0.263238	0	0.262671	0.241677
MSTRG.5182.1	0	0	0	1.25402	0.956364	0.472077	0.342596	0	0
MSTRG.61434.1	0	0	0	3.34387	5.34611	4.50115	0.0091	7.86734	3.42271
MSTRG.61434.2	0.584912	1.11044	0.783795	2.30106	6.36462	15.7174	6.33771	15.2542	9.49408
MSTRG.61434.3	0.76796	0.732249	0.579722	19.4579	6.01976	10.7104	4.08366	8.75073	5.00322
MSTRG.13901.1	0	0	0	0.187487	0	0.115122	3.18473	1.58023	1.10997
MSTRG.23134.12	0.236744	0.826265	2.54869	0	0.92632	0.329946	0	0	0
MSTRG.42500.1	0	0	0	0.451946	0.94386	0	0.852401	0.346606	0.482697
MSTRG.10667.2	0	0	0	0.262047	0.292431	0.476192	0	0	0
MSTRG.10667.1	0	0	0	0.743516	0.833912	1.08335	0.058359	0	0.099927
MSTRG.30313.2	0.390026	0.729315	0.49715	0.071323	0.052278	0.063656	0	0.013958	0
MSTRG.24875.14	1.61227	1.36737	1.46248	0.672179	1.15452	0.705705	0.497761	0.582109	0.385507
MSTRG.21810.1	0	0	0	0.025199	0	0	0.27712	0.189682	0.311302
MSTRG.12492.1	0	0	0	0.456465	0.14096	0.910912	1.14435	0.518463	0.582337
MSTRG.31488.3	0	0	0	1.24298	0.409743	1.89943	0	2.44802	2.6682
MSTRG.57318.1	0.207845	0.419493	0.123233	0.077686	0.170648	0.084754	0	0	0
MSTRG.65851.3	0	0	0	0.163062	0.285167	0.385177	0	0.071644	0
MSTRG.38119.7	0.256076	0.26596	0.442956	0	0.05489	0.001454	0	0.207357	0
MSTRG.14717.3	0	0	0.085095	0	0.14311	0.157494	1.77015	2.36465	1.43319
MSTRG.12269.1	0	0	0	0	0.163053	0.092712	0.423437	0.78956	0.604573
MSTRG.18591.1	6.51892	17.8426	28.2505	0	0	0.048937	0	0	0
MSTRG.65696.1	0	0	0	0.308683	0.803275	0.503352	0.250145	0	0
MSTRG.19252.1	0	0.015331	0.051686	0.363648	0.378937	0.412704	1.85392	2.23755	2.09124
MSTRG.56007.1	0.503604	0.904888	0.431622	1.60315	3.52373	1.4336	5.2029	5.22304	3.29882
MSTRG.53391.1	0.999968	0.886587	1.39275	0.366402	0.247032	0.402476	0.117175	0.01862	0
MSTRG.5567.1	0	0	0.257657	0.886357	0.735867	0.626521	0	0	0
MSTRG.9290.1	0.699029	0.775097	1.95949	0	0	0	0	0	0.02376
MSTRG.43455.10	0.260576	0.25395	0	0	0	0	0.523592	0.696397	0.495876
MSTRG.12807.6	0	0.097907	0	0.220547	0.30539	0.203321	0	0.004389	0
MSTRG.44857.1	0	0	0	11.0446	5.487	9.76132	7.39725	6.21952	8.00196
MSTRG.54956.1	0	0	0	0	0.30069	0.303056	0.59319	0.471699	0.279567
MSTRG.40639.4	0	0	0	0.036765	0	0	0.266011	0.544379	1.63876
MSTRG.26358.70	1.07668	0.069801	0.322388	0.11206	0.119229	0.141705	0.025439	0.021136	0.064231
MSTRG.41146.1	0	0	0	1.35486	0.444916	0.258752	0	0	0
MSTRG.26341.12	0	0	0	0.142684	0.238461	0.144867	0.2276	0.877592	0.496891
MSTRG.5517.1	0	0.015523	2.62693	0	0	0	23.5417	19.0006	26.5262
MSTRG.5517.2	0.087618	0.003016	0.000101	0	0	0	0.455501	0.324497	0.483822
MSTRG.71020.44	0	0	0	0.388898	0.820061	0.468715	0.506093	0.32131	0.235299
MSTRG.60667.1	0	0	0	0.422462	0.211245	0.142245	0.616964	2.3232	0.514188
MSTRG.2586.76	0	0	0	0.680309	0.260171	0.573001	0	0	0.030716
MSTRG.67433.2	0	0	0	0.251271	0.243453	0	0.731744	0.993089	0.493377
MSTRG.60667.2	0	0	0	0.167394	0.13873	0	0.365118	0.142251	0.148438
MSTRG.15559.1	0.613084	0.17455	0.536709	0.073434	0.023259	0	0	0	0
MSTRG.39342.2	0	0	0	1.25459	1.41825	1.02689	1.3352	2.49127	1.93678
MSTRG.29873.1	12.629	1.40794	5.52072	0.092932	0.072741	0.192469	0	0.086532	0.26161
MSTRG.29296.2	0.398444	0.19909	0.075653	1.92692	1.28051	1.26953	3.22499	1.99297	1.52566
MSTRG.3030.13	0.063089	0.074065	0.069332	1.68319	1.99056	1.56391	2.58071	2.66633	2.78524
MSTRG.3030.10	0.107039	0	0	2.59229	1.21877	2.39159	3.50639	3.13016	2.42671
MSTRG.3030.14	0.058212	0.108366	0	0.314696	0.840061	0.42313	0.939566	1.16972	1.13831
MSTRG.63910.17	0	0	0	0.099063	0.036414	0.151105	1.52915	1.1511	1.11857
MSTRG.51152.10	0.397701	0.484725	1.64077	0	0.127752	0.032906	0	0	0
MSTRG.20734.1	0	0	0	0.251236	0.53649	0	0.575845	0.65458	1.16081
MSTRG.13226.13	1.13017	1.23517	2.2417	1.71775	1.02307	0.372863	0	0	0
MSTRG.19850.23	0	0	0	0.392592	0.308634	0.223373	0.260774	0.207557	0
MSTRG.28550.2	1.76594	1.22906	1.89323	1.18847	0.670871	1.78258	0.119152	0.527229	0.263758
MSTRG.14844.2	5.67219	11.4771	13.209	22.4743	27.1087	14.9369	3.70035	1.43415	3.49614
MSTRG.55186.20	3.74254	3.68308	3.42219	2.50909	2.8142	3.16684	1.96726	1.80442	1.5327
MSTRG.40694.2	0.058262	0.183649	0.049905	0.198941	0.221181	0.205628	0	0	0
MSTRG.20322.2	0.82358	0.61863	0.451647	0	0.930971	0	0	0.061433	0
MSTRG.47500.8	0	0	0	0.279355	0.588538	1.31119	1.77152	1.54436	1.84391
MSTRG.19363.1	0.117922	0.55616	0.279356	0	0	0	0.071317	0	0
MSTRG.17196.2	0	0	0	0	0	0.167759	0.764155	0.161796	0.109608
MSTRG.53336.9	0	0	0	1.41962	0.564816	2.63795	0	0.454224	0
MSTRG.46862.1	0	0	0	0.11413	0.310206	0.104317	0.258857	0.456946	0.616456
MSTRG.868.1	0.81099	0.84789	0.477355	1.9495	3.17647	3.96097	4.05218	5.53302	6.732
MSTRG.44316.1	0	0	0	0	0.352923	0.156903	0.261202	0.14494	0.493997
MSTRG.69263.1	0.663869	0.791682	0.707875	0.079846	0	0.107987	0	0.090324	0
MSTRG.26823.1	0.688011	2.41644	0.50461	0.762694	1.0832	1.24631	3.36379	4.6929	5.18865
MSTRG.63083.1	0	0.011488	0	0.832666	0.597551	0.497238	0.240836	0.671527	1.12852
MSTRG.65900.2	0.031123	0.001779	0	2.16305	0.107146	0.30711	0	0	0
MSTRG.65900.4	0	0.17378	0	0	0	0	0.374758	0.130514	0.391406
MSTRG.36733.1	0.432447	1.92477	1.2146	0.872862	0.694018	0.47359	0.136066	0.11871	0.094173
MSTRG.36733.3	0.919608	0.024838	0.662984	1.14933	0.201409	0	0	0	0
MSTRG.60771.8	0	0.000556	0	0.374585	0.216729	0.063162	0	0.352014	0
MSTRG.52565.47	0.083085	0.170054	0.350386	0	0	0	2.72406	1.59956	0.76862
MSTRG.30375.1	0.40483	0.817689	1.07252	0.042863	0.352045	0.126712	0.174497	0.163502	0.060249
MSTRG.30375.3	0.062415	0.035454	0.162273	0	0.228754	1.90284	4.26497	2.02525	2.05705
MSTRG.66873.1	1.39468	1.89588	2.47502	0.550244	1.18505	1.31182	0.427301	0.07917	0.200465
MSTRG.46701.1	0	0	0	0.222187	0.036177	0.115878	0.84335	0.37366	0.993705
MSTRG.1395.21	0	0	0	0.182655	0.339149	0.164928	0	0	0
MSTRG.56418.2	2.10363	1.86923	0.827513	3.87093	1.85631	1.40446	0.382825	0.25626	0.420604
MSTRG.39349.3	0	0.326043	0.024455	0	0	0	0.327805	0.70362	0.123602
MSTRG.28140.1	0	0	0	0	0	0	0.378505	0.308428	0.428847
MSTRG.42496.1	0	0	0	0.248022	0.34298	0.743811	0	0	0
MSTRG.51640.4	5.22645	7.02195	6.97081	0	4.41339	8.54472	1.64676	1.25461	0.260815
MSTRG.55190.1	2.17346	1.89196	1.7725	9.88824	7.88452	11.2637	4.63124	4.79995	6.19459
MSTRG.24601.10	2.66877	2.44578	2.37774	1.54625	1.34833	1.62326	0.876466	0.881317	1.02548
MSTRG.8716.1	0	0	0	0.954675	0.599155	0.938693	0.076487	0.128875	0.240973
MSTRG.19890.3	3.24081	3.25601	3.20271	11.9824	15.4519	12.3525	11.2986	7.72273	7.10136
MSTRG.72411.1	0.250153	0.614396	0.654324	0	0.262429	0.247767	2.23412	1.64067	2.50341
MSTRG.21900.4	0	0	0	0.189241	0.414716	0	0.280213	0.37878	0.278915
MSTRG.68534.3	0	0	0	0.848432	0	0.326353	1.1041	0.98767	0.708653
MSTRG.68606.1	0	0	0	0	0.085488	0.04612	0.555205	0.091662	0.67339
MSTRG.35068.1	0	0	0	0.275003	0.479933	0	0.439063	0.55941	0.495205
MSTRG.29565.2	1.07214	1.16359	0.398147	0.235515	0.424654	0.055091	0.120315	0	0.0276
MSTRG.61474.21	0	0	0	0.365198	0.371272	0.739843	2.39015	0.035877	0.049597
MSTRG.20843.2	0.46759	1.02149	0.1328	0.267314	0	0	0	0	0
MSTRG.49939.7	0.128433	0.083308	0.570812	0	0	0.007061	0	0	0
MSTRG.31753.16	0.085778	0.169138	0.070378	1.77404	1.19616	2.15473	0	0.756019	0.785836
MSTRG.25612.9	0.689526	1.23144	0.274037	0	0	0	0	0	0
MSTRG.44653.4	0	0	0	0	0	0	0.315716	0.221226	0.110636
MSTRG.55739.1	0.164712	0	0	0.629608	0.968598	0.966971	0	0	0
MSTRG.8205.46	0.369633	0.281046	0.352338	0.133254	0.152407	0.060452	0	2e-06	0
MSTRG.3187.64	0.000388	0	0	0.510806	0	0.731554	0.314853	0.170547	1.23623
MSTRG.1132.2	1.01842	0.589675	0.065742	0.76978	0.484193	1.12798	0	0	0
MSTRG.31753.19	0.241353	0.371102	0	0	0	0	0.331515	0.655435	0.645606
MSTRG.25612.12	1.79921	0.730812	0.222671	0	0	0	0	0	0
MSTRG.22325.1	0	0	0	0.535362	1.6441	1.06147	1.69021	1.25073	2.50334
MSTRG.22325.2	0	0	0	0.04776	0.442529	0.080095	0.37793	0.44783	0.512211
MSTRG.50835.1	0	0	0	0.271485	0.089473	0.296282	0.959199	0.376497	0.389418
MSTRG.15285.2	0.350829	0.132301	0.315864	3.23423	2.64255	1.5423	0.530416	0.231123	0.87131
MSTRG.68974.3	0.394267	0.087406	0.331817	0	0.075727	0	0	0	0
MSTRG.65901.5	0	0	0	4.44409	1.26465	2.17589	0	0	0
MSTRG.58276.47	0.133078	0.4313	0.477917	0.018517	0	0	0	0	0
MSTRG.9516.6	0	0	0	0	0.187054	0	0.094032	0.176174	0.514411
MSTRG.11052.21	0	0	0.240347	0.164764	3.59257	5.75413	0	0	0
MSTRG.68848.7	0.856262	1.423	3.00647	0.479531	0.096039	0.127557	0.056066	0.024397	0
MSTRG.15807.10	0.552456	0.641683	0.343993	0.002241	0	0.141796	0	0	0
MSTRG.60529.1	0.138863	0.074046	0.071605	0.267068	0.291704	0.54348	0.84397	0.943163	0.687104
MSTRG.56548.83	0.043339	0.031166	0	0.543423	0.265735	0.762622	0.603845	0.425801	0.612064
MSTRG.66342.1	0.180168	0.304952	0	0.72121	0.604079	0.423841	0	0	0
MSTRG.70198.36	0.421128	0.386381	0.393642	0.168594	0	0.152543	0	0	0
MSTRG.24670.1	0	0	0.002258	0.755182	0.622767	0.109268	0	0.02126	0
MSTRG.46840.1	1.077	1.53161	0.617247	0	0	0	0	0.134805	0
MSTRG.47091.7	0.082495	0.649229	0.409819	1.09499	0	0.574798	0	0	0
MSTRG.25556.1	0.088149	0.138626	0.087143	3.94829	3.53057	2.81919	4.253	1.61708	0.849604
MSTRG.52260.1	0	0	0	0	0	0.057616	0.604074	1.48324	0.582115
MSTRG.17964.29	0	0	0	1.19379	1.59989	1.19318	1.23603	0	0
MSTRG.69872.28	1.02909	2.98655	3.31883	0	0	0	0	0	0
MSTRG.38534.1	0	0	0	0	0.298781	0	0.752077	0.34417	0.563581
MSTRG.35921.2	0.228354	0.607228	0.429286	0	0	0	0.898354	0	0.830416
MSTRG.35921.3	0.81312	0.725796	0.469727	0	0	0	1.91599	0.824171	0.673725
MSTRG.72424.2	0	0	0	0.666512	0.315724	0.189344	0.293301	0	0.637426
MSTRG.27115.4	2.98614	3.21816	0.067333	0	3.32423	2.34117	0	0	0
MSTRG.37532.2	0	0	0	1.41544	1.9026	2.8004	0	1.21156	1.26474
MSTRG.39306.6	5.37239	5.95084	5.60686	5.10014	6.03049	6.42777	2.84773	2.99453	2.31624
MSTRG.27642.2	0	0	0	0.425148	0.391748	0.758528	0	0.819101	0
MSTRG.44735.2	0	0	0	0.32901	0	0	0.325131	0.353627	0.466625
MSTRG.32805.3	0	0	0	0.622069	0.147409	0.541416	2.94869	0.523978	0.81375
MSTRG.40967.1	12.9585	25.7241	23.3717	2.43884	3.1004	6.00071	0.30557	1.91132	1.58867
MSTRG.17112.22	0	0	0	0.159869	0.195675	0.057255	0.319207	0.126016	0.170539
MSTRG.32262.1	0	0	0	0	0	0	0.649526	0.511308	0.34322
MSTRG.33937.20	0.500482	0.404256	0.578405	0.321746	0.938113	0.402341	7.98681	3.84747	2.69621
MSTRG.33937.23	0	0.354627	0	0	0.03784	0.034381	1.6332	0.951563	0.903035
MSTRG.33937.29	0	0	0	0	0	0	1.46456	0.704377	0.667979
MSTRG.6002.13	0.932469	0.358466	0.546338	0	0	0.16303	0.043413	0.063498	0.120998
MSTRG.28949.3	0	0	0	0	0	0.224554	0.757973	0.204066	0.252172
MSTRG.49515.1	0	0	0	0	0	0	0.111415	0.125171	0.282649
MSTRG.16008.13	0.266038	1.28684	0.446747	0	1.10928	0	0	0	0
MSTRG.5994.7	0	0	0	0.053501	0	0	0.7913	1.31025	0.827995
MSTRG.30428.1	0	0	0	0	0.528433	0.341532	0.982152	1.52427	1.48241
MSTRG.256.1	0	0	0	0.412425	0	0	0.816465	0.770269	0.721551
MSTRG.4267.2	0	0	0	0.286315	0.649773	0.523496	0.153249	0	0
MSTRG.50889.1	0	0	0	0.098107	0	0	0.523756	0.310963	0.192468
MSTRG.71386.1	0	0	0	0.071871	0	0	0.398236	0.879471	2.28616
MSTRG.26341.1	0	0	0	0	0.060547	0	0.175002	0.274037	0.938681
MSTRG.67691.2	0	0	0	0.169818	0.329427	0.304988	0.35029	0	0.542428
MSTRG.21933.1	0.960479	0.368366	0.621102	0.034595	0.014533	0	0	0.051985	0
MSTRG.2586.8	0	0	0	0.267752	0.12985	0	0.439695	0.156547	0.186108
MSTRG.67172.13	0	0	0	0.480821	0.761917	0.443245	1.03622	1.03698	0.655389
MSTRG.31548.16	0.250854	0.534047	0.321845	0.028712	0	0.004044	0.039137	0.023704	0.015665
MSTRG.47876.1	0	0	0	0.195707	0.250869	0.258647	0.288807	0.479308	0.428488
MSTRG.34626.4	0.964283	2.35818	0.902156	0.055934	0.176617	0.510819	0	0.176559	0.082827
MSTRG.56883.1	0.415679	0.284956	0.158428	3.1395	3.24381	3.75538	4.08065	5.22053	4.60098
MSTRG.44663.1	0.489988	0.581093	0.344828	0	0	0	0	0.10525	0
MSTRG.3607.1	0.034188	0	0	1.29422	1.29952	0.877672	0	0	0
MSTRG.41268.20	0	0	0	0.182649	0.291861	0.272116	0	0.419385	0
MSTRG.21668.1	0	0	0	0	0	0	0.755709	0.527841	0.677217
MSTRG.23109.1	1.21224	0.388697	1.13177	10.5909	1.80847	24.3068	19.3244	32.2646	9.52381
MSTRG.70782.3	0	0.020186	0.022242	0.020161	0.161275	0.456398	0.548048	0.244197	0.463046
MSTRG.53470.1	0	0	0	0	0.167746	0.069332	0.706025	1.72157	2.23422
MSTRG.47829.7	0.308839	0.528295	0.417426	0.065455	0.029984	0.018342	0.029656	0	0
MSTRG.51414.1	0.51141	0.651081	1.06504	4.09603	0.747988	3.0462	5.82631	6.61648	5.94546
MSTRG.35572.1	2.16723	1.74093	2.47677	0.065022	0.262402	0.139918	1.75844	1.56196	0.489046
MSTRG.71733.5	0.374531	0.446279	0.306479	0	0	0.021045	0	0.054793	0
MSTRG.44856.1	0	0	0	0.071041	4.12163	0.069925	2.66644	1.86146	0.023979
MSTRG.35954.1	0	0	0	0	0.110691	0	0.191302	0.387579	0.564532
MSTRG.6691.1	0	0	0	0.71037	0.693082	0.506348	0.290462	0.423214	0.066556
MSTRG.29567.2	0.76746	0.236921	0.404136	0	0.008802	0.039734	0.010539	0.196595	0.111719
MSTRG.8315.5	0	0	0.515673	0	0	0.047233	1.05276	1.42825	0.800027
MSTRG.68516.1	0.873293	1.8606	1.09258	0.310806	0.289837	0.314003	0.357075	0.194639	0.049623
MSTRG.37016.2	0	0	0	0	0	0.261071	0.698045	0.623635	1.47174
MSTRG.37016.1	0	0	0	0	0	0.233218	1.73956	0.813528	0.827549
MSTRG.45775.2	0.118898	0.63021	0.084962	1.08709	0.824787	0.727307	0	0.070264	0
MSTRG.67518.1	0.119131	0.241912	0.076001	1.24622	0.374792	0.486634	1.44728	2.2127	2.06311
MSTRG.51556.6	5.03738	4.34596	2.60417	0.985754	0.609957	1.26053	0.817118	0.594343	0.933534
MSTRG.33703.46	5.61494	5.02419	4.30025	17.0514	18.4757	18.5583	20.7317	17.3513	17.4694
MSTRG.36849.3	0	0	0	0.152986	0	0.25124	0.500339	0.327112	0.234625
MSTRG.62377.1	0.194655	0	0	1.4272	1.32118	0.840164	2.40169	2.31493	1.83256
MSTRG.53569.1	0	0	0	0	0	0	1.77934	0.976304	0.911215
MSTRG.8311.1	0.60371	0.253856	0.180943	0.006721	0.283413	0.453501	0	0	0
MSTRG.36755.5	0	0	0	0.002053	0	0	0.838309	0.001941	0.030652
MSTRG.36755.7	0	0	0	0	0.008009	0	0.445877	0.2635	1.41652
MSTRG.42146.1	0.008777	0	0.001628	0.0322	0.150051	0.059179	0.509063	0.408587	1.00387
MSTRG.64182.4	0	0	0.01278	0.232413	0.535046	0.213156	0.474534	0.281687	1.01303
MSTRG.68760.1	0	0	0	0.076746	0.416073	0.100461	1.21546	0.030024	0.543234
MSTRG.60589.1	0	0	0	0.738847	0.863436	0.759733	0.252138	0	0
MSTRG.70037.2	0.125083	0.079872	0.06924	0.663327	0.58655	0.547064	1.14923	0.686961	0.738136
MSTRG.36871.53	2.13986	2.05014	0	0.164433	0.549028	0.617703	0	0	0
MSTRG.14134.4	0.091337	0.651159	0.317936	0	0	0	0	0.396238	0
MSTRG.20008.1	0	0	0	0.385597	0.236702	0.407423	0.17847	0.250336	0.291531
MSTRG.67867.1	1.53812	1.07451	0.925475	10.0315	14.7879	10.2064	5.74541	7.1348	7.16924
MSTRG.69930.1	0	0	0	0	0.153947	0	0.314789	1.29336	0.328461
MSTRG.50776.4	0	0	0.006534	0.032335	0.207941	0.091227	0.528213	0.845375	1.02574
MSTRG.23134.10	4.81341	2.38205	7.38656	0.488839	2.38	2.54526	0.358717	0.444286	0.789003
MSTRG.65851.5	0.146719	0.195261	0.311152	0.312461	0.067212	0.334584	0	0	0
MSTRG.19347.13	0	0	0	0.152819	0.182478	0.091854	0.93404	0.247679	0.308121
MSTRG.2007.1	0	0	0	0.845459	0.626231	0.163701	0.282785	0.329563	0.718635
MSTRG.42020.2	0	0	0.192917	13.0524	10.7126	14.1822	25.4139	15.3525	11.3677
MSTRG.37853.1	0.763073	3.13479	1.12788	0	0	0	0.069729	0.107644	0
MSTRG.63104.4	0	0	0	0.102262	1.29379	0.368257	0	0	0.235367
MSTRG.53354.1	0	0	0	1.45476	2.69983	1.30283	0	0	0
MSTRG.35476.1	0	0	0	1.17245	0.456016	0.673284	0.258088	0	0.101926
MSTRG.43407.1	0	0	0	0.247012	0.469652	0.340223	0.335001	0	0
MSTRG.54660.5	0.400761	0.256363	0.281239	2.45719	3.34067	3.001	4.4999	4.27882	1.9792
MSTRG.41558.10	0.389895	0.144852	0.132365	0.366227	0.143273	0.110315	0.016438	0	0.000794
MSTRG.41558.17	0	0.012864	0	0.618297	0.175062	0.088209	0	0	0
MSTRG.26365.2	0.012432	0	0	1.08198	0.648252	0.349738	0	0	0
MSTRG.19874.1	0	0	0	0	0	0	2.1306	1.38876	1.68945
MSTRG.68724.1	0	0	0	0	0	0.336614	0.569121	0.521882	0.989057
MSTRG.10831.3	0	0	0	0.012781	0.109778	0.003055	0.129721	0.137291	0.510979
MSTRG.61704.1	0	0	0	0	0.200117	0	1.75049	1.14448	0.772366
MSTRG.32327.1	0	0	0	0.139861	0.04355	0.001097	0.343329	0.806078	0.876477
MSTRG.22162.2	0	0	0	0.024813	0	0.007121	0.22442	0.256448	0.199661
MSTRG.57480.2	0	0.758773	0	0.131885	0.62415	0.578811	0	0	0
MSTRG.52686.13	0.111269	0.038835	0.317522	0.039722	0.032597	0	0	0	0
MSTRG.29886.3	0.174376	0	0	87.5789	12.7311	130.715	8.25061	113.819	55.6333
MSTRG.46472.1	0	0	0	0.139187	0.131783	0.031373	0.138196	0.288359	0.976357
MSTRG.39016.8	0	0	0	0.197266	0	0.272181	0.021999	0.44299	0.309418
MSTRG.50724.13	1.84837	2.53892	2.18281	1.78794	1.1116	0.845922	0.543946	0.38182	0.462352
MSTRG.50816.3	5.06581	5.81447	6.01197	2.54438	5.96959	4.16009	3.77051	3.25077	2.89613
MSTRG.66638.13	0.056209	0.109473	0.142899	0.194098	0.560286	0.072741	0.996493	0.623259	0.757396
MSTRG.30583.3	0.054213	0	0.02408	0	0.249056	0.129346	1.27602	0.711433	0.537616
MSTRG.62894.3	1.40625	1.63419	2.72222	0.645276	1.57237	0.100595	0.164646	0.27218	0.447253
MSTRG.42872.1	0.196558	0.216927	0.205651	0	0	0.008535	0	0	0.09359
