# Supplementary material for: Integrated Analysis of Long Non-Coding RNAs and mRNAs Reveals Key Trans-Target Genes Associated with Heat Stress Response in Rhododendron delavayi
Source: Life (Basel). 2025 Apr 25;15(5):697. doi: 10.3390/life15050697 (PMC12113157; doi:10.3390/life15050697)
Supplement: Supplementary file 1 [file life-15-00697-s001.zip › Table S3.xlsx]

## Sheet: DEG.mRNA
Table S3 The expression patterns of DEGs in heat-stress-treated R. delavayi
#ID	CK1	CK2	CK3	H3-1	H3-2	H3-3	H6-1	H6-2	H6-3
Rhdel08G0007200	10.8706	13.7384	13.2468	4.65605	6.85672	6.6321	4.31891	5.0989	3.90932
Rhododendron_delavayi_newGene_13061	0.207134	0.127918	0.147946	0.494005	0.419639	0.483902	1.2078	0.556765	0.58922
Rhdel04G0078200	28.1852	39.7664	34.8088	20.239	21.5456	20.2137	7.85628	6.036	6.30956
Rhdel08G0254600	9.92362	9.1741	9.63799	29.7859	33.7447	39.2104	11.3537	15.2984	13.4415
Rhdel04G0391000	6.13754	6.94475	5.86442	4.25589	2.89819	2.66279	3.04123	2.32451	2.73922
Rhdel09G0065300	2.25499	2.14004	1.99434	0.438535	0.251008	0.327825	0.183404	0.068111	0.107458
Rhdel06G0316800	0.15622	0.145888	0.283526	0.030935	0.397055	0.093118	0.649914	0.525922	0.886857
Rhdel12G0038800	10.8261	9.80545	9.41335	4.53786	7.35555	5.46959	4.81372	2.22389	3.61439
Rhdel11G0084700	1.30387	1.63626	1.10872	0.427748	0.957938	0.324615	0.309062	0.362986	0.36621
Rhdel13G0056400	6.96786	5.70499	5.40478	4.6912	5.01376	3.68241	3.38126	1.72562	3.93528
Rhdel13G0080000	26.4583	26.2912	23.3396	19.0369	20.1208	18.2118	19.1666	16.5133	17.0209
Rhdel08G0129500	4.00976	3.336	3.43065	2.60835	1.43223	1.37213	1.87702	1.76695	1.57073
Rhdel06G0118300	13.2717	10.9772	11.7721	6.13791	5.92645	4.61943	4.31077	2.99283	3.14556
Rhdel02G0038100	0.190264	0.607009	0.099551	0.280521	0.132623	0.357361	0.681066	0.725064	1.84893
Rhdel13G0004200	26.751	27.5403	26.7136	14.4705	15.5147	14.0376	11.3587	9.38856	9.64395
Rhdel08G0085800	14.8754	9.69172	14.8718	6.21212	8.18263	5.34649	2.55088	0.820389	2.42624
Rhododendron_delavayi_newGene_2914	0.137199	0.047667	0.455214	0.868047	0.354712	0.400647	2.8372	2.12111	2.57708
Rhdel13G0102000	0.066499	0.193115	0.090205	0.472186	0.375487	0.449738	0.608349	0.622403	0.850804
Rhdel08G0005500	2.39519	1.96937	2.03757	4.12085	7.01845	5.89569	3.03147	2.00274	2.22599
Rhdel03G0032600	1.22533	1.00364	2.70065	0.855612	0.482958	0.590112	1.65548	0.120192	0.179829
Rhdel05G0082700	25.6164	25.804	20.8225	6.71615	7.11489	5.01842	3.45228	2.69758	3.03435
Rhdel11G0136000	840.932	1182.1	558.578	456.278	304.659	145.482	207.674	183.13	205.857
Rhododendron_delavayi_newGene_8190	6.74697	5.00083	7.53811	22.061	19.1629	11.5087	31.583	41.2341	25.1512
Rhdel12G0079300	7.70667	9.7274	8.53193	2.37266	2.77893	1.99992	1.85359	0.049077	0.714759
Rhdel01G0237300	11.9787	20.308	14.9073	9.80285	10.7017	10.4319	8.43922	8.033	8.22275
Rhdel03G0025800	0.697635	1.19921	1.39906	5.68565	5.08061	5.11767	5.69322	3.32858	3.80771
Rhdel09G0061100	70.8875	81.7619	64.4076	9.84084	14.7039	6.83885	1.79375	0.845326	1.83356
Rhdel13G0227300	1.76692	0.943625	1.61045	2.35287	1.45255	2.037	0.416029	0.318246	0.626545
Rhdel03G0063100	0.070245	0.01497	0.003157	1.91439	0.524832	0.796708	2.4782	1.29857	0.890497
Rhdel04G0160300	2.78366	2.75434	0.947921	7.32998	10.1118	6.08844	7.25785	3.23848	5.50261
Rhdel12G0244600	2.53475	6.21449	7.16576	3.33285	2.20008	2.90968	2.15792	3.28476	2.3625
Rhdel13G0228300	0.608992	0.331493	0.350654	0.122942	0.138637	0.14544	0.563202	0.358128	0.368928
Rhododendron_delavayi_newGene_7370	1.40593	0.948829	0.72032	0.224143	0	0.248357	0.374457	0.39533	0.309057
Rhdel08G0270500	4.86288	6.16944	6.19025	3.22915	3.54093	3.4174	3.92507	3.11187	2.92883
Rhdel11G0246600	2.74672	2.36233	3.97094	0.615337	1.91221	0.458343	0.140207	0.117361	0.266234
Rhdel03G0082400	18.3315	20.4203	24.7003	2.29974	1.35885	1.13859	0.892905	0.886539	1.18077
Rhdel05G0338200	12.0304	19.2051	10.288	32.2502	20.2802	26.7356	8.28995	9.47946	12.3363
Rhdel06G0252800	0.323606	0.616259	0	3.3847	2.38539	4.22713	3.33911	1.77049	0.263925
Rhdel05G0284300	3.74214	4.79532	1.7975	1.57329	3.23576	2.31928	1.00672	1.40837	1.17627
Rhdel01G0241400	15.1167	14.4972	16.808	47.6963	55.3218	58.3875	48.6547	48.2339	48.1729
Rhdel12G0250800	8.06459	7.25359	7.28137	4.40145	4.06404	3.12312	1.88886	1.06387	1.53687
Rhdel04G0117000	1.80324	1.92992	1.32939	1.45907	1.22442	1.99317	1.12879	0.972044	0.742969
Rhdel09G0283900	32.6458	24.2535	24.2061	16.4282	16.1871	16.5288	14.5714	12.5738	16.4699
Rhdel09G0210400	0.740903	1.7371	1.48227	1.85426	2.27426	3.6956	0.209541	0.340422	0.325737
Rhdel05G0137400	32.9979	29.1819	33.7737	10.904	11.2574	9.68009	11.2263	10.9008	8.926
Rhdel01G0155400	2.59843	2.71985	2.3608	5.99336	7.09552	5.74133	7.36587	6.2776	6.08431
Rhdel08G0052200	4.12845	4.12375	5.62739	3.64931	3.43227	3.58044	3.11667	1.93663	2.44606
Rhdel08G0278900	3.58251	3.55568	4.92313	7.27428	8.17933	8.27679	10.2055	9.93162	8.33356
Rhdel05G0245300	5.35163	3.07462	2.33018	10.1087	10.0481	8.54878	8.5944	9.78745	5.32462
Rhdel09G0142700	73.9022	65.4814	74.0305	287.009	254.957	203.568	458.395	349.35	411.439
Rhdel04G0017700	0.447674	0.514346	0.799985	0.208647	0.191631	0.198756	0.4761	0.446379	0.407689
Rhdel06G0018600	3.54738	5.24002	4.65589	3.44733	1.55629	2.46363	2.86809	2.35849	1.99521
Rhdel11G0215300	2.61332	2.61465	2.62808	4.82593	5.34856	6.01301	5.95926	5.75765	6.47323
Rhdel12G0028400	0.344632	0.879018	0.255318	2.63134	3.52989	1.58245	0.901865	0.903259	1.06197
Rhdel11G0188000	5.12249	8.38258	6.65829	2.78672	3.25121	2.70302	2.2143	2.60973	2.23953
Rhdel02G0256600	30.8533	40.4639	38.8015	21.9702	23.7356	25.4156	21.3159	19.3764	22.7247
Rhdel10G0087000	2.22752	2.88177	2.14566	8.82902	8.3757	8.48264	10.4948	9.10344	11.5132
Rhdel07G0158100	28.7281	17.9942	21.6018	7.30554	7.31463	6.22666	3.21498	1.35453	2.96617
Rhdel06G0211200	10.6015	11.9939	9.96109	52.7027	70.4038	68.484	71.0354	57.1658	68.2747
Rhododendron_delavayi_newGene_13548	0.628336	0.503123	0.670904	2.63888	2.47994	1.39447	3.45778	1.7703	2.34401
Rhdel13G0177900	0.884162	0.706271	0.497545	2.70315	1.8836	2.4902	1.23355	1.69832	0.829201
Rhdel10G0103200	9.14325	7.33756	8.55907	1.30642	1.40475	1.64381	0.710292	0.578648	0.998808
Rhdel09G0057000	5.55823	5.53105	5.35083	2.92845	3.85597	2.62503	4.15533	2.60756	3.72171
Rhdel07G0327600	8.37487	8.52004	9.55875	18.506	25.8807	21.6794	20.4258	20.095	15.844
Rhdel13G0138500	0.680046	1.06679	1.5048	0.797736	0.612087	0.746314	2.82597	5.77644	13.1818
Rhdel04G0385500	1.40099	1.24062	1.43133	4.62331	3.43668	4.00796	4.13979	3.38204	3.16064
Rhdel13G0078500	0.110021	0.197688	0.078471	0.101068	0.098082	0.10476	0.273916	0.322815	0.337031
Rhdel07G0004400	10.7948	14.8424	12.3093	26.4146	30.4426	29.2992	13.7987	14.7611	10.9759
Rhdel13G0027900	7.39928	7.41502	7.66397	2.7833	3.32979	3.14219	2.64546	2.58832	2.38216
Rhdel03G0168000	25.2038	22.7917	22.6608	11.4347	11.6651	11.0326	13.7356	10.8892	13.9592
Rhdel09G0149700	20.9741	16.3417	14.2618	41.4762	43.2194	28.4911	150.254	125.525	155.434
Rhododendron_delavayi_newGene_34572	19.2334	17.756	26.348	1.10258	1.38104	0.959213	0.583906	0.106365	0.485156
Rhododendron_delavayi_newGene_34575	2.53945	1.88632	1.08917	3.26726	3.62201	3.90293	3.99193	2.7277	2.87039
Rhododendron_delavayi_newGene_34577	0	0.042595	0.163458	0.176248	0.653492	0.261142	0.64714	0.859908	1.20329
Rhododendron_delavayi_newGene_34576	14.238	22.6194	16.2835	12.9148	13.6556	11.8312	6.91288	7.31523	3.26822
Rhdel13G0135900	0	0.023367	0.077844	1.30854	1.23194	1.83103	1.28072	1.91361	2.1312
Rhdel04G0060900	3.0469	3.57373	3.86234	9.18174	11.7483	13.5027	7.48386	6.12981	5.96965
Rhdel11G0190900	8.54435	9.50794	7.22519	6.51881	5.89491	5.37167	5.03026	3.59815	3.56233
Rhdel07G0040300	8.75778	9.62112	8.71101	19.5148	19.6409	20.8927	26.4151	24.6498	25.1012
Rhdel01G0358100	1.73542	0.811318	1.14352	5.96499	6.72556	5.96809	6.67968	6.03268	6.13551
Rhdel04G0265900	10.2594	10.4239	11.1803	31.9915	29.9965	20.2867	27.6075	29.2505	24.1505
Rhdel08G0087900	185.268	232.749	152.265	55.4099	66.1418	56.2636	21.6318	25.1395	22.4946
Rhdel10G0133900	2.55212	3.09534	2.20861	1.10998	1.30655	0.942832	1.22201	0.729189	0.817772
Rhododendron_delavayi_newGene_37628	0.072605	0.202587	0	1.23062	0.5771	0.989784	0.223808	0.468471	0.612015
Rhdel07G0251300	5.45717	7.75241	5.54451	20.8846	19.7315	18.847	16.0151	16.8254	17.6819
Rhdel13G0134900	1.56385	1.52095	1.62652	5.26745	5.36531	7.30896	6.04424	4.08236	4.88959
Rhdel03G0220100	18.8379	20.8513	24.3301	53.7879	68.8135	65.5871	102.747	87.6503	97.6648
Rhdel03G0096600	1.76647	1.58588	1.57668	6.03715	8.01449	6.11299	0.630406	7.45143	5.00791
Rhdel01G0048700	0.199548	0.298135	0.255708	2.07587	1.95787	3.50826	0.883077	0.531146	0.534798
Rhododendron_delavayi_newGene_21096	1.22845	2.16894	1.29161	2.2895	1.81858	2.02572	3.75571	2.59674	4.28118
Rhdel08G0240100	13.6463	13.469	15.137	7.15416	11.3512	6.95383	3.15673	1.93775	5.93222
Rhdel07G0300900	1.5901	0.583902	1.54907	0.115169	0.131834	0.053181	0.314737	0.087001	0.209306
Rhododendron_delavayi_newGene_33658	0	0.054098	0.09745	1.07664	0.731502	0.790632	0.624522	0.269927	0.535256
Rhdel13G0045000	5.36332	6.79018	6.27351	4.77362	4.4277	3.23282	2.22728	2.39875	2.17872
Rhdel12G0081600	0.730843	1.04315	0.462979	2.71838	2.98867	2.57085	1.91456	2.80224	2.99832
Rhdel09G0274100	2.97124	2.9823	5.07644	2.53637	2.54114	1.63872	2.1215	1.59078	1.05566
Rhododendron_delavayi_newGene_27565	1.42748	1.49628	1.74028	5.85476	3.2813	6.80391	5.27463	6.99146	4.21371
Rhododendron_delavayi_newGene_3220	1.23368	1.23726	1.36593	2.26743	2.63043	1.71786	0.676719	0.572193	1.09435
Rhdel03G0290000	7.96931	10.129	9.79408	16.3848	21.3099	20.7012	28.6921	31.782	27.2748
Rhdel09G0095000	3.94882	2.93467	4.56691	114.278	124.847	139.493	208.131	176.438	189.197
Rhdel04G0330800	0.088218	0.266831	0.134476	0.411161	1.5338	0.292367	1.60941	1.57828	1.89756
Rhdel04G0001300	1.17999	1.40207	0.935978	5.07421	6.03732	4.62506	2.88829	2.51171	3.18298
Rhdel04G0184900	3.46998	4.09361	3.73764	0.88215	1.95506	1.07984	0.270528	0.24294	0.434786
Rhdel09G0049900	0	0.052883	0	0.209312	0.60499	0.437848	0.995119	0.673344	1.22764
Rhdel12G0009700	0.063942	0.315793	0.500171	0.740061	0.929112	1.29301	2.14513	2.66255	1.72127
Rhdel05G0001100	3.65871	3.86392	3.85106	3.01865	3.07336	1.87519	2.25264	1.37399	1.95792
Rhdel08G0261100	24.2341	24.2783	25.1317	12.8488	15.49	13.8046	9.8438	10.101	9.72937
Rhdel11G0024000	2.54056	2.91231	2.36686	6.77835	6.5443	6.41479	5.06488	5.40054	5.32175
Rhdel04G0278300	10.7443	11.4461	10.368	23.0613	19.8361	21.527	30.1806	32.8661	32.0422
Rhododendron_delavayi_newGene_19566	0.270872	0.269781	0.222072	3.21044	3.11522	2.86923	0.635934	0.983424	0.889344
Rhdel04G0111000	4.6198	7.15674	4.25059	5.45583	4.50935	4.2191	2.26899	2.49238	3.06696
Rhdel10G0215900	5.00378	6.488	5.64833	3.46373	3.20809	2.01161	5.30982	4.27949	5.31051
Rhdel08G0022400	8.27855	4.46291	5.39609	10.8708	6.8212	4.31986	0.383305	0.294998	0.495182
Rhdel02G0191900	23.4887	26.0156	20.9449	13.5846	18.1131	14.2583	14.0548	11.4495	11.4839
Rhdel04G0233800	175.542	214.476	202.276	129.693	126.259	114.229	99.31	89.092	95.3383
Rhdel10G0265100	1.24618	1.5564	1.98947	2.01136	1.59826	1.62016	5.80938	4.53869	10.0469
Rhdel12G0181700	6.05261	10.2836	8.2981	5.64775	5.97502	4.25486	4.32163	3.94386	5.09764
Rhododendron_delavayi_newGene_4506	2.02374	0.980468	1.83944	1.15906	0.916994	0.899148	0.860761	1.04566	0.445711
Rhdel07G0103900	6.7614	4.46508	5.03763	3.50534	2.73661	2.31419	2.82578	2.06109	2.54931
Rhdel04G0342700	0.32253	0.529379	0.596185	0.067639	0.0747	0.13583	0.279124	0.012738	0.01585
Rhdel05G0286800	5.63668	7.39722	4.37633	0.202249	0.092632	0	0	0	0
Rhdel10G0227600	1.01841	1.30514	0.724976	2.11325	3.23357	2.86416	5.7515	6.40015	5.08606
Rhdel09G0067400	0	0	0	2.49411	7.5912	4.93805	2.98681	11.4703	12.3167
Rhdel13G0121000	4.58639	7.88355	7.97951	3.01815	2.24426	2.80826	2.22604	2.94608	2.45116
Rhdel06G0262100	3.68811	2.62764	5.09617	1.77059	1.61625	1.54113	1.6973	1.15128	1.31372
Rhdel01G0266000	0	0.026943	0.042754	0.453281	0.052045	0.125489	2.41615	1.48169	1.53953
Rhdel13G0054100	1.13454	0.996054	0.479622	3.20988	3.13959	2.62791	2.75793	1.81819	1.50685
Rhododendron_delavayi_newGene_20964	0.11484	0.380924	0.543607	1.14288	1.30421	1.91292	1.18419	1.06033	1.1578
Rhdel12G0118400	15.9762	20.199	16.5886	45.6265	54.2748	58.1049	32.9795	36.3696	38.5851
Rhdel03G0006600	4.19537	3.02783	3.07855	1.90504	1.64887	1.35985	0.876025	0.514303	0.864474
Rhdel07G0117500	0.806845	1.2085	1.5173	4.07785	4.52993	5.03691	4.2819	4.21641	4.60546
Rhdel07G0166400	63.209	70.5749	95.4534	8.78891	11.4397	7.7971	5.6229	5.14461	6.59295
Rhdel08G0306800	0.865529	0.706831	0.884588	1.99978	1.68535	1.7937	6.24102	4.2072	4.83856
Rhdel04G0082800	4.3204	5.63476	4.22749	2.94519	3.66795	3.36898	6.48113	6.61859	7.79899
Rhdel06G0009900	27.6364	41.485	31.0494	81.1311	81.0201	89.2515	46.1022	36.3261	45.9986
Rhdel07G0010400	10.4057	10.4409	9.48485	6.84134	6.79967	5.51131	4.42056	3.38936	3.86304
Rhdel06G0162500	1.21685	2.22206	1.99483	3.00738	4.84457	2.39986	5.32897	3.82309	4.62188
Rhdel08G0271000	4.35035	4.89991	5.00994	0.448394	1.58442	1.25459	0.101181	0.498906	0.110427
Rhdel03G0184900	14.8312	15.6253	16.6911	7.4609	6.93178	5.59452	4.36632	4.53805	4.7172
Rhdel03G0112600	3.83907	2.57863	2.76046	10.3892	14.4601	15.7043	15.1991	10.4529	12.9129
Rhdel13G0063100	2.45024	2.87977	2.83056	1.42113	1.60844	1.35418	1.06253	0.635442	0.593791
Rhododendron_delavayi_newGene_33356	0.292353	0.223214	0.039623	0.273617	0.304747	0.882289	0.894665	1.0443	1.05072
Rhdel05G0217900	2.46249	1.65297	2.39649	3.10542	2.11165	2.48001	0.760469	0.80703	1.00722
Rhdel06G0062700	3.52361	4.69515	5.4915	3.06519	3.34332	2.23255	2.51125	1.63205	2.02853
Rhdel02G0234500	4.393	3.0146	5.58454	3.30699	3.83161	2.43689	2.89155	1.87034	2.73084
Rhdel08G0054300	8.79837	7.98811	7.93248	4.66407	5.11367	5.74687	4.40653	4.00511	4.02444
Rhdel13G0234700	0.315757	0.240937	0.382276	0.14581	0.15715	0.070091	0.4006	0.429491	0.527608
Rhdel04G0288900	1.74118	1.88986	2.01057	4.52384	5.20221	5.07039	5.04734	5.72794	5.31008
Rhdel02G0284600	1.06225	0.881348	1.13703	0.680898	0.477844	0.479703	0.433232	0.587025	0.530257
Rhdel10G0009200	0.571999	0.391586	0.461016	0.236151	0.770696	0.708581	1.38451	3.12166	3.43074
Rhdel02G0034600	2.16597	1.86039	1.87735	1.3819	1.3475	1.28541	0.707419	0.251629	0.242161
Rhdel03G0000600	1.92361	3.23332	2.53181	9.86529	10.616	9.21968	7.55224	7.31794	8.66472
Rhododendron_delavayi_newGene_3146	0.819611	1.01936	1.84634	0.89152	0.508492	1.11706	0.5357	0.21208	0.515672
Rhododendron_delavayi_newGene_7911	1.08108	0.47789	1.44504	4.9729	4.40371	4.9709	2.4292	1.86963	4.42379
Rhdel12G0256300	18.3754	20.84	12.1992	2.29757	2.37136	1.55616	0.400599	0.24166	0
Rhdel05G0331900	13.8181	14.3352	18.6042	7.30057	5.44505	4.06254	3.20709	1.38727	2.40995
Rhdel12G0113200	0.490362	0.500663	0.381748	0.405633	1.08129	0.606224	2.37278	1.51428	1.9813
Rhdel06G0094200	3.59016	3.62161	3.75417	1.40101	1.13066	1.21356	2.33551	3.89954	4.3223
Rhdel02G0171100	0.254681	0.400232	0.241563	8.41883	8.32983	11.3871	9.16209	7.90884	8.34808
Rhdel01G0031200	64.0625	54.5809	62.1881	38.0774	38.818	30.4386	31.061	26.2115	31.484
Rhdel12G0249500	6.08052	7.20469	3.83753	0.60282	0.445746	0.241275	0	0.213964	0.042162
Rhdel10G0081300	7.52764	5.59212	5.32255	1.66546	1.60869	2.28632	0.661262	0.841858	1.78315
Rhdel03G0286300	32.148	27.5269	34.0004	16.0491	18.9125	16.4707	12.7032	6.29359	7.11474
Rhdel08G0195500	11.6046	12.9863	7.58415	6.11234	4.44118	5.21557	5.01674	4.87341	4.12138
Rhdel02G0069900	7.01805	3.42322	6.80244	3.06707	3.50402	2.44784	2.08376	2.74814	2.83618
Rhdel08G0276600	8.18956	9.87901	10.4344	4.46155	5.46304	3.92878	5.1241	6.33297	5.25194
Rhododendron_delavayi_newGene_2354	2.04058	2.87211	2.01228	0.390544	0.661431	0.360309	0.202832	0.148377	0.289995
Rhdel03G0306600	2.25458	3.75866	2.3316	10.5512	9.26152	11.3898	12.0714	12.6082	10.3118
Rhdel08G0269500	8.76806	8.91292	12.6685	0.936179	1.27633	2.0452	2.27594	1.85288	1.4814
Rhdel08G0201500	0	0	0	0.713384	1.43445	1.15164	3.00903	2.96396	3.36759
Rhdel08G0188500	0.297578	0.317737	0.273933	0.305814	0.793565	0.841565	0.899918	0.609634	1.00915
Rhdel04G0274200	2.68398	3.09997	2.32517	3.96586	3.61938	1.54795	1.35137	1.92248	0.95408
Rhdel05G0127700	23.4972	23.0439	20.6383	13.4199	18.8374	12.3187	9.5518	10.1216	11.7851
Rhdel13G0126200	211.157	200.26	157.323	99.737	99.724	76.3869	154.353	97.4936	137.172
Rhdel12G0189800	2.55836	1.92674	1.45388	0.506235	0.699143	0.515329	0.432692	0.069494	0.277195
Rhdel01G0268500	18.9433	24.5655	24.5151	18.8244	16.8987	15.6328	10.1584	9.81693	9.62973
Rhododendron_delavayi_newGene_23604	0.482052	0.38705	0.616617	0.751142	1.83028	0.959529	1.73019	1.56748	1.48095
Rhdel06G0181800	0.506219	0.766596	0.451151	1.68893	1.70655	1.2542	0.812273	1.08166	0.612343
Rhdel06G0095500	0.583123	0.60558	1.08153	0.246866	0.444108	0.210877	0.820346	0.914409	0.926424
Rhdel13G0022800	0.262582	0.158882	0.063799	1.18161	0.88183	1.20727	1.65509	1.1472	1.29138
Rhdel03G0260500	3.30078	2.93063	1.63931	0.360268	0.213453	0.084281	0.205729	0	0.151324
Rhdel01G0050700	0.556779	0.761907	0.744638	0.16079	0.094958	0.128145	0.101745	0.1887	0.263149
Rhododendron_delavayi_newGene_18378	0.708626	1.35606	0.926562	1.96998	2.248	1.80061	1.9397	1.81595	2.11114
Rhdel08G0232500	21.5194	3.76395	17.2699	0.264616	0.101411	0	0.623311	0.199556	0.472565
Rhdel01G0230600	24.3639	16.5277	18.6076	22.779	18.5889	13.1621	2.85304	1.85674	3.38386
Rhdel03G0010000	5.68025	5.50137	8.49245	3.12968	3.68469	3.34869	3.03226	3.67352	2.56687
Rhdel13G0118900	15.9366	17.979	23.533	1.45877	2.12174	1.4934	0.870781	0.291601	0.368677
Rhdel07G0006700	1.37785	2.50908	2.15668	3.30258	4.2327	4.6441	4.2741	4.78465	4.91541
Rhdel01G0373900	48.1441	54.1061	55.7183	36.9527	39.7533	33.6538	25.9637	26.7319	32.9807
Rhdel02G0160200	3.04052	4.18923	3.70771	2.10928	1.87088	1.35981	1.47372	2.08418	2.68767
Rhdel13G0139600	0.033879	0	0.051	0.162856	0.04121	0.121357	0.544582	0.871267	0.570453
Rhdel07G0253800	3.26158	3.06437	2.90949	23.8021	24.856	22.2024	37.1452	31.9063	37.629
Rhdel03G0117300	1.01537	0.592317	0.739285	0.063001	0	0.072481	0.156655	0.086713	0.077001
Rhdel01G0335200	1.7523	1.06801	1.61384	6.68163	8.28773	9.56974	5.42954	5.46666	5.73264
Rhdel13G0019000	8.80036	7.4028	10.3452	7.83479	7.96246	8.24309	4.22047	1.27054	2.39927
Rhdel09G0201200	1.53824	0.882758	1.81828	0.080543	0.531272	0.309123	0.107074	0.038616	0.413888
Rhdel06G0290100	6.72103	8.92255	10.0016	3.25753	4.87594	3.60388	3.77392	2.72942	3.3085
Rhdel11G0275800	0.370248	0.269104	0.355158	0.72131	1.05128	0.994074	0.637164	0.639396	0.717563
Rhdel11G0146100	24.8272	19.4526	18.8849	9.93129	11.8893	10.4097	11.1977	12.3717	12.0499
Rhododendron_delavayi_newGene_31536	8.49416	17.3827	20.9188	13.5065	19.1702	12.5411	11.292	6.78226	7.1971
Rhdel06G0234900	3.39996	3.37749	2.16231	3.96735	4.57468	3.80824	8.02238	8.0151	8.07233
Rhdel10G0240800	2.47835	2.05538	3.05827	6.86108	5.98771	5.79769	2.0896	1.77124	1.73373
Rhdel13G0220700	18.0042	20.1454	22.9738	10.4538	11.7326	9.26886	4.30799	3.31172	2.83236
Rhdel04G0380400	10.2904	8.76036	8.69474	27.5866	83.41	62.3118	48.6569	51.0394	42.864
Rhdel11G0234800	4.4037	6.09592	4.82205	15.5648	15.4625	15.8493	20.4058	15.2054	14.7599
Rhdel04G0372200	22.969	31.2877	29.2952	69.8934	80.3904	76.5091	65.1586	61.1791	62.7846
Rhdel02G0126400	1.44292	2.0396	3.17899	0.043646	0.097391	0.132015	1.21875	0.513662	0.202667
Rhdel03G0290700	20.8118	25.7448	26.9082	11.5794	18.3495	15.5172	8.16334	8.29102	7.86131
Rhdel04G0294000	3.22529	3.05658	2.55273	1.16241	1.8676	0.955252	1.73615	1.78051	1.57167
Rhdel04G0351400	54.4364	44.1531	43.3851	7.29539	7.83107	3.93149	3.50472	4.16971	3.98709
Rhdel03G0341900	0	0	0	0	0	0	0.465782	0.657819	0.561808
Rhdel10G0061600	4.39453	3.8547	3.75993	0.877334	1.52424	1.42494	1.37934	1.3516	1.05788
Rhdel04G0033900	2.58718	1.91359	2.87611	2.95621	3.40457	2.85272	1.53111	0.932918	1.19189
Rhdel10G0274700	2.20789	2.40959	2.37268	6.41918	5.8177	5.94674	5.19177	5.38554	6.23575
Rhdel08G0141400	1.09306	0.039846	1.02644	5.10298	3.62626	1.94866	0.5843	0.816964	0.781629
Rhdel11G0064200	4.21036	5.44417	6.06007	12.3964	14.277	14.2979	11.4054	9.87273	10.2575
Rhdel03G0299500	51.8416	180.512	81.266	18.303	15.9811	13.9919	11.7912	16.6	9.39144
Rhdel05G0255900	0.483451	0.481952	0.821129	1.79452	2.12061	1.51337	1.98937	1.5112	1.32298
Rhdel02G0089800	118.849	114.517	118.634	27.3483	32.7367	23.8492	12.9749	11.8473	11.5555
Rhdel02G0183800	0.080099	0.146196	0.101663	0.429967	0.361478	0.680699	0.167724	0.302645	0.213065
Rhdel08G0260600	2.52466	2.17259	2.82604	1.18141	1.37394	1.81934	1.73295	1.18855	1.45104
Rhdel09G0244800	0.197322	0.501372	0.000421	0.293712	1.71557	1.54881	1.83624	1.38898	2.18549
Rhdel07G0221700	22.9228	22.6985	25.397	11.2066	13.3613	11.7816	11.1283	8.82323	9.54972
Rhdel11G0187300	0.756437	0.819465	1.45097	0.609389	0.110878	0.925518	0.352599	0.198495	0.122346
Rhdel08G0300500	12.6962	14.4378	13.7453	41.138	55.6534	41.2459	19.7224	13.9938	18.7324
Rhododendron_delavayi_newGene_27712	0.087648	0.300664	0.26048	0.926142	0.931138	1.21578	1.07835	0.718734	0.619566
Rhododendron_delavayi_newGene_3385	0.158623	0.158574	0.098745	0.327046	0.068922	0.238464	0.657133	0.562934	0.62413
Rhododendron_delavayi_newGene_3383	0.254659	0.567413	0.919973	0.961024	1.54158	1.26103	0.626811	0.288716	0.075861
Rhdel13G0011800	1.47469	1.47717	1.11859	3.01835	3.55555	2.34956	6.64436	4.56773	6.40821
Rhdel01G0294800	0.335275	0.396649	0.131116	7.07631	5.25473	4.61951	2.52178	1.95772	2.26002
Rhdel07G0065100	7.83637	8.85746	7.92452	15.6253	17.3178	19.131	20.559	19.7413	21.5187
Rhdel10G0221500	2.78632	2.52655	1.85613	0	0.756011	1.28485	0.410187	0.925571	0.515325
Rhododendron_delavayi_newGene_17466	1.35989	0.770464	0.323995	8.61356	2.40395	4.48617	5.12066	5.82269	1.76256
Rhdel02G0191200	4.69769	5.88842	5.2328	13.0078	12.1664	14.0889	12.8669	11.9212	13.012
Rhododendron_delavayi_newGene_19483	1.08124	1.99982	1.87126	0.448749	0.437687	0.136388	0.377176	0.013486	0.131022
Rhododendron_delavayi_newGene_1831	0.055806	0	0.088263	0.312419	0.835223	0.399936	0.384651	0.194155	0.333394
Rhododendron_delavayi_newGene_1834	14.258	18.5743	17.5758	11.588	11.3174	10.7223	7.44364	8.07865	9.26757
Rhdel04G0151300	0.743239	0.883205	0.82212	6.57009	14.1812	9.26317	19.898	18.0776	17.4438
Rhdel01G0348400	4.18136	4.69285	2.56844	1.88546	1.47375	1.4876	0.885226	0.767076	0.737393
Rhdel08G0079800	69.814	94.8322	89.7754	26.8332	23.5659	26.5391	24.8261	21.8799	23.3441
Rhododendron_delavayi_newGene_10857	1.58889	2.3297	2.22839	5.98193	6.25122	5.68947	9.98011	8.46103	9.58687
Rhdel11G0132600	2.99708	3.00525	2.92877	4.80642	5.08347	4.6586	2.35974	1.5796	2.34689
Rhdel12G0046300	19.7282	17.0545	11.2943	40.9417	53.8044	56.6905	27.3418	20.8679	25.3567
Rhdel08G0306100	19.758	20.3668	20.2353	12.7374	13.555	13.116	12.3261	9.07044	10.5869
Rhododendron_delavayi_newGene_16335	4.28781	3.74624	3.92948	2.9086	1.61084	2.16459	2.30272	3.68373	4.76067
Rhdel09G0175700	3.78893	4.78033	3.78411	1.58161	2.77831	1.65435	2.27339	2.40954	1.59037
Rhdel13G0044600	0.958898	0.864839	0.820964	1.74704	3.69398	2.15152	3.65129	2.00086	3.58002
Rhdel12G0064300	3.05067	3.14963	2.54418	7.9838	10.3691	6.90644	9.75407	15.6355	19.3257
Rhdel13G0106400	46.0626	32.8627	35.4229	34.971	29.6521	18.6504	6.48114	4.34221	5.75851
Rhododendron_delavayi_newGene_4716	0.129105	0.192875	0.226567	0.749775	0.810503	1.34273	0.537425	0.163067	0.199277
Rhdel09G0251700	4.3324	3.97423	5.69158	1.18773	1.54096	0.68837	3.16274	2.31239	1.75467
Rhdel13G0000800	0.959602	1.317	0.996624	4.65755	3.78314	5.11879	2.82276	3.97638	2.00549
Rhododendron_delavayi_newGene_18466	0.487132	0.383467	0	1.56344	2.7109	1.23914	0.158622	0.190604	0.018427
Rhdel05G0335800	2.6631	2.94357	2.29114	2.4105	1.61553	1.5598	0.755756	0.486736	0.573598
Rhododendron_delavayi_newGene_18468	4.59925	2.32511	1.20037	14.9886	11.6554	13.5591	9.51329	10.5305	18.8521
Rhdel13G0242200	10.0528	8.67191	9.07925	2.63679	3.59334	2.93645	2.97706	2.14732	1.66203
Rhdel01G0249200	2.63582	2.74974	2.83032	8.63501	7.69886	7.8903	7.59555	6.72044	6.45374
Rhdel12G0029200	0	0.096187	0	1.03175	0.485187	1.27086	0	0	0
Rhododendron_delavayi_newGene_15736	3.19368	3.62622	4.30153	11.8321	11.4111	12.4579	7.40429	6.55385	7.50788
Rhdel01G0008800	8.61229	5.5959	9.23249	4.96082	6.24076	3.47791	1.16969	0.644526	1.03689
Rhododendron_delavayi_newGene_15739	0.804203	1.27929	1.38117	4.49513	3.47192	4.0594	0.596552	0.983484	2.24228
Rhdel01G0315200	11.9288	12.5156	14.815	5.92227	5.35841	5.44699	4.14293	3.46718	3.24821
Rhdel03G0226100	4.24641	5.07732	3.80002	3.75303	5.27014	4.18984	2.35135	1.59472	1.53001
Rhdel06G0237100	11.9484	12.8012	9.88374	51.1368	57.5026	46.6264	45.0518	36.1835	32.7394
Rhdel10G0029300	2.11359	1.93853	1.73915	5.02668	5.79859	5.55198	2.38854	2.84727	4.4203
Rhdel01G0224200	24.1001	25.2419	28.775	14.7227	15.8818	13.9241	17.3039	15.1967	15.659
Rhdel13G0123900	11.8274	15.2966	17.3818	6.13666	6.69916	6.58051	3.55704	2.07775	1.79833
Rhdel06G0301200	9.48352	5.8021	8.57159	10.404	8.39131	8.08072	3.00936	2.3222	5.75777
Rhododendron_delavayi_newGene_10220	1.89686	3.9597	2.12505	18.5086	45.8992	29.9423	0.08586	0.047957	0.089162
Rhdel11G0163800	12.5201	12.9063	16.8592	5.00667	4.64664	6.1275	2.5219	1.58006	2.40549
Rhododendron_delavayi_newGene_12826	14.8405	17.6671	25.6735	5.72304	3.37815	4.78017	2.4298	2.4844	3.03986
Rhdel10G0211900	0.228172	0.410969	0.428428	0.116408	0.114494	0.085522	0.060946	0.041615	0.204046
Rhododendron_delavayi_newGene_13190	1.28441	0.422683	1.11767	0.185246	0.252126	0.189486	0.217808	0.097745	0.080217
Rhdel06G0298400	12.6827	9.01237	9.20581	11.9637	12.248	10.5393	2.8367	1.68455	3.06147
Rhdel10G0284200	50.5497	50.1382	46.6071	16.4373	18.3565	16.8501	18.3589	23.0957	16.541
Rhododendron_delavayi_newGene_13197	1.96715	2.50967	4.74655	0.973565	1.86017	1.34244	0.315101	0.266602	0.656087
Rhdel06G0031700	3.55717	4.19242	3.19593	11.1408	12.3684	11.9624	12.0534	12.7493	14.274
Rhdel05G0021900	1.35504	1.60524	1.60138	4.89575	4.89708	4.80865	6.21677	5.02353	4.87741
Rhdel12G0192800	33.6762	29.6925	32.2016	14.6887	16.6533	15.9631	17.6139	16.6262	17.9645
Rhdel03G0132200	128.662	159.506	129.589	5.37637	6.5559	4.38478	0.958116	0.934383	1.57066
Rhdel04G0137100	1.04926	1.69392	1.89309	0.800136	0.017094	0.854371	0.172895	0.192637	0.585181
Rhdel01G0266500	0.018355	0.041583	0.050678	3.46222	0.163915	0.210423	4.70562	3.83013	7.00988
Rhdel05G0118700	12.623	11.6288	10.134	28.9491	35.4164	35.1668	30.9724	29.5109	30.6672
Rhdel08G0226700	1.26326	0.969321	1.12701	0.323748	0.091182	0.136301	0.254284	0.216006	0.300171
Rhdel12G0190800	31.5385	39.5225	31.6577	19.6778	20.2732	19.5161	19.3772	18.1322	19.0505
Rhdel01G0147300	3.00408	2.87382	1.6118	1.49505	1.48268	1.43529	1.49318	0.834391	0.666597
Rhdel06G0198300	13.0383	13.4286	12.4226	37.5077	46.8575	41.0551	46.2558	45.1755	38.1326
Rhdel08G0239400	0.159437	0.084171	0	1.26763	0.698391	1.93973	1.43506	1.0773	1.39484
Rhdel08G0100200	10.8928	11.9167	13.013	33.9667	38.5455	35.2648	34.4853	33.8023	31.4567
Rhdel12G0192500	3.06651	4.0964	2.85687	13.602	12.5371	12.2063	12.5607	9.38856	7.99948
Rhdel09G0279500	0.299825	0.308231	0	1.63051	0.473432	1.74059	0.207525	0.14569	0.2368
Rhdel11G0282000	2.80048	2.61657	2.07657	5.24556	5.65177	6.11805	9.22362	9.48257	7.84235
Rhdel09G0292500	29.5754	26.8106	36.7193	14.485	17.6132	16.0349	12.8368	14.6718	14.3001
Rhdel07G0283200	1.33088	0.534014	0.696545	4.05541	3.54596	4.92778	3.47673	3.31656	3.49164
Rhdel02G0124300	4.86984	4.86171	4.00483	2.44078	2.34499	2.13153	1.60193	1.21051	0.744503
Rhdel08G0201200	0.207289	0.20729	0.247043	3.7715	3.12861	2.27648	1.54649	1.39336	0.819897
Rhdel07G0320400	78.559	98.055	63.1857	16.8412	23.4781	16.6977	14.7178	12.0259	13.0337
Rhdel06G0210500	5.00113	2.38318	1.70693	7.97306	5.96842	7.09805	3.76493	1.84744	3.46828
Rhdel04G0268600	4.13879	3.59226	3.93349	2.40089	2.77317	3.31598	1.25045	1.13089	2.29928
Rhdel05G0090100	47.5604	55.9311	46.363	19.2218	23.1604	15.4935	38.4212	31.4899	32.2186
Rhdel07G0039900	3.66805	2.37672	2.96183	0.429854	0.693926	0.523112	0.277713	0.1595	0.186695
Rhdel13G0074900	1.87429	3.50683	3.9083	1.93102	2.26175	1.4552	0.83601	0.334961	0.299937
Rhdel11G0093600	3.08369	3.68637	2.7198	27.4305	38.6516	39.1313	33.9108	29.5653	37.7801
Rhdel07G0098300	11.4552	8.67431	8.09522	4.30896	6.36743	4.92441	4.59196	4.90967	4.14571
Rhdel10G0126700	14.0737	16.895	19.8958	18.1468	17.5166	15.8986	6.59856	8.1025	8.81073
Rhdel02G0311100	8.42034	7.82242	8.0692	3.82199	3.3237	2.7076	1.02965	0.409243	0.827612
Rhdel02G0322900	2.79677	3.25475	2.34235	0.908391	1.34712	1.01918	1.02777	0.80131	1.26957
Rhdel12G0201100	1.76091	3.21696	2.65517	3.3405	1.32161	0.947655	0.7817	0.82041	1.21425
Rhdel07G0063400	3.53538	2.18567	8.04673	0	0.075858	0.132562	0.247066	0.161182	0
Rhdel06G0272100	23.0113	24.5978	30.9185	73.1075	81.0434	76.2128	71.0211	67.0488	74.6044
Rhododendron_delavayi_newGene_17684	22.432	32.0053	13.7352	5.05422	7.67843	5.27034	4.20495	4.91433	3.75468
Rhdel03G0222300	56.1194	31.2828	55.9377	6.7605	4.25326	2.94957	0.037774	0	0
Rhdel07G0132900	0.261619	1.10622	0.361421	0.641537	1.03259	0.860492	0.273446	0.152657	0.192048
Rhdel07G0042100	4.56384	3.52505	7.7193	0.405725	0.41147	0.149809	0	0	0
Rhdel01G0293500	10.0158	9.78653	10.8133	6.14212	6.36028	5.85877	4.75832	2.68374	3.32884
Rhdel02G0047200	39.4726	42.4108	44.8743	20.9742	19.171	17.6818	24.8307	22.6528	19.8672
Rhdel01G0011000	2.34735	5.3409	3.94611	0	0	0	0	0	0
Rhdel10G0213200	1.89545	1.13621	1.47765	6.39373	12.2051	10.795	8.65319	5.94147	9.36956
Rhdel12G0090600	5.92495	5.72642	4.5672	6.70035	8.10183	7.75914	12.7895	14.5996	16.183
Rhdel05G0320600	16.1169	17.7463	14.7464	9.2068	9.06629	9.35364	10.3486	9.05736	8.24748
Rhdel08G0264100	8.49107	12.2419	12.0813	4.98127	7.69535	3.82208	3.927	2.98157	3.46137
Rhdel12G0266000	18.9462	19.0019	17.132	9.5024	10.8571	9.63713	9.00662	8.93053	8.30104
Rhdel03G0050100	13.1301	15.8666	15.4835	7.18314	7.97246	6.7665	6.33568	5.61056	5.00556
Rhdel12G0087400	2.02591	1.2056	1.73821	1.26415	1.68194	1.51602	0.831862	0.426236	0.63495
Rhdel11G0255900	8.10693	7.45101	8.98565	7.98269	8.8384	8.16405	3.33055	6.18236	4.1973
Rhdel04G0013500	10.8465	11.306	11.9244	7.95632	10.9077	9.49002	7.45378	5.65787	4.16266
Rhdel04G0345900	3.0516	2.72838	2.53975	6.75036	6.74241	7.0448	4.36181	3.13907	3.53003
Rhdel05G0107900	5.56063	5.74949	3.87794	8.57504	8.80234	9.14872	12.3486	11.8313	11.6759
Rhdel02G0157600	0.411681	1.38613	0.196937	19.6248	17.2357	23.3966	22.2592	18.8441	22.041
Rhdel03G0205300	2.64448	5.06696	1.57299	0.698362	1.19275	0.986749	0.718168	0.963705	0.293677
Rhododendron_delavayi_newGene_6574	0.291105	0.416174	0.581152	1.77413	1.91217	2.46558	0.439022	0.519273	0.664213
Rhdel08G0292000	1.15401	1.12526	0.756526	0.22911	0.510341	0.591259	0.57065	0.443691	0.652952
Rhdel04G0354600	0.032076	0.083915	0.031801	1.68606	0.254127	0.075619	0.860977	0.582343	0.466739
Rhdel04G0164500	27.5008	17.7064	22.6027	5.83407	6.00486	4.67921	3.1982	2.652	2.85806
Rhdel05G0275800	15.8336	18.2397	14.5136	4.92229	3.9816	5.64921	4.25331	4.88323	5.04717
Rhdel08G0203600	8.06118	8.74763	14.3479	1.87949	1.50215	3.0654	1.87813	0.566381	0.872693
Rhododendron_delavayi_newGene_30562	1.1482	0.914591	0.582361	0	0	0	0	0	0
Rhododendron_delavayi_newGene_34440	1.22833	2.01916	1.12048	0	0.152534	0	1.6657	0.248084	0
Rhdel13G0086700	9.17334	3.33156	9.708	9.91324	9.49192	7.83394	4.44399	2.67788	5.0959
Rhododendron_delavayi_newGene_34442	1.26433	1.44221	0.922483	0.092402	0.40019	0.266016	0.075333	0.440693	0.131854
Rhododendron_delavayi_newGene_27759	0	0	0	2.64982	1.66909	0.947168	0	0	0
Rhdel10G0110300	1.26007	0.89255	0.665805	3.89004	3.65178	3.84513	2.72874	3.10145	2.74426
Rhdel03G0137500	1.73852	1.85464	1.55215	4.2842	4.91434	4.65041	5.93508	4.98076	5.45737
Rhdel13G0010300	42.8936	39.1242	45.9303	18.4034	17.8086	12.0544	7.71722	5.03284	6.11344
Rhdel05G0045400	4.32695	5.83355	9.39924	1.52843	3.33905	0.952267	1.85458	0.286719	0.878859
Rhdel03G0087800	0.867135	1.31421	0.629153	0.434186	0.388118	0.226977	0.216137	0.283647	0.450209
Rhododendron_delavayi_newGene_21903	0.46228	0.658615	0.245979	0.520229	0.350339	0.241838	0.195092	0.19012	0.264966
Rhdel08G0044800	43.059	44.4409	43.3821	22.5644	21.5526	21.6392	22.4202	22.5283	23.5493
Rhdel01G0271600	9.21323	11.2001	11.23	82.4294	102.733	82.4201	39.2376	42.5839	43.3252
Rhdel10G0267900	0.280597	0.099052	0.175851	1.0199	0.909703	0.883225	1.46664	1.5279	0.872941
Rhododendron_delavayi_newGene_32235	0	0.052349	0	0.795039	0.298686	0.780099	0.699684	0.678199	1.17077
Rhdel12G0077000	0.525647	0.509101	0.162065	1.23358	1.66484	0.546951	2.25358	1.46364	0.878591
Rhdel08G0244000	1.17704	1.08421	0.722416	0.114766	0.425669	0.336635	0.273314	0.502202	0.084177
Rhdel12G0196700	5.42667	6.35953	4.387	36.3686	47.0592	59.2689	53.5888	51.3539	72.4498
Rhdel08G0186000	10.9855	13.7607	13.2278	6.95137	5.7236	5.06219	2.9656	3.01499	3.61494
Rhdel01G0306100	16.758	16.7197	14.0906	5.5764	5.02318	4.02138	4.9332	2.84686	5.06147
Rhododendron_delavayi_newGene_23281	8.88332	8.40827	7.64691	2.53497	1.18922	1.77258	0.548921	1.41459	2.56705
Rhdel02G0324400	5.80695	7.55954	6.00153	3.25931	3.12239	3.56128	2.36326	2.44582	1.65789
Rhdel12G0044800	1.68257	2.11397	1.91275	3.99541	5.8852	5.4192	4.28181	4.39153	4.77417
Rhododendron_delavayi_newGene_772	0.659964	0.206167	0.373249	1.80803	1.49795	1.36429	0.25461	0.561794	0.266893
Rhdel13G0243600	1.59811	0.734069	0.942058	3.33079	2.62139	2.63882	3.77778	4.72546	3.25781
Rhdel02G0123500	9.977	9.25247	11.6807	2.47515	2.31688	1.92993	6.12535	2.21035	4.16192
Rhdel06G0209900	0.543466	0.99711	0.772984	9.82025	9.68953	5.35148	4.46352	4.44998	3.51196
Rhdel06G0209800	6.66159	7.84095	6.74991	15.9392	17.4654	13.2255	16.2068	20.979	14.8653
Rhododendron_delavayi_newGene_6470	1.36253	1.19818	1.12369	3.52605	6.27954	7.00757	5.06491	4.7449	7.82527
Rhdel13G0127800	13.3743	12.8078	13.0234	5.87679	9.80815	7.91708	6.12431	5.50786	6.87669
Rhdel02G0321100	2.12321	1.48936	1.79367	6.0655	4.78799	5.37317	1.18551	1.18754	1.18109
Rhdel01G0046200	1.36332	1.59108	0.951268	0.188745	0.163418	0.041407	0	0	0
Rhdel06G0307500	1.63363	2.17629	1.59695	5.50331	6.39555	6.84188	6.1825	4.34852	3.761
Rhdel01G0264200	94.06	97.8836	97.075	22.6913	25.2931	23.1612	18.0746	17.0998	15.8618
Rhdel08G0304000	0.67326	0.449289	0.524923	3.97241	8.35977	7.5056	7.69445	7.57222	7.532
Rhdel07G0020400	1.00709	0.818415	0.847095	2.13349	9.67376	4.30336	1.3909	1.72705	0.343023
Rhdel07G0249800	49.482	55.704	58.8468	27.7137	29.8768	25.6354	42.4655	45.3881	48.9317
Rhdel01G0146500	1.56506	0.77521	1.06109	4.30854	3.08718	2.32429	0.422363	0.166565	0.307456
Rhdel13G0140200	6.75453	5.42231	5.83818	20.4529	24.2474	23.8491	25.2297	23.5048	24.2818
Rhdel07G0328300	4.82013	5.56126	3.83839	11.4898	10.6281	11.5968	14.5168	12.0351	14.1846
Rhdel09G0213500	12.9929	12.8486	11.9247	7.23429	7.73911	4.99408	3.04305	4.04853	4.21422
Rhdel07G0264200	0.413218	0.387349	1.2045	1.20565	2.42612	1.58391	2.75604	3.63888	2.44521
Rhdel08G0257000	7.49381	8.09712	9.24775	1.77806	2.03111	1.87637	1.72019	1.94756	1.62592
Rhdel11G0254500	11.8519	11.8975	12.0142	6.05562	7.39637	5.87829	10.2252	7.35954	9.32217
Rhdel02G0132900	0	0.065583	0.071574	0	0	0	0.2661	0.370074	0.239108
Rhododendron_delavayi_newGene_23908	0	0	0	0.165468	0.089169	0.063771	0.424082	0.664296	1.4182
Rhododendron_delavayi_newGene_23907	3.98552	1.43997	1.58154	13.4538	13.6402	11.4855	12.5846	9.66367	15.0111
Rhdel02G0280200	4.10094	4.29006	3.78364	2.33802	2.5136	1.71117	1.31867	1.25804	1.03524
Rhdel13G0056100	19.1219	19.2635	28.5201	119.161	146.762	106.98	40.2712	44.5482	37.7468
Rhdel06G0303500	0.942225	0.815734	1.72251	0.27254	0.676961	0.310187	0.166217	0.157002	0.386977
Rhdel13G0242900	11.2067	28.5144	10.3451	70.0832	82.3716	94.0518	82.5671	85.8538	92.8173
Rhdel07G0132800	0.24547	0.134765	0.123536	2.86934	1.57493	1.63106	0.140321	0.119845	0.218171
Rhdel02G0327500	1.16468	1.47955	0.915737	5.98031	5.45697	5.14933	2.42447	2.63737	2.25089
Rhdel01G0197300	0.510599	0.246158	0.439076	1.48544	1.48653	1.1664	1.08476	0.742748	1.07167
Rhdel06G0301900	1.69847	1.89567	2.08801	6.24203	7.4489	6.63828	4.90106	2.88795	4.05093
Rhdel12G0184200	8.07202	8.18579	7.23081	3.76448	4.74952	3.54952	4.46657	3.47086	4.46582
Rhdel03G0328500	14.0769	19.592	17.6559	73.0907	79.0015	80.0228	54.5217	97.1964	64.0389
Rhododendron_delavayi_newGene_12416	0	0.086725	0.017906	0.575095	0.759127	0.646176	0.637193	0.197819	1.19275
Rhdel03G0271500	7.82617	7.04289	5.89579	2.27352	2.94906	1.73468	0.570564	0.634529	0.701277
Rhdel11G0163300	29.6954	42.0784	36.2252	11.7148	10.4007	8.06294	6.09503	3.01235	5.60046
Rhdel10G0016400	0.813415	0.622404	0.929312	3.10029	2.34322	4.04977	4.95679	3.02543	5.07422
Rhododendron_delavayi_newGene_2693	0.07273	0	0.035705	0	0.186707	0.123512	1.02746	0.706645	0.816043
Rhododendron_delavayi_newGene_2691	0.456927	0.494087	0.569717	0.526474	0.133193	0.94111	1.69827	1.33713	0.887512
Rhododendron_delavayi_newGene_4968	2.88639	4.57764	3.49087	19.0871	18.2308	21.1838	27.7281	24.6426	24.6792
Rhdel10G0250600	2.15043	0.621472	3.40476	0.339109	0.706798	0.253903	0.067099	0	0.082454
Rhododendron_delavayi_newGene_28947	0.006563	0.087613	0.006386	0.886825	0.713199	0.598775	2.83776	2.29378	1.53111
Rhdel02G0080800	7.17022	6.2919	6.7445	2.52371	3.3335	3.24092	1.81417	2.69664	1.78949
Rhdel04G0034200	10.9474	12.0716	9.44459	44.888	74.9624	75.3939	83.0551	83.6051	83.1974
Rhododendron_delavayi_newGene_28946	0.383916	0.155267	0.273502	1.9895	0.868432	1.49971	2.32468	1.34655	1.83765
Rhdel09G0054500	4.71645	4.92021	4.48841	14.7546	17.0155	16.3015	20.0433	20.7333	22.0506
Rhdel03G0033100	0.591685	1.18847	0.645169	4.25101	5.83424	5.55408	4.31705	5.64301	7.45349
Rhdel09G0214300	2.60988	2.22157	2.81616	7.33277	9.28176	8.80417	7.38744	7.68014	6.99562
Rhdel07G0088800	0	0	0	0	0	0.043479	0.772246	0.831193	1.21959
Rhdel05G0246900	0.79555	0.43504	0.584506	0.823224	0.555678	1.14373	2.14355	2.2395	3.30988
Rhdel01G0195300	9.25021	7.93393	10.212	0	0	0	0	2.72507	3.84131
Rhdel04G0332200	19.5242	20.8951	21.1802	9.79203	13.1278	9.24385	10.4295	9.87708	8.36858
Rhdel13G0092800	136.413	129.033	143.189	54.3282	60.4285	53.7615	79.8999	90.5397	78.5304
Rhdel11G0097700	1.03359	0.506868	0.684113	0.205183	0.118073	0.129785	0.203352	0.199336	0.307441
Rhdel06G0320900	1.25145	1.85526	1.57489	3.94652	4.83834	5.99242	7.47154	5.34857	4.20674
Rhdel01G0259800	7.89895	10.5474	11.3145	0.213174	1.56078	0.964507	2.37081	1.55113	0.583849
Rhdel13G0011200	27.4729	32.1527	21.2152	2.54672	2.44408	2.05769	0.78931	1.82821	1.5018
Rhdel05G0099000	13.0083	3.95946	10.1107	0.801011	2.1039	2.06174	2.43857	2.94316	2.58836
Rhododendron_delavayi_newGene_28840	0	0	0	0.188988	0.44324	0.321673	0.702195	0.941015	1.39535
Rhdel03G0238000	2.28184	1.6264	3.96306	1.59341	1.72707	1.22609	0.680417	0.85598	1.14215
Rhdel09G0029200	15.1762	11.3166	10.22	7.56162	7.62482	5.01784	5.55614	4.20183	4.16962
Rhdel07G0322300	13.6399	13.7231	19.0776	1.51042	4.39843	2.4342	3.47185	1.41388	2.32889
Rhdel13G0034700	0.276837	0.360769	0.639136	1.30622	1.85074	0.913941	3.23605	1.72527	2.0682
Rhdel07G0048600	0.268215	0.087231	0.200343	2.31006	3.03889	2.29035	4.85884	5.23785	3.71629
Rhdel05G0092400	6.30088	4.78211	4.79258	13.2982	13.8362	12.9132	18.1383	18.0007	17.1552
Rhdel12G0131000	4.99344	4.39622	2.47449	11.7616	13.9346	15.1942	5.82023	5.71862	3.95933
Rhdel08G0278200	29.7279	25.5768	35.28	17.9416	24.9882	20.8433	11.0731	6.50184	8.75096
Rhdel08G0133400	8.47779	11.4998	8.71344	22.9257	24.898	25.338	20.6772	21.84	21.4952
Rhdel13G0114300	35.2922	36.1681	28.3392	8.07501	5.07819	4.89302	3.0921	4.09282	2.99697
Rhdel06G0075600	2.26405	1.78699	2.7344	1.67392	1.70845	0.982757	1.43899	1.18854	1.30599
Rhdel11G0114500	0.539142	0.449033	0.810506	0.209128	0.28121	0.133756	0.391391	0.236142	0.300492
Rhdel03G0228400	1.49276	1.26928	1.10155	0.623517	0.382737	0.703976	1.14668	0.539516	1.36433
Rhdel01G0003100	0.914279	1.53857	1.16897	0	0	0	0	0.034046	0
Rhdel10G0019200	8.93296	8.34156	7.20718	27.1911	25.3158	24.5806	29.0351	24.283	26.6891
Rhdel08G0134300	8.05409	4.36442	13.8366	13.7363	9.80908	9.50707	4.23316	2.78081	2.62335
Rhdel03G0330600	70.3124	70.7639	70.7242	39.4924	37.8202	35.0599	35.8887	42.6418	36.9384
Rhdel02G0076400	0.685495	0.760679	0.52256	2.16544	1.67043	1.80124	2.0076	2.24763	1.35578
Rhdel04G0056500	7.67319	10.0877	8.02843	29.8471	30.6662	29.9748	20.0683	20.0502	19.3205
Rhdel07G0042600	3.14541	2.76519	3.30168	3.50879	1.6867	2.33368	1.46243	0.507324	0.97233
Rhdel01G0373500	1.15765	1.17471	1.34766	5.00202	2.7691	2.78988	3.20655	2.70094	2.48775
Rhdel11G0112100	12.4921	12.9509	12.3468	5.13481	4.83012	4.29857	4.31678	4.4394	4.38403
Rhdel08G0096200	360.691	260.919	387.746	131.983	133.349	81.6101	82.5164	40.4667	55.9311
Rhdel03G0092900	12.2353	14.5538	13.8432	7.45073	7.14113	6.52688	11.5449	9.94292	8.27165
Rhdel11G0248000	7.92834	9.30791	8.49474	32.4734	28.1418	32.1246	22.9506	21.9222	21.2613
Rhododendron_delavayi_newGene_10221	0	0.020769	0	0.02061	0.101969	0.10336	0.369352	0.466641	0.553158
Rhdel12G0164200	10.6433	10.7989	8.72237	8.04186	8.74998	6.86188	3.9159	3.85505	4.25074
Rhdel06G0095100	45.1657	30.4003	43.829	26.9505	26.7662	22.5291	16.0005	11.2455	13.8496
Rhdel05G0332200	0	0	0	0.251146	0	0.059361	0.468818	0.67336	0.729491
Rhdel06G0203900	0	0	0	0.813908	0.724622	0.373989	3.83136	3.00138	1.0188
Rhdel12G0241200	3.95779	4.26776	2.67773	9.06499	9.12761	9.98891	6.96993	6.77275	5.381
Rhdel10G0187600	0	0.071437	0.328644	1.10808	1.39416	1.0936	1.47481	1.53899	2.67305
Rhdel10G0253400	101.081	128.723	104.423	60.7161	52.8397	41.618	46.8108	50.3059	47.8399
Rhdel02G0039700	1.52658	1.65995	1.67752	5.50798	3.99065	4.04277	6.24082	5.03233	5.86221
Rhdel12G0087300	7.27112	5.69276	4.74545	14.4365	15.4164	15.2506	13.3381	11.5682	12.2917
Rhdel05G0108200	4.27121	4.3282	5.19878	5.04158	3.21631	3.26559	3.08617	1.89537	2.23355
Rhdel04G0081500	36.0122	37.7737	33.2163	19.3927	16.7637	11.2645	2.94159	1.82618	2.93704
Rhdel08G0009400	5.95974	4.35654	4.47094	3.87944	4.30806	2.88095	0.793906	0.558761	1.40424
Rhdel09G0043000	3.813	4.41159	3.40899	4.10794	4.12088	4.38408	1.81262	2.08184	1.87953
Rhdel12G0238100	42.2604	42.2343	45.7214	18.3306	21.4154	17.1822	51.8379	44.4851	41.4133
Rhdel03G0292900	0.690575	0.883969	0.652279	3.87992	4.69055	4.73938	4.19845	4.01544	3.02071
Rhdel04G0018200	3.00495	4.96976	5.87086	32.3412	30.6448	34.483	25.5458	18.5411	14.3486
Rhdel04G0301700	2.15252	3.76569	3.15952	15.9047	13.4269	18.3215	14.6815	17.2339	16.1602
Rhdel04G0005600	10.9081	13.6829	10.8013	9.3838	9.53363	8.29858	6.16347	5.0112	6.00627
Rhdel01G0340200	10.4249	11.0421	9.82962	6.83903	6.0614	5.61972	4.04427	2.81876	3.26966
Rhdel07G0116400	5.72116	6.62699	5.41873	8.64858	10.0788	10.7458	24.9955	20.2704	20.7503
Rhdel03G0317900	0.444482	0.479924	0.446938	3.29996	4.36804	3.77691	8.04528	6.62701	5.50893
Rhdel05G0005400	3.2858	4.68177	4.37476	11.0254	13.7344	10.5621	14.6777	13.3165	12.5028
Rhdel08G0036300	0.590634	1.01782	0.546564	2.64704	1.7764	3.02133	10.9832	10.2912	8.48178
Rhdel04G0003600	14.1655	15.8682	15.6904	28.2379	28.2633	25.5578	42.6114	39.584	40.5569
Rhododendron_delavayi_newGene_24168	0.237689	0	0.844351	1.88	0.637332	2.5101	0.428549	0.528198	0.251881
Rhododendron_delavayi_newGene_24167	0.644388	1.0999	1.12828	3.56016	3.36499	2.43687	2.83565	3.07803	2.87039
Rhdel10G0213600	6.55027	5.57085	8.32064	13.5605	15.2548	14.444	15.6425	16.9002	15.5621
Rhdel06G0163600	14.3198	13.3289	14.1275	5.77202	10.0572	7.11179	5.98094	3.98499	4.84296
Rhdel03G0081700	5.83557	7.60514	6.16401	1.45484	1.23866	1.65128	0.750581	0.521651	0.38569
Rhdel01G0367700	0.689148	0.4918	0.987742	5.04081	4.57645	2.24432	2.90061	0.775876	1.14648
Rhdel13G0037700	0.043331	0.142903	0.32275	2.51025	3.20076	1.974	0.394993	0.759375	0.341943
Rhdel09G0030600	1.11716	1.21917	0.781595	0.399107	0.346623	0.251869	0.303771	0.418126	0.16003
Rhdel08G0003000	79.3776	91.8614	94.6962	8.52754	12.0114	6.72123	5.1441	3.29881	3.68145
Rhdel07G0143800	4.34568	2.79741	3.18469	0.201501	0.11935	0.210736	3.74555	2.4593	3.69053
Rhdel10G0223300	27.7904	30.6492	21.8939	11.549	7.77609	10.7462	13.7802	13.7604	12.5914
Rhdel08G0101800	4.69689	4.43989	5.74349	5.33199	6.03181	7.0736	11.5025	9.84579	13.5821
Rhdel06G0251400	0.113417	0.306025	0	7.21812	6.52572	6.00694	2.23819	1.73782	3.58198
Rhododendron_delavayi_newGene_19265	0.797111	0.585171	0.895964	1.20713	1.59647	0.734406	0	0	0
Rhdel10G0154300	0	0	0	0.402743	1.22552	0.691917	0	0.819198	0
Rhdel04G0155700	0.739615	0.224105	1.04911	1.55545	1.40459	1.61193	2.36605	1.97331	2.37707
Rhdel04G0148300	18.4016	15.0804	5.9459	1.0108	0.334266	1.16433	0.191303	0.254041	0.435128
Rhdel13G0271800	3.75533	4.08251	3.30998	8.90467	8.80273	9.94035	9.74499	8.27688	8.94518
Rhdel12G0253000	21.619	28.618	22.8246	122.104	130.548	173.013	131.085	141.449	155.528
Rhododendron_delavayi_newGene_18136	1.47191	1.19899	0.794851	3.65766	2.0768	4.61813	6.80079	4.05684	5.46804
Rhdel13G0273400	46.8966	47.9871	23.7402	95.7198	134.955	122.133	83.9549	115.855	76.8894
Rhododendron_delavayi_newGene_19884	3.11699	3.83342	2.94077	2.50903	2.49235	4.48706	2.46317	1.63467	2.70618
Rhdel11G0274600	13.7719	15.7603	21.2616	8.04546	11.0978	10.0016	10.0199	6.24556	7.05441
Rhododendron_delavayi_newGene_16966	0.302401	0.388069	0.077475	16.5399	14.863	23.7478	12.5012	8.04492	7.29941
Rhododendron_delavayi_newGene_16969	0.375143	0.301668	0.310235	0.24076	2.81564	3.20498	0.637634	1.69993	0.9236
Rhdel05G0291100	3.24762	2.41347	2.5742	4.10925	3.05146	3.4343	1.01505	0.987381	0.903619
Rhdel01G0225900	4.32051	5.43505	5.91968	5.62674	6.8683	5.35179	17.0604	15.6731	13.2175
Rhdel10G0022000	0.598293	0.746947	0.666385	0.182352	0.155126	0.081322	0.187451	0.313002	0.145745
Rhdel11G0252200	25.2465	22.963	21.9319	7.51223	8.07209	7.83092	6.44725	8.16964	6.65756
Rhododendron_delavayi_newGene_32000	0	0	0.02492	1.10408	1.54392	1.19814	1.41899	0.723943	2.52007
Rhdel11G0233800	3.13108	3.29387	2.08217	6.09604	3.91728	2.96391	23.2332	16.5064	18.3918
Rhododendron_delavayi_newGene_20671	0	0	0	0.608304	0.519364	0.604467	0.055141	0.233807	0.379199
Rhododendron_delavayi_newGene_20677	0.092946	0.053557	0.038697	1.30465	1.24876	1.15059	1.28457	0.906703	1.21075
Rhdel08G0131200	17.7674	18.04	14.0199	2.80836	3.49856	3.15645	1.9652	2.67333	1.4355
Rhdel11G0081600	0.336463	0.086757	0.081777	5.2126	4.61448	3.8081	1.44646	1.27547	2.79644
Rhdel03G0333000	1.25114	2.97157	2.21825	5.62884	5.66812	4.92086	5.03421	3.44991	2.86341
Rhdel05G0309300	6.56878	5.90022	9.35035	5.90377	4.5589	5.89485	1.38979	2.37141	2.054
Rhdel12G0016400	6.50687	9.91296	9.47024	23.369	29.0789	26.3693	20.3157	21.5328	21.3156
Rhdel13G0200200	0.084737	0.127881	0.0819	0.188768	0.175695	0.066032	0.314409	0.64604	0.500254
Rhododendron_delavayi_newGene_28314	0.16865	0.096856	0.15481	0.666031	1.09603	0.877593	0.860541	0.514615	0.786992
Rhdel04G0130500	109.22	135.84	93.7384	68.8594	60.0558	67.739	39.13	34.87	41.1537
Rhdel10G0085400	5.29447	4.28935	5.79282	11.0017	14.1629	14.081	27.3213	20.2904	23.0431
Rhdel05G0140700	0	0	0	0.559283	0.31715	0.035012	1.65772	2.56562	2.38801
Rhdel06G0012000	3.71223	3.51882	4.68318	0.476343	0.224626	0.618286	0.43829	0.951476	0.876085
Rhdel07G0283100	4.03511	3.58557	2.14117	9.02313	8.84788	9.71595	8.89714	8.22005	7.00922
Rhdel05G0135000	18.7526	19.8243	14.5259	2.38295	2.92005	2.20391	1.78463	2.10025	1.98426
Rhdel01G0275000	2.37218	1.51667	1.8693	0.193848	0.574659	0.570819	0	0.285025	0.037328
Rhdel08G0158700	2.43301	1.47474	2.78534	5.70633	4.24464	5.5448	5.80189	6.0099	5.54511
Rhdel04G0019300	4.19832	3.84041	3.53969	2.0329	2.61541	2.03285	2.41444	1.62529	1.65639
Rhdel06G0244200	2.45242	2.42275	2.62129	0.848544	1.09768	1.68303	0.460888	0.583071	0.304959
Rhdel08G0204200	34.1894	28.8501	35.173	79.3909	98.9975	95.3329	83.84	84.0297	76.375
Rhdel11G0037600	40.8369	40.5265	39.1932	28.5848	35.1645	31.1	24.64	16.6549	22.0765
Rhdel10G0204300	1.70191	2.58363	2.90795	8.95631	8.02836	7.86616	9.13154	7.01744	6.02512
Rhdel07G0053800	13.1201	10.2517	10.3728	10.3483	7.56548	11.8277	7.02002	5.15193	7.1116
Rhdel04G0117400	48.055	46.0359	43.1679	14.6346	19.3623	15.7083	13.5826	10.7558	14.1039
Rhdel12G0012400	1.50123	2.2505	1.28266	7.34166	6.53269	7.17467	5.62314	5.15402	5.57603
Rhdel04G0098800	2.50488	2.66899	2.19463	1.62939	0.917111	1.73062	1.99125	2.00028	1.83719
Rhdel05G0023700	0	0.098155	0.072675	0.732376	0.890813	0.473695	1.00501	0.767518	0.659865
Rhdel09G0220600	1.45287	1.27446	1.77297	0.58539	0.765527	0.487639	0.425672	0.464702	0.789179
Rhdel05G0021700	5.8877	6.1807	5.31513	3.10965	3.10901	2.90619	5.46971	10.837	9.05247
Rhdel08G0230400	7.61449	7.62664	7.08077	5.38662	6.75521	4.9502	4.27094	1.81229	2.65075
Rhdel04G0003000	4.66493	4.2836	4.42032	2.38405	2.68811	2.20449	2.32736	2.70936	2.05807
Rhdel04G0061100	0.366463	0.298396	0.490024	1.15427	2.91895	2.10894	1.58421	0.594245	0.800278
Rhdel06G0235200	5.34539	6.13759	7.09244	3.6225	3.47727	2.42782	2.78589	2.61913	2.13252
Rhdel13G0133300	5.71441	4.28884	7.11813	0.632513	0.715819	0.724348	0.468289	0.044168	0.169838
Rhdel08G0276300	3.07118	4.93823	5.14265	8.35454	8.46059	7.64092	15.2359	12.1804	11.234
Rhdel04G0167500	3.85613	2.93907	1.67946	1.5321	2.73925	1.98964	0.981437	0.883984	1.10584
Rhdel09G0145600	0.30402	1.49687	0.554107	0.192669	0.109738	0.172838	0.03731	0.113776	0.409957
Rhdel10G0228800	8.15381	8.8895	7.46468	5.03612	5.99439	5.87527	5.0893	4.46348	4.31204
Rhdel02G0336700	26.2495	23.9603	21.6797	11.2997	13.4122	12.9793	10.2001	9.29959	9.16263
Rhdel11G0116800	1.77517	1.38342	1.40402	6.96977	4.55017	9.5686	4.10656	5.81827	5.83356
Rhdel03G0341400	1.82347	1.07046	1.4188	1.39779	1.11747	1.03507	0.670884	0.105101	0.515249
Rhdel06G0267700	1.1344	1.01667	1.07203	0.393245	0.264223	0.055239	0.48192	0.304964	0.314893
Rhdel06G0248400	6.93309	5.03203	3.59071	2.03584	2.94811	1.49455	9.12588	6.69005	4.17849
Rhdel07G0303700	6.33511	4.8444	5.14229	0.858061	1.32559	0.330013	0.343132	0.106165	0.115351
Rhdel13G0270200	2.28691	2.52041	2.36071	0.312156	1.07131	0.464349	0.734501	0.510398	0.484698
Rhdel01G0287300	11.3028	13.4847	13.3093	10.1835	12.2101	10.318	5.38179	2.71526	3.6656
Rhdel04G0380300	17.4194	23.3867	14.7442	13.8685	17.5782	13.6898	9.29774	7.09335	8.82778
Rhdel02G0030800	3.42821	4.34337	3.00561	0.711592	0.913458	0.347297	0.280114	0.285002	0.08929
Rhdel13G0148600	3.14282	2.64848	3.71286	1.1972	2.23142	1.34741	2.1907	1.78278	1.15582
Rhdel05G0233000	11.0375	10.9453	10.23	3.53066	3.85313	3.00627	1.81548	2.87222	1.85444
Rhdel02G0074700	19.1126	22.2293	20.6598	0.761636	1.01436	0.668931	0.080084	0.119191	0.332217
Rhdel03G0058300	3.3131	3.76038	2.2164	1.68943	1.90405	1.36113	1.12454	1.32009	1.38679
Rhdel09G0198300	10.1148	8.52058	13.7378	8.18749	7.65839	4.88124	3.57629	2.00155	2.96232
Rhdel07G0114700	4.90862	4.48881	2.39217	1.77303	1.33889	2.38525	1.21907	1.50886	1.77714
Rhdel10G0061800	7.87121	6.51372	8.14864	0.719252	1.72403	1.94183	2.73641	1.37165	0.909568
Rhdel13G0173500	0.659045	0.41868	0.515455	1.27287	1.91366	1.0387	0.549084	0.205837	0.270407
Rhododendron_delavayi_newGene_13739	1.91935	1.42311	1.69401	2.37585	2.73245	2.63358	4.26596	2.54675	4.1679
Rhdel08G0094100	1.28892	2.11606	0.569922	0.529365	0.442058	0.428463	0.244411	0.263829	0.09026
Rhdel04G0113300	2.80507	3.14177	1.71712	1.63032	2.07904	1.69135	0.76901	1.11246	0.641505
Rhododendron_delavayi_newGene_34230	0.410631	0.390039	0.595079	1.24205	0.455338	1.67528	1.46715	2.40466	2.33641
Rhdel03G0245500	5.42755	5.80921	8.06041	17.6691	18.4681	17.7367	17.6361	18.0437	15.8734
Rhdel03G0090400	13.655	15.3892	11.4472	9.96207	9.89313	9.82732	8.09452	7.79155	7.11566
Rhdel04G0299300	0.171136	0.233325	0.053491	0.672184	1.28703	0.933156	0.152875	0.271168	0.113872
Rhdel11G0232200	6.93382	4.60855	4.53572	11.6531	12.6004	12.4353	15.1729	14.432	15.4122
Rhdel01G0328500	1.34684	1.55503	1.57743	4.73888	3.39748	4.97437	2.85667	3.26829	3.68671
Rhdel03G0245800	3.26223	3.37603	4.26893	8.8528	9.96863	10.882	8.70805	9.02455	10.8523
Rhdel13G0207200	3.00535	2.04008	6.45617	0.165041	0.154341	0.11482	0.180209	0.045008	0.083297
Rhdel07G0217200	0.718528	0.763079	0.540208	2.99625	2.88959	2.70281	2.57683	2.56106	2.81167
Rhododendron_delavayi_newGene_3695	0.686986	1.36711	0.577306	2.11737	2.91766	1.94568	2.39117	1.17664	3.63848
Rhdel07G0127300	2.68167	4.39911	4.11996	1.3148	2.55633	2.18764	3.9058	1.91478	1.53422
Rhdel06G0158100	1.9488	2.20735	1.86565	3.95784	3.99329	4.08809	5.84347	5.0453	4.39293
Rhdel07G0006000	7.90305	10.9447	7.38226	3.76383	3.56581	3.21656	2.52167	2.69501	2.21354
RhdelUnG0009300	9.34001	10.2368	10.1798	18.89	19.3314	27.7338	25.7383	23.9113	26.1504
Rhdel08G0290100	35.6851	34.0385	33.0252	61.5257	73.4099	64.8632	93.107	77.5927	68.5768
Rhdel10G0097200	3.81526	3.94522	6.118	12.2071	12.9549	15.363	5.66048	2.48066	3.10022
Rhododendron_delavayi_newGene_36494	0.044284	0.029313	0.151962	0.748136	0.453853	0.581869	0.206322	0.142667	0.136501
Rhododendron_delavayi_newGene_36492	0.155191	0.209907	0.216789	0.709809	1.09634	0.701544	2.35214	1.56692	2.09467
Rhdel02G0122900	31.1347	31.941	34.0566	23.3678	22.9313	18.1756	19.0888	14.1806	13.1286
Rhdel06G0212400	7.8507	6.89626	6.65035	2.0164	2.34368	1.93286	3.64371	3.10859	3.21873
Rhdel03G0094400	7.09488	6.77166	8.43272	5.18974	6.72825	5.12833	2.94981	3.79033	2.92988
Rhdel08G0253300	10.5762	16.6248	9.46637	24.7113	24.1385	33.8474	37.9858	38.2341	47.6783
Rhdel11G0272400	2.98246	3.23252	3.28388	0.174349	0.251553	0.11349	0.187902	0.050705	0.075665
Rhododendron_delavayi_newGene_36141	4.96551	5.44441	6.4416	14.0269	10.728	12.2415	21.6998	19.3644	19.3944
Rhdel03G0049500	4.73913	2.9944	4.79136	2.25668	2.7178	2.01003	0.719334	0.386533	0.313327
Rhdel04G0348100	6.92339	6.13724	5.63206	0.816188	0.742176	0.703101	0.294544	0.222156	0.203389
Rhdel12G0003900	16.5663	10.0047	10.2399	6.28914	7.84535	5.07815	3.47734	2.09675	1.30735
Rhdel06G0321200	6.21331	5.28375	3.28227	15.9045	14.7948	13.9285	12.0562	8.749	10.4889
Rhdel09G0287800	7.3743	6.27444	4.84434	4.51739	5.75074	4.04608	2.57857	1.48785	2.13614
Rhdel08G0063700	10.2815	12.7505	11.2767	7.81407	8.15862	7.66417	5.57842	5.25937	6.49392
Rhdel02G0194700	3.01924	2.11109	2.94112	1.71845	1.29438	0.651275	1.30709	1.03381	0.620313
Rhdel09G0160000	7.48165	7.05817	6.15948	2.59033	2.42228	1.90005	2.20015	1.03355	1.41995
Rhododendron_delavayi_newGene_32649	0.075387	0.19255	0.065309	0.56035	1.90329	0.556396	0.761403	0.994464	1.07523
Rhdel11G0189600	0.756927	1.00689	1.03516	0.230143	0.412659	0.370998	0.071603	0.046454	0.094737
Rhdel05G0087800	10.2026	9.92899	11.2271	5.83805	6.68535	5.72329	10.8418	9.54091	12.6829
Rhdel13G0190600	3.90219	4.35984	4.00805	27.2821	33.0768	21.2219	26.9975	15.9337	23.5477
Rhdel04G0345500	5.51506	6.01563	6.72938	8.84803	10.1508	11.0871	13.4161	21.9583	26.0467
Rhdel11G0257900	53.4661	71.2481	64.2249	29.886	33.2565	34.5476	22.6798	19.2275	21.7766
Rhdel07G0071800	7.46671	9.27849	8.61482	4.45097	5.39316	3.66991	7.84834	6.81971	7.60499
Rhdel05G0101900	4.50211	5.35311	4.54092	10.0789	8.77333	8.28549	13.8207	12.4923	12.9275
Rhdel04G0272300	6.91899	5.89767	6.51713	11.9256	12.7711	11.5934	16.9248	13.3383	15.2391
Rhdel05G0132100	0.64425	0.378309	0.32275	1.09561	1.23279	1.11005	2.91231	2.55538	3.0575
Rhdel04G0179500	13.2169	8.84961	15.7738	19.4299	16.8551	15.4413	5.97087	5.74328	4.15586
Rhododendron_delavayi_newGene_34395	0.181	0.096831	0.101762	0.141558	0.148044	0.286254	1.9631	0.447836	1.73063
Rhododendron_delavayi_newGene_29424	0.042785	0.068457	0.037672	0.286999	0.619784	0.355984	0.963503	1.12694	1.27495
Rhdel05G0078700	13.0556	6.90067	25.7775	3.06212	1.06599	2.40315	0.552478	0.120086	0
Rhdel01G0085800	32.1148	40.1808	28.5257	54.9147	68.8003	49.6445	86.8779	83.0305	83.886
Rhdel07G0134800	4.96727	8.38829	5.804	23.4113	24.3092	22.4344	19.1565	25.8948	20.1937
Rhdel03G0120500	0.555036	0.616022	0.601939	1.24772	1.38457	1.73761	2.46945	1.79242	1.56979
Rhdel07G0290500	3.68187	4.03891	3.05296	7.26412	9.70853	10.9972	8.43892	5.69933	8.07288
Rhdel09G0282500	10.8594	13.4433	13.6673	2.74851	1.83049	2.59706	2.51678	3.53437	3.65178
Rhdel11G0139100	0.5799	0.350994	0.950436	1.803	2.42102	2.0637	5.80201	3.76173	4.11507
Rhdel13G0009900	1.77275	2.69123	1.80993	0.492961	0.279835	0.071056	0	0.099034	0.042619
Rhododendron_delavayi_newGene_18758	0.22808	0.104362	0.211421	0.314349	0.062317	0.259094	1.08143	0.452587	0.830344
Rhdel01G0300300	24.8141	29.3181	24.7381	7.01127	7.60549	6.9834	3.2988	2.37686	3.28547
Rhododendron_delavayi_newGene_1218	0.086965	0.285613	0.076014	0.528435	1.08712	0.855468	0.976509	1.18409	0.584822
Rhododendron_delavayi_newGene_8278	3.59434	4.01004	4.20622	9.03029	8.94528	8.57787	17.1147	12.2569	13.2807
Rhdel02G0344300	14.4197	17.9892	14.7478	1.09617	1.70467	1.17731	0.367409	0.611824	0.564961
Rhdel12G0147000	40.3083	48.5975	38.0964	6.17211	5.98813	3.75998	2.13485	2.32839	1.84659
Rhdel12G0042600	2.74778	3.06957	4.21328	20.9936	20.741	19.5871	30.5913	25.267	29.2337
Rhdel03G0257000	24.9828	43.49	38.73	42.5319	51.4495	43.131	87.3965	85.4667	85.5821
Rhdel10G0028200	43.0293	36.2959	35.0085	68.7306	65.0073	86.7323	101.544	77.6027	99.645
Rhdel06G0253900	2.40219	2.11299	2.58148	3.6022	3.68531	3.05621	1.47381	1.3075	1.26928
Rhdel01G0002100	3.61761	4.09247	3.87474	7.1075	7.76491	8.13805	10.667	9.80566	10.8226
Rhdel12G0253900	2.63076	4.31479	4.22231	2.94658	1.99636	2.14428	2.12114	1.22354	0.811917
Rhdel12G0137100	1.89954	1.8996	2.77686	4.28964	6.35474	3.71736	8.09198	7.55356	10.1405
Rhdel01G0304100	1.88496	2.01025	1.6576	4.67181	4.31224	4.98751	4.60224	3.47108	4.43773
Rhdel02G0115400	37.6703	39.9601	45.9811	14.587	17.535	10.8114	10.2655	5.48023	7.04191
Rhdel02G0282400	0.830931	0.310622	1.21059	1.68296	1.62344	1.05432	0.786754	0.335319	0.396617
Rhdel01G0284400	1.13695	0.986969	0.277259	3.26314	3.14168	3.03622	3.62082	3.71724	3.2529
Rhdel01G0076400	16.0389	12.8975	15.8175	4.2277	4.10107	4.0132	1.78922	1.43688	2.28477
Rhdel02G0304600	2.81538	1.30823	1.89796	1.69355	1.8765	1.91042	0.51194	0.961533	0.577149
Rhdel11G0122000	8.36759	8.48896	7.51783	3.09171	3.3448	3.15746	4.05775	3.44919	3.90386
Rhdel11G0143700	127.115	150.433	161.125	14.752	21.5155	12.1439	7.89851	5.93623	6.29919
Rhdel03G0281100	6.88424	8.99242	7.83072	25.1735	25.5696	30.8441	23.9026	21.1386	20.4327
Rhdel04G0378800	7.38899	10.076	8.81694	25.2173	26.5814	32.4742	27.8239	22.1367	24.9486
Rhdel08G0010100	17.5876	21.6221	14.2238	8.52279	8.72871	7.66235	5.58736	4.83616	6.36438
Rhdel10G0099100	2.6116	2.50817	2.37524	5.17329	5.06937	6.54086	6.73516	6.47064	5.36328
Rhdel12G0036400	4.39018	4.34346	4.48854	0	0.156463	0.135886	0.034212	0	0
Rhdel07G0064000	1.95417	1.09752	3.71241	0.210396	0.466995	0.407516	0.10096	0.066598	0.148404
Rhdel04G0280200	2.12751	5.93524	4.78251	15.6804	2.52489	2.9711	17.2287	19.836	19.355
Rhdel12G0194400	11.4537	14.2456	8.64823	30.4555	26.7327	32.8658	31.7181	32.0039	30.8728
Rhdel06G0207400	0.365127	0.695322	0.366837	0.86813	0.646582	0.951926	0.106315	0.049098	0.065442
Rhdel06G0019900	17.6391	15.3341	23.0897	1.44403	1.82079	0.954661	1.12856	0.967433	0.900989
Rhdel09G0154300	8.55489	14.465	9.14735	2.08119	0.615117	1.18743	0.611533	0.106423	0.232704
Rhdel04G0109500	7.18121	9.06501	8.97887	5.39703	3.89241	3.30202	3.61464	2.87074	3.22631
Rhdel08G0270000	0.408575	0.451099	0.66465	2.81491	0.39046	2.57846	1.23373	1.55905	1.04254
Rhdel04G0046300	0.048925	0.022167	0.041327	0.197578	0.407793	0.097842	0.546303	0.749007	1.22758
Rhdel03G0020100	6.36583	7.57291	5.72591	20.5394	20.9802	25.7405	19.8496	16.1257	15.3074
Rhdel06G0205800	5.2755	5.08343	5.76202	15.3499	15.5135	13.9875	15.0451	12.5058	13.6488
Rhdel06G0048100	0.825975	0.854803	0.75214	0.390874	0.77501	0.454318	0.308546	0.374843	0.467338
Rhdel01G0341000	12.949	12.543	12.8606	7.63153	8.0386	6.38415	8.95956	7.31222	8.55042
Rhdel08G0111300	5.21326	6.11776	5.69251	10.2889	13.1395	10.628	14.0867	13.9761	12.441
Rhdel09G0187300	1.96842	1.29649	1.50186	0.928544	1.20856	0.846764	2.92711	2.42778	1.87529
Rhdel05G0063400	1.91979	1.04603	1.02578	0.619451	0.730661	0.768152	0.961272	1.31648	1.28081
Rhdel03G0242100	18.128	21.9794	26.4836	18.0597	17.2069	17.3202	5.16485	4.59148	4.71761
Rhdel04G0061600	2.87448	3.57413	2.51891	2.69306	2.12525	2.3342	1.65543	1.22887	1.80425
Rhdel10G0196700	8.42223	9.03578	7.33148	3.67218	2.25766	2.71736	2.49541	2.03016	1.6342
Rhododendron_delavayi_newGene_3531	0.554666	1.29547	0.780262	0.580895	0.229648	0.731857	0.350238	0.24096	0.603482
Rhdel05G0310300	2.44141	3.45709	5.21332	1.31291	1.34846	1.91009	0.332691	0.527629	1.06158
Rhdel09G0165600	3.57872	3.23731	4.13298	8.23	8.35174	9.66094	10.8731	9.56872	10.3378
Rhdel07G0301400	5.47203	2.80489	2.33959	9.88256	12.7918	11.4176	8.0892	5.96164	14.1694
Rhdel09G0255900	0.124284	0.148516	0.114658	0.083616	0.985853	0.805731	0.53616	0.886108	0.711147
Rhododendron_delavayi_newGene_4451	0	0.310596	0.119415	1.41348	2.44268	3.15612	1.93308	2.21517	2.01744
Rhdel08G0020800	48.0025	45.691	36.7361	29.2591	21.9364	21.3353	20.7859	24.3265	26.0573
Rhdel11G0073600	10.5985	10.0648	9.43816	23.5767	23.9963	28.2833	26.0923	24.8317	24.1524
Rhdel05G0096800	0.341134	0.390759	0.350778	1.6596	1.74015	1.32954	0.726079	0.8811	0.936626
Rhdel01G0245400	2.19758	2.42891	2.15196	8.50944	7.09601	6.61247	7.49106	7.49669	9.60578
Rhdel03G0271700	6.72634	8.0401	4.13808	0.648075	0.401116	0.299575	0.204113	0.045889	0.274853
Rhdel03G0025200	13.105	10.5143	10.639	4.13787	4.07671	3.03519	7.96892	6.40358	5.0435
Rhdel04G0395100	24.5283	19.139	21.7451	7.07068	5.26634	8.9955	3.59844	2.11339	2.54806
Rhdel07G0097000	1.98459	2.13828	1.22365	2.75972	2.70688	1.91861	9.98159	7.64563	7.99686
Rhdel12G0054400	0.010752	0.001878	0.006347	0.569698	0.730153	0.652067	0	1.6137	1.01312
Rhdel01G0159400	6.75674	6.46706	5.25279	3.80816	4.48396	4.3309	1.88844	2.36586	2.84983
Rhdel05G0318500	0.531781	0.339614	0.449125	1.90957	2.045	2.93586	2.13042	1.34257	1.86455
Rhdel07G0112000	14.9584	13.0926	14.5496	7.42325	9.10954	8.32024	4.10471	4.02533	3.24178
Rhdel12G0258000	16.4943	15.7485	16.6628	7.81095	9.52753	5.41134	6.4239	5.98011	5.81885
Rhdel03G0331200	1.32963	1.64648	1.47858	20.273	25.1082	24.5491	32.8671	29.1901	28.1602
Rhdel13G0076800	9.67592	9.94606	4.89192	1.14708	1.69388	1.01247	0.378878	0.146827	0.503579
Rhdel09G0240900	0.309376	0.66644	0.855302	5.62745	4.9025	6.59363	8.24623	8.04794	8.47493
Rhdel09G0198400	2.23429	3.17664	3.27883	1.33918	0.947137	0.611831	0.110189	0	0
Rhdel07G0312800	7.84768	9.56229	6.64888	4.17727	5.22932	5.26287	5.11819	4.39413	3.11429
Rhdel02G0006500	0.876676	0.65239	0.966235	2.17369	1.62033	1.89514	16.0761	10.0053	9.49937
Rhdel09G0216000	29.101	27.5314	22.0795	16.278	18.2748	13.9795	4.43805	3.19928	5.28931
Rhododendron_delavayi_newGene_4400	0.019585	0.272221	0.120132	0.373154	0.320044	0.572539	1.89378	1.28073	1.64017
Rhdel06G0031500	26.4597	38.2064	30.7763	15.9167	15.1986	12.4925	7.63956	6.34521	4.73361
Rhdel10G0198800	6.57009	11.4637	11.461	4.59793	4.6034	4.90965	3.45455	1.75599	2.14777
Rhdel11G0098500	1.04262	0.513893	0.935937	0.53284	0.478711	0.396211	0.233354	0.30043	0.388192
Rhdel05G0233900	5.60216	5.9127	6.1308	2.4028	3.08363	3.17702	3.0357	1.88784	3.01802
Rhdel03G0068900	0.7816	1.21122	1.4405	0.2749	0.546704	0.53866	0.757675	1.00758	0.746531
Rhdel02G0304900	4.9701	6.96171	3.47745	3.26001	3.04516	5.44673	0.322374	0.322515	0.567842
Rhdel01G0125800	0.412624	0.2012	0.38732	0.280199	0.352385	0.326865	1.04271	0.708219	0.67465
Rhdel04G0335500	0.243218	0.099407	0.185432	1.94542	2.35095	1.48543	0.220183	0.322698	0.945815
Rhdel02G0175000	1.12155	1.90263	1.36359	1.76322	2.76836	2.51081	4.72358	3.88765	3.21196
Rhododendron_delavayi_newGene_34374	0.822525	0.859618	1.3395	1.03351	1.34977	1.87514	2.05982	1.72474	1.51683
Rhdel03G0213900	0.610204	0.637224	0.368132	0.913774	1.00891	0.967161	2.03575	1.87939	2.33216
Rhdel08G0078200	4.22993	3.12914	4.338	1.51147	1.35836	0.772511	0.478324	0.785618	0.633111
Rhdel12G0200800	0.308184	0.445186	0.671901	1.5158	1.43446	1.42232	0.53372	0.425866	0.447307
Rhododendron_delavayi_newGene_31473	1.5654	2.33923	1.65701	3.60287	3.32154	2.38557	1.51002	1.22835	1.47673
Rhdel09G0122100	8.00131	8.1928	7.55989	2.85455	3.04948	3.02026	4.07776	3.56573	4.15494
Rhdel06G0210700	6.19646	0.929263	2.60335	6.82017	6.63988	8.66754	2.07579	1.4803	3.09249
Rhdel12G0250500	21.948	23.8728	21.0382	13.3309	16.2544	12.0587	12.4987	10.9912	7.64821
Rhdel06G0087800	36.868	42.2254	30.286	10.2445	10.6521	10.1154	5.1178	5.97482	5.03965
Rhododendron_delavayi_newGene_28002	0	0	0	0.136715	0.155697	0.252174	0.48162	0.519414	0.93797
Rhododendron_delavayi_newGene_36844	0.840226	1.66768	1.20314	1.3733	0.979131	0.464967	0.816126	0.749575	0.503241
Rhododendron_delavayi_newGene_36840	1.45339	1.42613	1.11858	0.840108	1.1589	0.742374	0.462517	0.337858	0.70311
Rhdel10G0262000	2.45081	3.37751	2.59626	2.2654	1.72224	1.41169	0.377234	0.671478	0.394806
Rhdel04G0343800	6.01063	7.77188	4.72365	0.288668	0.98778	0.443746	0.208023	0	0.140787
Rhdel13G0002300	94.9986	81.8205	79.1079	42.9333	57.5743	38.2004	19.3113	14.1011	18.373
Rhdel02G0252600	3.43689	2.36292	2.61646	0.693524	1.23582	1.06976	1.22758	0.796143	0.956314
Rhdel12G0194700	4.04026	2.77505	4.10348	0.168911	0.156203	0	0.020459	0	0.150993
Rhdel03G0279900	7.96917	8.08446	7.30288	20.3623	23.1768	20.9449	27.5964	25.6589	23.4638
Rhdel08G0110200	15.0398	20.0701	18.2124	4.67254	4.98498	3.86379	2.71586	2.35126	2.96483
Rhdel03G0222500	10.2764	8.64537	8.31163	1.92121	2.77209	1.64561	0.929488	0.607593	0.930683
Rhododendron_delavayi_newGene_25475	0	0	0	0.09539	0.685322	0.531453	0.589468	1.18907	0.567253
Rhododendron_delavayi_newGene_25470	1.70295	1.9146	1.0535	2.62815	2.29748	2.51242	1.45538	1.26318	0.904006
Rhododendron_delavayi_newGene_25479	0.522128	0.764031	0.564612	4.77084	4.22198	5.50846	3.09969	3.99747	3.70525
Rhdel05G0081700	7.01062	8.03998	6.82274	1.77828	1.96469	1.28808	2.74102	2.94128	2.11389
Rhdel11G0066200	1.02791	1.30795	1.13893	2.97857	3.3655	2.92995	2.92503	2.75656	3.65994
Rhododendron_delavayi_newGene_13233	3.10481	1.00003	3.55713	0.545114	0.330133	0.173312	1.06545	0.722631	1.25482
Rhdel09G0264500	1.31513	0.92379	1.07148	2.86159	4.14272	4.67364	9.00428	7.18602	8.87903
Rhdel07G0325800	7.54561	5.94697	6.43874	2.59465	2.14679	2.36659	6.25049	5.77486	8.25216
Rhdel01G0129000	6.49639	3.58596	3.49727	1.16745	1.05279	2.02183	3.84282	3.64357	2.1568
Rhdel12G0198700	0.484776	0.412287	0.51243	0.848895	1.09777	0.994747	1.41075	1.28953	1.37317
Rhododendron_delavayi_newGene_13239	0.473953	5.57997	0.534681	0.808179	0.288577	0.671758	2.09604	1.74588	2.76982
Rhododendron_delavayi_newGene_20345	0.097035	0.030214	0.076952	0	0.485125	0	0.521619	0.760829	0.471214
Rhododendron_delavayi_newGene_35766	0.483238	0.411873	0.342798	0.381449	0.329607	0.326234	0.919532	0.570149	0.885216
Rhdel06G0319600	1.46968	1.22346	1.15114	6.76141	7.00851	5.88564	5.57066	8.28374	4.99254
Rhododendron_delavayi_newGene_18884	0.030805	0.072345	0	0.561455	0.57398	0.403113	0.481796	0.219539	0.449654
Rhododendron_delavayi_newGene_29587	7.65981	15.8232	14.9736	36.1292	30.3062	29.5594	41.419	39.0038	54.818
Rhododendron_delavayi_newGene_24985	0	0	0	0.304033	0.50923	0.024938	0.714626	0.647554	0.222513
Rhdel01G0278300	20.6193	18.6014	17.0689	57.7635	55.4875	48.8243	47.1563	43.7469	46.7403
Rhododendron_delavayi_newGene_12555	1.79077	0.684511	0.589253	2.15518	4.04783	3.64054	2.85406	3.27302	3.58788
Rhododendron_delavayi_newGene_12554	11.9422	10.4899	9.18244	16.0305	31.3181	19.7475	26.383	27.7991	27.2735
Rhdel10G0026300	17.0681	20.4554	25.6316	10.3319	9.82784	8.49008	10.173	7.25707	7.09767
Rhdel02G0111700	1.84176	2.62298	1.81826	0.450964	0.582631	0.36296	0.102623	0.119444	0.116489
Rhododendron_delavayi_newGene_23457	1.20958	1.03551	1.47948	4.6559	3.57713	6.88411	6.74125	7.34212	4.07704
Rhdel02G0153800	1.35487	1.07215	0.519708	0.153934	0.25382	0.354957	0.156238	0.329392	0.230415
Rhododendron_delavayi_newGene_10953	1.15346	1.47913	2.25689	3.83041	3.17508	3.63267	6.11349	5.28067	4.06503
Rhdel10G0192700	1.76628	3.29463	1.60969	0	0.729853	0.208964	0	0.12835	0
Rhdel01G0080100	2.02828	1.09238	2.1197	0.492528	0.964589	0.912333	0.268986	0.112626	0.608901
Rhdel06G0044900	2.73502	3.79504	2.75163	3.21222	3.37766	2.88162	8.1297	7.39104	6.75462
Rhododendron_delavayi_newGene_1391	0.016066	0.008101	0.016429	0.294989	0.278426	0.19032	1.62631	1.30416	0.662697
Rhdel07G0304600	33.8012	38.6095	33.594	7.63403	7.08017	5.93523	5.59251	5.67062	4.72993
Rhdel12G0177100	1.13751	1.39349	1.6602	2.55795	3.97864	4.93009	4.02498	4.78158	4.33985
Rhdel10G0086200	0.350437	0.232049	0.172954	1.2153	0.780289	1.03265	0.484223	0.082086	0.189754
Rhdel07G0235500	1.24901	1.08321	1.27331	0.421315	0.213242	0.15275	0.095604	0.0561	0.066181
Rhdel13G0209600	5.7646	7.55318	6.8114	6.49024	5.93887	4.89112	4.62326	3.11982	2.9621
Rhdel11G0028800	0.066329	0.11939	0.07549	0.277374	0.430975	0.249988	0.39559	0.629609	0.491362
Rhdel09G0100200	0.118608	0.384432	0.150295	0.568743	0.245248	0.612969	1.14295	1.34377	0.857541
Rhdel10G0240500	27.3272	33.3797	28.0104	11.9783	11.9635	8.34952	6.83564	6.55948	7.75961
Rhododendron_delavayi_newGene_31143	39.1869	23.2522	20.1747	23.1876	17.7235	17.4318	3.45548	1.20215	5.11133
Rhdel03G0203500	30.3477	20.8392	13.8007	19.201	17.8571	13.6609	3.84803	3.00849	4.28883
Rhdel04G0361500	12.5593	10.1207	11.7581	6.85932	8.08983	6.71485	8.63181	3.95232	5.06549
Rhododendron_delavayi_newGene_10040	0.101718	0.202543	0.044904	0.853521	0.847891	0.711702	0.458462	1.12753	1.28384
Rhododendron_delavayi_newGene_1051	2.32393	1.3163	1.12523	1.00246	1.50992	1.01439	0.779813	0.603046	0.785898
Rhdel06G0022100	0.058623	0.076789	0.02859	18.7128	7.10253	41.0646	1.28597	1.22773	1.26793
Rhdel11G0104000	3.77659	3.89122	4.64833	2.32063	3.25134	1.96305	1.59745	0.352317	0.782955
Rhdel10G0117400	10.6179	11.0808	10.8343	15.7642	15.9192	14.9466	32.7269	24.6998	24.6973
Rhdel01G0353100	0.380314	0.556662	0.772855	0.453254	0.112189	0.057983	0.090256	0.114748	0.196642
Rhdel12G0191700	1.50906	3.28855	2.32423	0.479245	0.50458	0.288469	0.373967	0.062847	0.251308
Rhdel10G0096800	8.26623	6.13903	9.22061	0.929884	2.77397	1.29811	0.334431	0	0.152837
Rhododendron_delavayi_newGene_12945	0.092061	0	0.13375	0.589689	0.498717	0.73345	0.324866	0.160921	0.244051
Rhododendron_delavayi_newGene_13095	25.3309	24.1355	13.245	4.22513	7.26465	2.35065	0.871081	0.451736	0.019613
Rhdel07G0079400	29.6811	41.9037	36.8414	15.9775	15.0404	17.8912	17.2556	15.2421	11.8337
Rhododendron_delavayi_newGene_13090	109.146	125.63	76.9073	44.9945	62.3539	24.647	31.4271	22.6671	28.1082
Rhdel04G0321800	1.17403	1.10018	2.06155	6.72762	6.23367	5.66882	2.47164	1.64365	1.82178
Rhdel07G0051500	9.09521	11.0142	11.2575	4.46337	6.3918	4.79605	6.33568	5.6625	4.02051
Rhdel05G0039100	5.84036	5.1923	5.25692	21.0111	19.0313	17.9373	13.9831	14.0429	15.2237
Rhdel13G0025900	0.747362	1.09512	0.884509	0.02124	0	0.35975	0.078453	0.927928	0.251669
Rhdel03G0108800	8.79922	8.84182	10.6872	2.7443	3.01615	2.49517	2.71531	1.89513	1.94383
Rhdel04G0048400	2.91331	2.34582	1.66397	0	0	0	0	0	0
Rhdel08G0005100	4.85893	5.25974	5.84065	13.287	14.9278	15.0967	13.4769	11.603	13.0006
Rhdel01G0104900	0.685973	0.891171	0.644067	2.80685	3.08597	3.66802	1.67968	1.50394	1.92828
Rhdel10G0209500	1.24352	1.82638	1.18091	0.481016	0.427651	0.351421	0.171793	0.087549	0.181227
Rhododendron_delavayi_newGene_6738	1.42043	1.62649	0.571674	4.18693	3.60156	5.73243	3.25642	3.69814	4.63414
Rhdel07G0285100	73.8049	64.7825	88.005	44.3077	50.8475	48.6125	42.9552	39.6659	41.7005
Rhdel09G0200000	43.9727	55.2303	45.5179	21.0494	21.8723	21.0698	14.8374	10.6869	15.4185
Rhdel10G0262400	9.69539	10.7174	7.23731	13.8021	13.8925	15.1213	25.9539	20.7418	24.5201
Rhdel07G0260800	0.711318	0.945687	0.682666	0.643758	0.50693	0.880288	0.378299	0.327732	0.564861
Rhdel03G0244800	2.93204	1.50237	2.43535	3.51551	2.99428	3.2225	1.07162	1.03534	1.58264
Rhdel13G0063000	2.74636	3.70114	2.14981	2.65092	3.21285	2.34482	2.17917	1.49811	1.22506
Rhdel06G0271300	3.45804	5.69004	1.84869	6.55851	4.72204	4.00499	1.8822	1.79765	0.91839
Rhdel07G0055800	3.26884	7.29641	5.19958	12.7596	8.486	11.4217	33.9062	29.6568	27.1521
Rhdel02G0327700	5.26811	5.37516	5.78934	15.0267	16.6166	19.4259	27.8183	23.5275	25.2894
Rhdel01G0320700	0.470907	0.413066	0.321626	1.65036	1.94998	2.34002	1.95419	1.5812	2.35672
Rhdel06G0268700	47.7466	26.8712	33.5527	37.7504	18.57	16.369	40.3296	46.8308	58.8832
Rhdel12G0244100	18.069	21.9452	26.3411	11.4048	13.4444	10.8309	18.2077	16.1685	12.2746
Rhdel01G0322700	6.38133	5.20891	5.87902	35.8138	34.6684	40.5921	24.3286	20.7496	28.5292
Rhdel11G0163100	2.63239	3.53049	1.94279	20.9648	18.0416	15.1475	96.672	63.0736	64.9236
Rhdel12G0156600	5.62115	5.57117	6.64984	12.8644	14.1218	15.7159	14.8035	12.8199	14.2364
Rhdel07G0110300	3.26515	4.38607	4.46769	10.1768	10.0881	11.0536	15.7437	16.5887	15.6592
Rhdel11G0236800	1.26507	2.32857	0.426321	3.40299	6.69883	5.00311	16.4126	26.9684	20.2309
Rhdel12G0197100	4.58023	11.7418	7.17241	0	0.643842	0.453099	0	0	0.191896
Rhdel03G0273800	1.10641	1.57271	0.786159	0.1863	0	0.123617	1.6168	1.2512	1.17119
Rhdel06G0131600	0.583261	0.416973	0.308216	0.507779	0.484746	0.49424	0	0	0
Rhdel07G0307500	29.6617	31.3747	29.6689	17.6037	15.7528	15.4575	18.3823	20.706	17.7198
Rhdel03G0078200	10.2216	8.24177	9.78295	18.476	21.0977	22.5619	29.5408	29.01	27.8955
Rhdel11G0082400	1.20576	2.15166	1.38916	11.02	9.58703	10.6225	8.74681	6.82563	6.97849
Rhdel01G0050300	0.093524	0.43457	0.296003	0.28144	0.779944	0.735206	1.97894	1.16243	2.19883
Rhdel01G0292500	4.34279	4.44779	4.20939	7.88134	7.91096	7.1286	11.3324	10.9731	12.7435
Rhododendron_delavayi_newGene_27348	0.926347	1.12676	1.28087	1.38076	3.95219	1.80359	6.27652	5.82488	2.36056
Rhododendron_delavayi_newGene_27349	0.307858	0.478232	0.378275	0.705995	1.18964	0.77044	1.0619	0.884168	0.945886
Rhdel06G0004000	5.84189	6.12996	6.03003	1.2511	1.64004	1.74289	1.92791	1.07806	0.729823
Rhdel12G0005700	4.14203	4.01834	3.06095	0.75664	0.846877	0.423976	0.886197	0.738494	0.937408
Rhdel13G0217500	1.00193	1.37251	0.644923	0	0	0	0	0	0
Rhdel04G0009100	24.9564	30.2144	25.4004	17.422	16.9098	20.3154	11.0643	9.95451	9.63917
Rhdel06G0033800	1.43016	2.23302	1.30653	3.28712	2.36779	2.86489	0.607566	0.634274	0.571849
Rhdel03G0305400	14.8273	15.4092	14.9424	8.05568	7.49313	5.66102	2.68429	2.24837	2.42263
Rhdel07G0269700	2.03717	3.2856	1.70023	16.0803	13.9675	13.0203	3.68176	6.38167	4.56133
Rhdel05G0273800	1.50402	1.17012	1.80575	3.509	4.11865	4.26262	4.04357	3.09433	3.82151
Rhdel08G0185900	5.34603	8.04339	5.49298	3.73352	3.26498	4.72754	3.51544	3.21924	4.03739
Rhdel06G0018900	3.73955	3.67043	2.57265	10.2571	10.8078	13.4118	7.95251	9.01477	8.60667
Rhdel08G0129000	50.708	63.3374	59.1135	3.22782	4.63888	3.24619	1.99513	0.935373	1.33837
Rhdel09G0179200	5.29839	6.11609	5.33777	15.3924	19.1117	20.5524	19.0006	18.1266	19.6038
Rhdel02G0190500	2.04066	0.550134	4.15383	0.760522	0.975875	0.718154	0.316838	0.255853	0.980043
Rhdel06G0067700	19.3191	22.8734	25.3315	15.4463	15.5379	13.4225	16.1858	8.55739	11.2537
Rhdel08G0256600	3.90124	5.32175	4.41082	11.2523	13.263	11.8735	9.20975	12.4796	8.63861
Rhdel06G0043600	36.3476	35.7522	20.0527	22.5004	21.2453	16.7586	3.77985	1.51943	2.07904
Rhdel07G0073000	2.90371	1.4087	1.97415	3.78953	3.68994	4.60689	8.98876	6.31858	7.80155
Rhdel05G0087400	2.79981	2.68777	1.58971	1.42034	1.10477	1.15435	0.875459	0.666234	0.683217
Rhdel06G0240100	8.69512	6.92211	6.426	15.025	15.3659	15.6724	18.1453	16.6918	17.8772
Rhdel10G0065200	2.37069	2.41586	3.32647	9.08267	5.8199	11.0364	7.42056	7.27343	7.36423
Rhdel07G0100900	1.48056	3.40755	1.85655	0.785693	0.869793	0.39068	0.401089	0.318183	0.456295
Rhododendron_delavayi_newGene_34658	0.086173	0.042673	0	0.54498	0.610827	0.480259	0.210749	0.181139	0.067618
Rhdel08G0258200	25.9821	25.3939	26.8888	22.0543	28.3251	16.7448	10.8629	6.07366	10.1393
Rhdel13G0078800	42.2962	42.9566	49.0014	91.8159	108.404	92.6543	132.072	115.132	117.756
Rhdel04G0226000	0.104631	0	0.099165	3.31344	1.70558	2.3159	4.31767	5.07631	3.90121
Rhdel10G0129900	8.37804	6.8837	7.80722	3.10635	4.67438	2.86402	3.96607	3.74045	4.92035
Rhdel08G0241100	7.50288	8.70397	9.19717	2.02852	2.32914	1.92165	1.63298	0.945759	0.942852
Rhdel02G0228900	3.28617	3.29639	3.93682	12.6419	12.8554	16.3585	10.9152	10.8773	9.4455
Rhdel08G0040700	0.456981	0.336575	0.443435	0.895525	1.66082	1.35335	3.30747	2.0552	2.06794
Rhdel02G0157900	6.11604	8.04067	6.94738	3.98332	3.42215	4.91096	3.57376	2.72939	2.43599
Rhododendron_delavayi_newGene_19801	0.246883	0.203669	0.147582	0.733105	0.832922	0.779698	0.559382	0.334379	0.48115
Rhododendron_delavayi_newGene_19806	1.58244	0.680367	1.06969	0.844919	1.17767	1.04822	0.119133	0.498929	0.188151
Rhdel01G0280800	4.42221	4.33089	4.38391	3.4614	4.10726	3.01843	2.15853	2.14044	2.65928
Rhdel07G0219700	0.779797	0.502555	1.36139	5.48316	5.88079	4.36566	4.34548	4.52029	5.53686
Rhdel10G0021500	10.5944	10.1057	8.90428	4.53006	4.43668	3.63405	5.15844	4.99398	6.95713
Rhdel03G0268500	13.4484	9.9781	9.70643	7.23457	6.38903	4.59239	1.87651	1.14717	1.60928
Rhdel07G0031000	150.003	169.153	145.082	57.1441	61.1812	55.4008	41.152	46.5552	41.6012
Rhododendron_delavayi_newGene_33974	1.28221	1.39305	0.785891	2.00188	3.42756	5.7773	2.85127	2.74332	4.92393
Rhdel13G0151800	2.24054	2.85073	1.98852	3.0027	5.37552	2.61802	6.60271	4.68748	5.88935
Rhdel05G0080300	9.05603	10.1695	23.9543	3.90341	0.243283	1.83443	0	0.064518	0.146276
Rhdel07G0008700	0.086937	0	0.032312	0.273029	0.554851	0.69647	1.07326	1.713	0.880726
Rhdel05G0171300	3.11293	3.47642	3.85303	0.882021	2.0792	1.07866	0.455663	0.383527	0.837708
Rhdel11G0159200	0.120981	0.112325	0.064298	1.72214	3.06122	1.87524	0.326981	0.306513	0.507457
Rhododendron_delavayi_newGene_19436	2.63061	2.59342	4.70805	2.72276	2.54732	2.99829	2.16764	1.50476	1.17661
Rhdel07G0242900	0.756917	1.228	1.2341	2.31298	3.34994	2.6034	2.95524	2.65831	3.77551
Rhododendron_delavayi_newGene_11925	2.29365	3.78098	3.167	10.1622	17.3046	18.9925	8.59822	6.77507	4.66975
Rhododendron_delavayi_newGene_11924	0.658697	0.878646	0.895538	4.26682	5.68762	4.34054	5.72218	3.75751	2.49237
Rhdel05G0341400	21.3019	27.8176	21.5159	8.62406	11.6573	6.17821	3.15417	3.26168	3.83522
Rhododendron_delavayi_newGene_28396	0.412955	0.72287	0.427512	1.16004	2.18456	1.23491	0.172615	0.330166	0.194448
Rhododendron_delavayi_newGene_1727	0.084724	0.179823	0.627915	0.025454	0.019121	0.189197	0.870751	0.55934	0.749971
Rhododendron_delavayi_newGene_1724	25.8912	28.4011	25.5425	9.19386	10.3427	9.1147	9.21765	7.61243	10.5562
Rhdel11G0054200	10.1612	17.0733	18.1292	3.10954	1.92931	2.10425	3.45862	2.61174	3.71912
Rhdel04G0049700	354.404	430.201	353.928	192.394	227.67	216.034	164.395	218.685	169.831
Rhdel06G0227500	0.626791	0.109885	0.174056	1.00158	0.437939	1.90312	0.096572	0.0904	0.147493
Rhdel09G0074600	2.96493	4.67334	2.6661	7.96139	7.54895	7.90874	7.98116	8.31296	10.2212
Rhdel08G0003200	20.1346	22.6879	21.1797	10.1082	13.1104	11.3673	18.6393	16.1623	15.0317
Rhdel08G0194100	9.99962	12.1227	10.6367	4.07114	4.86747	3.73318	5.24506	4.92753	4.47313
Rhododendron_delavayi_newGene_29047	0.264808	0.178204	0.364366	0.198405	0.554923	0.224378	0.914097	0.872985	0.632874
Rhododendron_delavayi_newGene_29042	0.087641	0.109779	0.058477	0.60943	1.34625	0.844054	0.528851	0.616802	0.840571
Rhdel03G0272200	5.61702	7.39072	7.02049	16.5435	19.3663	17.4436	22.6066	19.0731	20.662
Rhdel04G0288200	1.91276	1.67175	1.24675	1.42741	1.27149	1.01414	0.637369	0.611997	0.436184
Rhdel01G0351400	53.4904	66.7216	56.9837	19.3396	15.5014	12.646	8.64329	7.91324	6.73663
Rhdel08G0075700	5.30772	5.11146	4.07747	1.64856	1.11819	1.07697	0.517485	0	0.33052
Rhdel12G0036800	0.687611	0.417451	0.745224	3.01069	3.67717	4.29875	8.60641	4.78385	6.94155
Rhdel08G0189100	2.44139	2.06096	1.88757	3.84816	4.13372	3.23571	8.0077	9.04579	8.7918
Rhdel05G0027000	36.0164	39.8735	39.5536	34.9757	59.3403	54.5177	125.981	106.692	133.167
Rhdel04G0016000	7.2078	5.71989	7.00192	3.33759	2.71374	3.30747	3.00865	2.41912	3.05808
Rhdel02G0282800	0.865743	0.809079	1.012	7.55864	5.8947	6.6621	9.4115	9.51864	12.0414
Rhdel09G0087600	1.79801	1.65971	1.63273	6.3431	6.15177	5.46318	4.51353	5.2256	3.91559
Rhododendron_delavayi_newGene_4806	2.38444	1.2268	1.61448	0.146285	0.037026	0	0.296648	0.079899	0.041195
Rhdel06G0148200	4.21889	4.7528	5.0007	4.67215	3.83229	3.3626	2.84553	2.3387	2.51659
Rhododendron_delavayi_newGene_12731	0.491217	0.196071	0.271188	2.06882	0.823479	1.12499	1.98563	0.867867	1.77555
Rhododendron_delavayi_newGene_14199	0.020401	0.034774	0.067443	0.479294	0.675327	0.845605	1.0351	0.53404	0.881585
Rhdel01G0322300	149.948	169.98	143.285	77.71	102.36	71.5598	28.9722	26.409	28.7706
Rhdel13G0031900	8.75065	11.7448	11.4785	85.6776	86.4098	79.4073	65.3433	52.8249	66.111
Rhdel06G0156300	4.08588	4.97034	4.34378	2.13532	2.02019	1.37854	2.43853	1.96892	1.66029
Rhododendron_delavayi_newGene_2408	0.107531	0.032687	0	0.454725	0.768893	0.939691	0.570695	0.28931	0.281004
Rhdel06G0205400	0.317136	0.432802	0.059168	1.26973	1.92899	1.9687	0.096655	0.241496	0.567844
Rhdel04G0273100	2.45738	1.4593	3.85345	0	0	0.677565	0.460372	0.462683	1.21241
Rhdel12G0188200	8.06714	8.53356	8.03908	1.60333	2.50747	1.25131	3.12317	2.59797	2.77166
Rhdel03G0253300	23.4491	29.5293	22.2613	11.9265	12.4413	10.5641	8.98763	15.1976	10.6059
Rhdel13G0261100	0.392799	0.38878	0.516966	1.36115	1.13971	1.06239	0.994033	0.688808	0.752253
Rhdel03G0275500	1.68413	1.59871	0.871188	0.675032	1.34282	0.936545	0.289948	0.151363	0.629082
Rhdel10G0225300	2.85358	1.47943	2.41219	1.071	1.14635	0.944903	0	0.706078	0.176306
Rhdel12G0242700	2.07294	1.18468	1.35156	1.05197	0.703779	1.45378	0.591175	0.64639	0.21262
Rhdel07G0283400	5.48864	7.64846	3.09878	14.0203	9.49927	10.2165	18.7325	19.7912	21.4165
Rhdel07G0051900	0	0	0	0.395519	0.686597	0.592624	0	0	0
Rhdel01G0201700	0.801481	0.979309	0.252996	1.65337	1.97385	1.80435	3.58479	2.25806	2.5306
Rhdel08G0126900	0.726169	0.460356	0.470808	2.07153	1.77747	2.56353	2.04683	1.36498	1.08717
Rhdel06G0144600	14.2013	17.4259	17.3665	18.9695	17.9268	18.1073	44.4987	35.2267	41.7156
Rhdel01G0249800	0.532141	0.64307	0.713269	0.622404	0.722377	0.462358	1.47522	1.57138	1.42874
Rhdel09G0253700	45.3981	54.2719	42.5715	248.105	269.913	238.547	103.213	106.93	105.985
Rhdel13G0102400	26.2446	29.2743	32.3313	25.8869	26.3266	23.0969	62.741	51.4066	61.1105
Rhdel13G0244200	22.1433	35.5029	35.1611	34.3729	34.5591	32.7134	19.3686	16.2252	13.7968
Rhdel09G0255700	10.0086	13.9149	12.7868	9.58882	8.75305	9.68896	7.07421	5.69634	5.8358
Rhdel02G0106500	0	0	0	2.87564	1.6053	3.11737	0	0.197829	0.59234
Rhdel13G0088600	0.017556	0	0.181191	0.03897	0	0.057687	1.4851	2.33578	1.84499
Rhdel06G0235500	0.236223	0.18417	0.127073	0.467352	0.376454	0.362403	4.22864	2.41716	1.01999
Rhdel02G0218700	6.55443	6.468	5.46268	3.21584	2.83286	2.52157	3.29062	3.001	2.82278
Rhdel02G0070200	0.851575	0.281203	0.315236	1.79222	1.85088	2.07636	1.5363	1.20101	1.26657
Rhdel12G0153700	88.8197	52.8088	108.147	2.08621	1.53374	0.795606	3.84179	0	0.483856
Rhdel02G0312200	23.7336	12.5315	30.054	81.5644	69.2361	71.1231	103.644	28.7084	55.3424
Rhdel01G0106200	3.81041	1.92453	2.06791	0.772565	0.836277	0.589488	0.441663	0.654137	0.565876
Rhdel04G0297600	2.29858	2.99939	1.92875	1.19485	1.98976	0.945284	1.32763	1.15718	1.69887
Rhdel12G0151700	0.696777	1.78838	0.368463	0.759676	0.148707	0.660444	2.81754	3.12647	7.47527
Rhdel04G0295600	4.36719	4.66398	3.67067	11.1606	10.8419	9.50755	13.5871	11.832	12.6521
Rhdel09G0209800	3.90923	8.35266	4.05426	9.34306	3.52445	11.7477	1.23492	2.33732	1.67875
Rhdel06G0181700	5.57564	5.84713	5.52209	3.82116	4.98984	3.95286	3.61147	3.06355	3.01459
Rhdel04G0350200	1.01209	1.65186	1.61755	4.32993	8.70607	6.97756	3.46392	3.69337	7.24609
Rhdel01G0243400	8.871	5.59919	15.2907	7.52148	8.1824	10.2105	2.64555	2.87163	2.47095
Rhdel12G0010200	1.4428	1.4408	1.19146	5.68747	6.68669	5.54627	5.37012	5.21477	5.24682
Rhdel08G0262000	2.12916	1.65935	1.98736	0.532996	0.778457	0.445812	1.07696	0.997441	1.36759
Rhdel06G0011700	6.81156	5.49437	6.11582	14.4402	14.8251	11.6397	13.5821	14.1539	17.1425
Rhdel03G0099800	1.13645	1.82095	2.09306	1.00263	0.793125	1.28578	2.90871	3.60967	3.89661
Rhdel07G0118400	1.71321	1.76748	1.75264	4.66923	4.84209	4.49697	5.89956	5.01094	5.42112
Rhdel02G0192000	9.3401	11.0856	10.0273	2.95543	3.39578	2.49505	1.78748	1.59497	1.45436
Rhdel05G0135400	0.261104	0.316585	0.208104	0.668498	0.801515	0.814974	1.37945	0.994957	0.966155
Rhododendron_delavayi_newGene_26730	0.116687	0.187841	0.326426	0.33233	0.488374	0.57358	0.860467	0.799281	0.645404
Rhdel04G0030100	1.67048	0.813348	1.50444	4.15213	3.4835	3.59747	3.72946	2.77687	2.47642
Rhdel03G0238900	0.793538	0.765346	0.470397	3.38598	2.60566	2.34969	3.22566	3.66443	3.7066
Rhdel08G0243500	3.29336	4.20101	3.11249	10.894	9.71475	11.4928	11.3137	9.61175	10.3206
Rhdel08G0139500	159.769	169.209	218.248	8.92388	14.7932	7.07546	2.80212	2.0003	1.9905
Rhdel02G0335900	23.5735	17.6558	17.0034	32.2269	34.8006	38.1352	42.6484	44.6177	52.9473
Rhododendron_delavayi_newGene_27069	0.248912	0.196804	0.278733	0.376927	1.01559	0.831196	0.504009	0.477415	1.50198
Rhdel11G0140200	1.12005	1.25968	1.42753	4.12537	3.89304	3.42379	1.08193	0.890857	1.29983
Rhdel07G0298800	0.532483	2.21428	1.06329	0.240825	0.382917	0.601377	0.283275	0.169557	0.091001
Rhdel07G0085500	2.17285	1.79072	1.23187	2.98062	4.38922	3.8048	5.83987	4.08659	4.26341
Rhdel01G0270100	13.7163	14.9818	17.9222	3.22804	3.14527	2.63642	0.423819	0.564286	0.248814
Rhdel07G0085600	1.6278	1.40765	0.877916	1.31431	1.459	1.4206	0.60596	0.530981	0.360998
Rhdel01G0346000	0.725573	0.833677	1.23308	7.49078	9.40252	7.1897	5.09429	6.25387	6.01587
Rhododendron_delavayi_newGene_16623	0.224848	0.402042	0	3.96544	7.56289	0.758765	4.56662	5.25404	2.53357
Rhdel08G0124000	0.173837	0.07996	0.0414	0.885902	1.26696	0.669117	1.01213	1.17469	1.27818
Rhdel10G0243900	0.062771	0.085105	0.143415	0.260472	0.487462	0.497794	2.56972	3.40804	3.88154
Rhdel06G0313800	5.19578	5.35851	3.65797	2.06705	2.48298	2.18866	1.38928	0.941825	0.929518
Rhododendron_delavayi_newGene_26891	4.09516	2.73147	3.47989	19.2773	15.7485	22.7011	25.5364	26.3124	19.2922
Rhdel10G0236900	5.26425	7.42085	5.05143	24.9287	31.2934	23.1527	31.8215	37.1227	43.8656
Rhdel06G0328000	10.5721	13.1166	15.9395	9.77643	11.1088	9.22421	8.28486	5.93238	6.00385
Rhododendron_delavayi_newGene_24791	2.05173	1.30469	1.62567	1.02897	1.08666	0.881685	0.411462	0.281927	0.565186
Rhdel07G0075500	1.32916	1.48728	1.13488	2.5157	2.24236	2.37859	0.7326	0.588498	0.620602
Rhdel03G0117000	1.51286	1.21424	1.25428	0	0	0	0	0	0.10336
Rhdel13G0248300	0	0	0	0	0.121895	0	1.82957	1.95984	4.01131
Rhdel04G0337400	4.19869	4.19515	4.16404	2.16145	2.90632	2.22608	2.41828	1.77462	1.74984
Rhododendron_delavayi_newGene_31367	0.968947	0.672228	0.511201	2.2719	1.98406	4.2608	2.33139	2.05364	1.34592
Rhdel07G0080100	2.20331	1.85576	1.5536	0.812314	1.37152	1.14462	1.04552	0.465008	0.221633
Rhdel12G0047300	27.8869	27.4627	23.7934	17.332	18.4575	13.7883	11.5216	9.72354	10.5191
Rhdel01G0007200	18.63	19.2769	15.327	60.813	91.9412	72.6402	169.383	160.432	145.518
Rhdel03G0005500	2.91304	3.30477	2.76244	1.99245	1.63512	1.58233	1.67978	2.12855	1.77514
Rhdel05G0226600	1.90045	2.47074	1.89816	1.09637	1.28969	1.05244	0.880501	1.00796	0.975175
Rhdel07G0262700	63.5235	92.7993	68.4246	23.5632	25.8506	25.1912	23.3484	33.4331	23.952
Rhododendron_delavayi_newGene_37409	0	0	0	7.08912	4.85681	6.71767	1.47417	1.56597	2.93156
Rhdel13G0035400	3.04959	2.64162	2.81818	1.91667	1.67467	1.20636	0.884717	0.469602	0.930519
Rhdel13G0222700	2.70449	2.91289	2.9071	1.74021	1.33425	0.909856	2.3294	1.15731	1.47418
Rhododendron_delavayi_newGene_20808	0.828805	1.06293	0.610515	3.4169	5.31246	3.64251	2.7738	3.87528	1.9489
Rhododendron_delavayi_newGene_20801	0.069787	0.07199	0.060327	0.463074	1.51938	0.470817	1.34905	1.35675	1.36397
Rhododendron_delavayi_newGene_17993	0.898141	0.872648	0.805675	0.41402	0.25932	0.231451	0.482407	0.508027	0.483789
Rhdel09G0201700	27.2242	27.7428	29.0195	7.05793	9.32258	5.18722	7.06875	7.14866	7.50544
Rhdel01G0157300	13.9254	14.1494	16.0879	7.62334	7.12599	6.1655	9.61511	8.12021	8.30574
Rhdel12G0103100	14.0584	12.5005	9.29968	31.3878	37.8456	31.5127	42.4277	29.2958	38.4744
Rhdel12G0148300	1.69674	1.69334	1.63372	1.71237	2.16816	1.75927	0.536931	0.811942	0.977123
Rhododendron_delavayi_newGene_36753	9.31932	8.87295	13.5779	3.54344	3.55377	3.4929	8.26005	4.54028	3.64818
Rhdel03G0086300	17.6611	19.6472	19.5061	36.9234	39.2721	36.8732	51.1021	46.1851	40.8129
Rhododendron_delavayi_newGene_5990	0.215704	0.066208	0.086343	2.20696	0.718111	4.83534	4.32229	0.252785	0.583494
Rhdel01G0295400	14.186	23.3848	15.8518	47.4181	58.4622	58.9407	27.7958	23.0373	29.4529
Rhdel10G0190300	1.34512	1.44291	1.08862	0.53921	0.824721	1.01484	0.76531	0.414744	0.359282
Rhdel02G0288600	3.42653	1.38279	6.57067	0.235473	0.157993	0.252079	0.07965	0	0.14877
Rhdel06G0157200	245.933	230.508	227.822	35.5077	36.4329	28.5365	55.9684	50.8547	55.8225
Rhododendron_delavayi_newGene_30999	0.592981	0.354529	0.485336	0.074764	0.296104	0.381871	3.58324	2.12546	3.73751
Rhododendron_delavayi_newGene_14977	0	0.00643	0	0.978532	1.14349	1.01547	0.735408	0.849508	0.914503
Rhdel02G0111900	4.96871	4.32112	4.13052	1.33495	0.508521	0.903987	0.211743	0.027526	0.530533
Rhdel03G0320600	5.83155	7.1001	6.63912	1.69548	1.91686	0.966463	0.642642	1.21204	1.12965
Rhdel04G0329600	2.29073	1.96571	2.91563	0.272612	0.314164	0.381603	0.046473	0.125591	0.256785
Rhdel06G0005600	2.79137	3.72895	3.04357	2.78707	2.86068	2.32444	1.84832	1.80793	1.58409
Rhdel10G0013900	2.61518	2.90481	3.03124	6.99188	7.92662	7.07668	6.81565	6.36274	5.26814
Rhdel09G0012400	5.84947	2.90496	3.3633	1.34954	2.22774	1.37326	0.959768	0.219454	1.14414
Rhododendron_delavayi_newGene_14103	1.2445	0.560197	0.569556	1.36197	0.386353	2.29506	4.39406	1.75526	1.77633
Rhdel12G0112100	0.507263	0.506366	0.586649	0.597804	1.10054	0.525912	2.04273	1.55517	1.86339
Rhdel13G0199600	0.275595	0.408183	0.17628	0.249421	0.315279	0.201079	0.670066	0.51232	1.43041
Rhododendron_delavayi_newGene_32121	0.2296	0.066955	0.149354	0.061274	0.42308	0.398522	2.19642	1.16825	0.828723
Rhdel04G0029900	174.567	198.67	205.862	71.9421	108.973	69.9421	71.4826	108.424	76.832
Rhdel03G0299000	16.7993	16.9545	11.3241	6.47817	8.01626	6.2957	6.4881	6.18297	5.81781
Rhdel06G0008400	17.0268	14.6744	14.4459	31.4265	37.0142	35.5499	43.2126	35.2011	37.778
Rhdel13G0272500	17.767	20.7177	13.7451	10.5934	10.7016	10.206	11.1373	10.4422	10.7169
Rhdel10G0276400	2.03535	1.96736	2.70756	6.23689	5.56788	6.2659	5.0154	5.93622	4.56533
Rhododendron_delavayi_newGene_6505	4.73855	1.94192	3.96443	8.6246	7.7551	9.03455	7.47033	6.3098	1.56091
Rhdel07G0107500	8.42372	8.23853	5.26901	1.97209	2.17852	1.86876	1.32647	1.00515	1.34752
Rhododendron_delavayi_newGene_2475	9.41038	10.892	5.70557	1.78116	1.95971	1.72154	3.40394	8.65658	9.02928
Rhdel02G0348100	3.80984	3.20624	3.8535	2.06822	2.35868	2.05194	1.54251	1.35584	1.47049
Rhdel01G0348100	3.75406	4.15375	6.91363	4.91148	3.35289	4.42551	2.92426	2.56729	1.866
Rhdel11G0114600	1.56062	1.42747	1.07816	3.1995	3.8222	3.28594	2.56096	3.42726	3.20617
Rhdel03G0326400	13.9404	13.3334	13.1699	32.7405	39.0679	34.4	47.8642	43.8415	43.8592
Rhdel07G0154700	0.172578	0.140023	0.067192	0.488348	0.603192	0.551667	0.945474	0.724437	0.831994
Rhdel08G0249100	3.08769	3.6814	3.18307	7.00376	8.34708	9.80342	7.54275	6.73043	6.91404
Rhdel05G0291800	0.256517	0.247848	0.094845	52.1582	51.7439	45.6354	123.734	94.9876	80.8362
Rhdel03G0070800	0.348619	0.48657	0.725372	4.04027	7.90722	2.35257	0.705678	0.1456	0.512387
Rhdel13G0052900	1.8245	2.15794	2.20951	0.801235	1.26752	1.1136	0.749686	0.770241	0.701328
Rhdel09G0068300	0.403948	0.213095	0.442937	0.762508	0.528587	0.694939	2.60545	2.7219	2.16281
Rhdel06G0262500	0.481951	0.716427	0.40898	6.71337	4.40987	3.60545	5.77157	5.26994	7.15612
Rhdel07G0079800	0.869706	0.270306	0.234781	0.579275	0.330202	0.277025	0.506988	12.4488	9.99133
Rhdel03G0108600	5.99199	6.01927	5.52276	14.5423	14.3534	14.5355	16.6232	14.6534	15.0529
Rhdel07G0045900	6.38358	12.9466	16.6312	4.25796	11.061	8.44311	6.38226	7.26484	5.93498
Rhdel04G0237400	1.30583	2.00139	2.90504	1.35183	0.850914	1.04132	0.741346	0.528341	0.732422
Rhdel08G0266400	19.2169	16.8549	11.4696	47.2091	42.016	46.9468	48.1846	44.1882	48.9629
Rhdel13G0104100	19.4512	16.9281	20.8917	9.70284	14.1538	10.604	4.02056	4.08371	3.41568
Rhdel10G0006600	1.21195	1.24989	0.791417	1.08799	1.34354	0.515721	0.61132	0.132432	0.357093
Rhododendron_delavayi_newGene_15780	0.348513	0.14657	0.983525	0.49399	0.336439	0.212989	0.431192	1.37813	0.935066
Rhdel07G0273800	0.56977	1.71653	1.71237	2.285	1.73433	1.49822	7.41708	14.6155	24.853
Rhdel06G0020200	1.84673	3.99998	3.41242	0.146204	0	0	0	0	0
Rhdel03G0312500	20.5396	23.0624	20.4521	42.0436	47.5522	45.1336	53.7038	52.8586	57.9992
Rhdel08G0133200	247.353	258.352	243.078	65.3349	100.236	57.0062	39.5005	31.361	41.1105
Rhdel06G0100000	10.8418	11.5691	11.3856	4.32371	6.25081	7.00075	4.61007	4.49988	5.50835
Rhdel12G0163300	4.95248	5.27719	4.19228	1.18831	1.36051	1.43557	1.79237	1.39134	1.42804
Rhdel09G0244600	2.16673	2.68493	2.8601	10.9665	11.6532	11.9673	10.3285	11.5206	13.6496
Rhdel03G0074000	0	0.008477	0	0	0.041661	0	0.273701	0.238404	0.211387
Rhdel02G0059000	22.126	29.555	26.7398	66.9814	75.0786	80.0046	80.0502	75.9601	68.5766
Rhdel05G0333100	3.42224	3.65545	16.0448	0.100412	0.153293	0	0	0	0
Rhododendron_delavayi_newGene_13786	190.672	174.281	199.433	144.635	147.833	129.859	66.372	132.153	78.34
Rhdel03G0061000	1.89828	1.87595	1.61661	6.48936	6.2289	6.13438	8.47366	6.89842	7.48935
Rhdel05G0190900	45.8213	43.3781	41.8229	28.5204	37.9213	28.5363	20.6973	15.7593	20.299
Rhdel01G0116500	3.52662	3.81004	3.91908	2.7569	3.27054	3.30316	1.57486	2.05803	2.27169
Rhdel01G0315700	0.80551	1.07395	0.903066	41.2162	34.4617	30.6192	26.0785	21.8578	25.1466
Rhdel01G0042900	4.51774	6.32849	4.52469	20.5549	22.5619	23.6113	21.8143	26.2056	21.8801
Rhdel08G0301500	31.7362	43.4907	31.7854	13.5933	12.1174	11.458	6.83484	2.38482	5.90517
Rhdel01G0027000	2.39515	3.32841	2.93608	1.13585	0.41603	0.768977	0.725664	0.682151	0.614376
Rhododendron_delavayi_newGene_782	0.8185	0.601697	1.43197	1.24555	2.90101	1.64821	4.09811	2.51284	4.22823
Rhdel13G0221000	9.71667	11.1382	10.2143	8.0883	7.44187	10.1357	3.8502	5.56548	4.70787
Rhdel01G0066000	0.505428	0.333838	0.190358	1.40283	1.90283	1.30745	1.05598	1.51253	1.53538
Rhdel11G0278400	10.1139	9.04309	9.17031	3.08595	5.88901	3.23414	3.13787	2.37261	2.54214
Rhdel06G0024000	0.665126	0.380658	0.794176	1.5258	1.9067	2.33367	1.39132	1.88032	1.18677
Rhdel04G0369200	9.06396	10.6414	9.97037	17.5889	20.3164	20.8627	25.7197	23.3507	21.5875
Rhdel04G0297100	10.8047	6.37562	9.32486	2.53606	3.10608	1.96591	2.44155	2.40447	2.36029
Rhdel13G0100300	11.1993	11.997	9.6549	2.94991	2.6782	2.06493	1.18561	1.05887	0.893225
Rhdel07G0095100	0.241285	0.031032	0	0.400572	0.544959	0.142764	0.617232	1.15838	3.00351
Rhdel05G0052800	1.4982	2.55342	2.05623	0.587732	1.00869	0.713199	0.744826	0.461168	0.388567
Rhdel06G0201600	1.46547	1.67471	1.69134	0.615784	0.914537	0.533554	0.530623	0.574339	0.295945
Rhododendron_delavayi_newGene_22979	0.388612	0.643396	0.527003	1.3483	1.64634	1.7754	0.721079	1.15319	0.84362
Rhododendron_delavayi_newGene_22972	2.17493	2.38134	1.99471	0.204048	0.14852	0.401945	0	0.139342	0
Rhdel06G0198000	1.92693	1.76846	2.08008	3.17328	3.34259	2.00182	0.935644	0.490865	0.43966
Rhododendron_delavayi_newGene_37641	2.51279	2.66542	4.93822	16.6787	6.32663	10.3519	7.51902	23.1056	26.9853
Rhdel10G0095400	17.5915	20.0712	20.9734	9.68094	10.7301	10.7791	10.9777	9.39909	9.29791
Rhdel09G0165400	2.82554	2.46548	2.53713	1.21402	0.694328	1.00658	0.771609	0.39418	1.00833
Rhdel02G0288200	22.7242	33.421	21.256	164.665	160.663	165.686	159.251	132.023	169.29
Rhdel06G0031000	1.566	2.23965	2.09162	0.079096	0.071397	0.054749	0.344573	0.119329	0.107663
Rhdel04G0274700	48.2728	52.6891	41.6924	3.70445	2.29157	2.92673	3.40915	2.33871	2.08795
Rhdel06G0047700	0.509364	0.264909	0.330108	1.53371	2.16121	1.01711	0.259731	0.136032	0
Rhdel01G0366000	0.072038	0.452263	0.227445	0.055403	0.221846	0.236187	1.08725	1.59201	1.5353
Rhdel05G0256600	4.2178	2.78941	1.93364	1.03965	1.33889	1.12734	0.355841	0.602637	0.889582
Rhdel03G0319400	4.92883	6.09712	4.99987	11.3513	14.2837	15.582	16.4504	12.9788	14.2867
Rhdel01G0272400	14.8249	17.0269	20.7414	46.934	51.2075	41.388	77.5374	69.7976	68.1511
Rhdel11G0198400	9.6803	10.9463	11.0784	6.10667	6.42541	5.41348	3.43209	3.2122	3.53281
Rhdel08G0107300	13.6965	10.4692	10.0556	3.04574	4.05562	2.54847	0.668649	0.377504	0.902474
Rhdel05G0274300	5.61248	4.40387	4.39359	4.9029	3.27044	3.3364	9.1239	8.76425	7.46727
Rhdel09G0155300	14.1958	9.17621	10.9722	5.83902	7.38006	4.7749	3.64834	1.87537	3.02042
Rhdel10G0155000	3.37018	1.54871	6.55411	0.537148	0.61013	0.321664	0.121688	0.105218	0.221599
Rhododendron_delavayi_newGene_31907	565.71	748.632	397.921	8.23479	15.4004	10.2286	0.525348	0.401924	0.892501
Rhododendron_delavayi_newGene_22217	0.309051	0.299701	0.46928	0.270009	1.45925	1.36918	1.28785	1.23131	1.62435
Rhdel04G0268300	3.49487	3.63951	4.0795	8.00789	6.17143	7.15989	10.698	9.63378	9.16455
Rhdel03G0260100	0.463675	0.622922	0.536289	1.55473	1.048	1.15725	1.96542	1.707	1.17951
Rhdel13G0058700	2.59187	4.0004	3.90868	3.22687	2.89325	4.63019	1.86488	1.4742	0.58359
Rhdel11G0194400	0.934436	0.769355	0.973525	0.397544	0.504028	0.233337	0.455461	0.370419	0.219226
Rhdel07G0329300	0.068675	0.138561	0.359291	1.28537	1.64476	1.08577	1.6951	2.04348	3.03603
Rhododendron_delavayi_newGene_17784	0.336183	0.162258	0.124093	1.03079	0.635476	0.990988	1.40141	0.592037	0.87431
Rhdel09G0273400	0.38944	0.113424	0.273748	5.5487	4.74122	5.68215	1.50731	1.88197	1.86496
Rhdel03G0254400	11.2375	13.1738	13.4137	5.54577	6.29499	6.72897	3.24031	2.50311	3.29976
Rhdel07G0098800	1.54317	1.28077	1.37876	0.56494	0.566966	0.434566	0.418556	0.287939	0.252711
Rhdel02G0057100	34.9224	38.2299	38.5913	15.6051	17.149	14.5287	14.863	11.9075	12.772
Rhdel08G0080100	27.9386	28.242	30.3215	13.5781	15.3117	10.0469	15.0645	12.8232	12.8344
Rhdel13G0232300	0.203721	0.363166	0.259137	1.12098	0.457215	2.83533	2.19289	3.62053	2.21146
Rhdel10G0240400	2.93418	3.13281	2.89564	1.68067	1.50048	1.82474	0.64715	0.823182	1.03217
Rhdel11G0243900	3.83637	2.63943	4.71504	2.7007	1.35026	1.33952	1.67113	0.390278	0.956281
Rhdel02G0313000	6.25192	4.94927	7.48312	2.52707	4.0334	2.94176	1.47609	1.36643	1.45947
Rhdel01G0248700	1.17373	0.510796	1.29032	2.92658	2.96127	2.50673	1.00818	1.64508	2.87346
Rhdel05G0193100	1.32433	0.760879	1.61702	1.67005	0.502858	0.233304	4.49991	3.38938	2.55462
Rhdel11G0146500	53.3283	61.2432	58.2075	187.34	209.789	196.039	225.103	197.928	202.579
Rhododendron_delavayi_newGene_21275	2.27867	2.52288	2.45896	8.42419	8.10574	8.27626	18.3791	16.8323	20.4967
Rhododendron_delavayi_newGene_21276	0.101186	0.353668	0.36152	1.39936	1.08698	1.05604	2.52393	2.30598	2.64264
Rhododendron_delavayi_newGene_18033	0.201594	0.084423	0.280479	0.12819	0.306046	0.274774	1.55302	0.606051	0.820973
Rhdel01G0089400	0.415627	0.359246	0.371497	0.443588	0.174933	0.696877	4.96471	6.41472	7.43786
Rhdel07G0207700	0.417281	0.889122	0.166729	20.7887	32.5906	31.466	72.9492	72.5205	84.3016
Rhdel09G0053500	10.4067	7.57689	13.6723	35.7196	40.1848	45.9453	48.8483	42.0892	40.8866
Rhododendron_delavayi_newGene_14549	2.9638	2.00567	2.28355	4.01684	3.15673	3.58215	6.32037	7.78563	8.99793
Rhdel03G0207800	1.70925	1.63331	2.04188	1.4954	1.19827	1.1535	0.399034	0.950462	0.960396
Rhdel04G0050900	171.863	173.045	134.731	85.975	85.1343	79.6238	117.735	132.942	145.098
Rhododendron_delavayi_newGene_31630	0.054436	0.119847	0.108846	0.880139	0.652549	1.57963	0.878866	0.52804	1.16615
Rhdel13G0085400	655.553	595.357	503.666	223.914	242.425	231.685	217.436	257.7	243.504
Rhdel02G0289500	0.227068	0.249722	0	0.435886	0.548471	0.426195	3.23622	3.16152	4.45961
Rhdel06G0337500	3.18193	2.82213	2.45561	1.60287	1.57819	1.57817	0.587505	0.643839	0.772637
Rhdel09G0072200	11.15	11.6598	11.1591	5.84453	7.61144	5.14116	5.98528	4.66513	5.56842
Rhdel03G0078800	19.4108	19.4171	21.4269	42.0625	41.7592	46.6237	60.9354	59.8006	60.7371
Rhododendron_delavayi_newGene_6208	0	0	0	0	0.147477	0.001177	0.798362	0.563747	1.64493
Rhdel08G0300100	8.9249	5.88961	12.8419	2.0259	2.14455	1.74738	0.7643	0.700956	0.567777
Rhododendron_delavayi_newGene_33440	0.657776	0.681636	0.047495	0.885784	2.47205	2.39402	0	0	0
Rhdel08G0239300	8.9893	8.34221	6.92676	4.36076	5.64619	3.67073	6.66003	6.46174	5.10177
Rhododendron_delavayi_newGene_13013	0.289446	0.012349	0.166625	0.718908	1.12822	0.957747	0.656066	0.963655	1.02987
Rhododendron_delavayi_newGene_23259	0.696797	0.67706	1.12544	2.91216	3.3309	3.21408	1.60512	2.85839	2.97732
Rhdel08G0279800	13.1046	12.5779	15.5185	6.30166	7.77539	5.89123	6.39352	4.37763	5.0679
Rhdel03G0305200	1.9455	1.91114	1.63962	4.9431	5.21834	5.50433	5.58137	3.29536	4.19728
Rhdel13G0001700	3.52338	3.19359	4.38481	6.00366	4.68072	3.93713	2.21491	1.93311	2.66131
Rhdel02G0286400	5.7026	5.04213	6.67588	1.47053	1.55417	2.14004	0.954916	0.724045	0.570916
Rhododendron_delavayi_newGene_32711	2.59427	4.57639	4.50934	4.08357	2.8068	4.06547	1.09075	0.707327	0.912768
Rhdel08G0071400	22.5449	20.8942	23.7352	13.254	16.6052	11.6997	6.39441	4.00066	5.51256
Rhdel09G0016200	10.7626	6.86688	9.16521	10.8749	13.0857	5.75259	2.85641	3.59099	3.14801
Rhdel09G0257600	32.9118	24.1455	20.9618	7.14145	4.26867	3.38238	2.08042	2.97878	1.98207
Rhododendron_delavayi_newGene_12057	2.83527	4.82734	3.71082	12.0163	8.64495	10.5148	16.3888	20.8678	15.8377
Rhdel06G0331100	6.92817	6.14914	5.14361	2.12333	2.06031	2.88824	2.31891	1.2287	1.7281
Rhdel01G0296800	2.90288	1.82576	2.11663	0.615863	0.808609	0.522996	0	0.064123	0.24409
Rhdel03G0133600	6.24337	8.55287	9.54349	17.61	23.0524	22.2195	13.9781	14.098	12.8607
Rhdel03G0131600	16.1813	16.9474	12.4186	6.90997	7.6891	7.02998	5.9163	5.56952	5.57314
Rhdel06G0206100	9.72463	11.2211	12.1302	4.88421	4.7622	3.3717	3.40678	2.27827	2.57184
Rhdel02G0321200	8.12237	11.7606	9.12044	5.89752	4.79178	4.42873	4.5455	5.09629	4.63222
Rhdel07G0332000	29.432	32.0052	29.8679	17.8381	20.3863	16.8401	18.579	15.3151	17.7081
Rhdel03G0294700	5.0745	5.30349	5.36003	1.81287	2.29388	2.22788	2.11617	2.33846	2.63751
Rhdel10G0286300	17.3705	17.8894	14.6675	10.1728	6.45826	6.85305	6.01421	5.01782	5.90856
Rhdel07G0016900	9.31664	9.12494	9.64158	2.92637	3.5334	2.77723	2.52726	2.43222	2.32263
Rhdel12G0226000	5.39934	4.75638	3.75382	1.99886	1.0794	1.08491	1.21028	0.886056	1.29542
Rhdel13G0118200	4.47387	4.37951	4.58949	5.65046	11.6348	9.782	3.2208	0.894536	3.3466
Rhdel07G0022100	12.0667	18.6952	16.1317	7.6242	9.48857	7.95093	7.43342	6.28798	7.33902
Rhdel07G0264500	46.5107	55.2491	60.238	27.8904	31.7702	30.2039	22.8661	22.0852	23.429
Rhdel06G0287400	64.5992	68.5149	54.731	32.7024	43.0178	36.3953	44.7507	46.417	42.4033
Rhdel07G0254400	10.236	11.28	11.4707	23.6882	28.4629	29.8526	37.8458	23.2872	23.8476
Rhdel04G0371400	19.6076	23.1485	26.3519	43.2128	51.9509	55.5443	97.9451	99.614	86.7464
Rhdel12G0194500	0.846111	0.676235	0.504601	0.395608	0.597648	0.237928	0.052852	0.11424	0.290734
Rhdel02G0324800	3.02546	1.73208	3.00324	0.739847	0.039998	0.641766	0.889061	0.664232	0.897714
Rhdel11G0168600	5.07054	6.17811	5.55419	15.5177	18.9565	15.9578	15.9644	17.1367	16.1285
Rhdel04G0288600	3.55836	5.21658	3.33895	11.3172	12.3165	12.3947	26.0277	25.9562	26.3835
Rhdel04G0389500	0.516385	0.856052	0.478266	1.4119	1.17479	2.07342	1.03097	1.14152	1.23826
Rhdel12G0184500	18.7666	24.156	24.1215	8.01321	8.28589	6.88868	8.62919	10.1184	8.6523
Rhdel10G0282600	18.012	18.8708	20.9208	10.7314	12.733	10.0393	8.71051	9.80905	9.90344
Rhdel01G0195000	1.39305	1.28151	0.760467	2.74187	3.52001	2.94278	3.9306	2.67847	3.16966
Rhdel10G0250300	5.98148	7.21465	5.88856	6.15121	6.77164	6.17868	27.517	20.3419	21.4126
Rhdel06G0024700	9.46054	9.01671	9.64927	2.71941	3.60442	3.25564	2.24861	2.29577	2.78064
Rhdel10G0088000	3.7481	4.83677	5.07795	18.876	12.8949	18.5873	13.5712	16.2105	16.1009
Rhdel04G0034500	0.236822	0	0.103203	1.334	0.995741	0.887778	1.07323	0.620699	0.861918
Rhdel13G0251700	20.228	19.0818	18.3073	4.17987	5.5822	3.16519	4.21806	2.32374	3.49652
Rhdel09G0290500	1.00303	1.47308	0.845206	0.817817	1.45952	0.660364	4.33848	4.16499	5.05191
Rhdel04G0032900	1.78422	3.27551	2.69873	0.700555	1.38525	1.08189	0.458282	0.420439	0.58008
Rhdel05G0096100	0.260113	0.266623	0.296093	0.244906	0.23804	0.157718	0.15019	0.107595	0.10801
Rhdel12G0035400	4.94072	6.18316	4.7739	3.22938	4.67288	5.13788	1.94435	2.33715	2.89002
Rhdel07G0024400	2.01535	1.88888	2.63205	7.32559	7.28171	6.06845	4.5481	5.30319	5.09545
Rhododendron_delavayi_newGene_31732	1.71873	1.70118	2.7562	2.04298	1.55759	1.66687	1.18925	0.488484	0.899456
Rhdel01G0200700	0.037373	0	0	0.524204	0.427628	0.510799	0.139627	0.141694	0.121126
Rhdel06G0065600	6.25537	5.07042	5.52405	2.67324	2.31208	2.14128	1.82498	0.932086	0.842618
Rhododendron_delavayi_newGene_34524	0.736675	1.52685	1.63323	3.63543	4.38726	3.62546	7.56486	6.67299	8.08054
Rhdel04G0177800	17.7444	17.5862	17.7703	10.5114	10.524	10.2339	11.4736	9.71728	10.4208
Rhdel04G0249800	0	0	0	2.06468	0	3.57199	2.05057	2.64398	1.94957
Rhododendron_delavayi_newGene_22830	0	0.05237	0.07188	0.700346	1.66633	0.78562	1.14324	1.1326	1.07827
Rhdel08G0289200	18.8009	20.239	17.2313	4.60067	5.51157	3.28432	4.34722	3.24932	3.74635
Rhdel01G0126400	0.284425	0.725731	0.573974	2.09854	2.30061	2.57638	1.36119	2.47725	2.57854
Rhdel02G0036400	0	0	0	0.184649	0	0	1.122	1.0933	1.4977
Rhdel09G0267900	4.77006	4.54707	5.43805	10.0878	10.1264	10.1612	12.5806	12.3483	15.4137
Rhdel13G0032200	23.2705	26.7214	19.9934	48.6784	54.3962	45.6667	25.1213	21.8467	21.6707
Rhdel05G0222100	1.55084	1.6332	1.16762	0.810898	0.649202	0.313115	0.287554	0.398064	0.164161
Rhdel07G0319100	7.21295	6.99474	7.46193	2.07372	2.05503	1.47816	1.63474	0.521809	0.615447
Rhdel05G0090500	7.54367	8.42917	7.08076	3.6009	2.37126	2.91334	1.56669	1.81727	1.29343
Rhdel13G0255800	1.39273	0.650261	3.59682	0.948793	0.616127	0.35531	0.074211	0.13876	0.131495
Rhododendron_delavayi_newGene_26203	5.39438	3.88211	5.18126	42.6126	40.0704	43.3522	48.2486	46.6742	32.6793
Rhdel02G0279700	97.5319	105.332	111.525	32.3233	36.1947	27.3858	32.2265	27.9838	28.9388
Rhdel08G0294900	64.4699	95.4999	38.1539	3.56812	1.8163	5.40157	0.311544	0.517985	1.11845
Rhdel10G0029100	1.14788	1.09466	1.07497	3.24015	5.04097	4.26893	1.76466	1.77793	2.36443
Rhododendron_delavayi_newGene_36386	0	0	0.026272	0	0.320784	0	0.647249	0.423966	0.481635
Rhdel05G0307500	67.3814	83.2685	58.5068	5.16511	6.63946	4.66155	1.00368	1.01439	1.03527
Rhdel10G0073200	0.643489	0.922667	0.677073	2.59518	3.6631	2.66052	1.8961	1.49552	2.18764
Rhdel06G0137400	1.03133	1.08932	0.739918	3.61064	4.63077	4.6859	6.15561	4.67759	5.35785
Rhododendron_delavayi_newGene_6046	1.71215	1.5301	1.5052	6.96079	11.5428	4.31323	8.39228	6.86295	9.33137
Rhdel05G0305900	2.55138	2.59814	2.45341	6.58582	8.41825	8.06027	10.1984	8.87087	8.30908
Rhdel06G0259400	46.8252	40.2677	41.3487	9.70928	9.10049	7.90442	3.54218	1.80844	3.16607
Rhdel02G0326300	1.16013	1.08581	1.0655	1.86952	2.64933	1.72182	1.03041	0.847136	0.941979
Rhdel06G0049700	0.96089	1.38973	1.08055	6.98949	5.69977	6.97474	3.00061	2.61115	2.66394
Rhdel07G0253500	1.93863	1.15362	2.63337	0.242061	0.255612	0.225679	0.161559	0.024075	0.11462
Rhdel05G0268600	9.49734	9.8727	8.62923	4.93699	5.94411	5.66562	3.71248	2.85457	2.98864
Rhdel04G0060200	7.03794	7.19918	8.1616	29.634	34.2655	28.9755	21.2291	19.4014	19.8518
Rhododendron_delavayi_newGene_25145	0	0.060019	0	0.481733	0.594882	0.428211	2.70235	2.16	2.46485
Rhdel03G0234000	8.02206	12.5953	10.5709	46.9669	55.3913	46.5774	45.6755	43.7367	39.5465
Rhododendron_delavayi_newGene_28069	1.17169	1.33332	1.04267	2.08269	1.90486	2.02204	1.43655	0.665456	0.960947
Rhododendron_delavayi_newGene_9689	8.16473	9.86686	10.2418	6.94476	5.40106	3.44161	5.12484	7.00537	7.37726
Rhdel05G0207500	0.588785	0	0.081825	0.700307	0.616383	0.586805	0	0.033214	0.083067
Rhododendron_delavayi_newGene_12217	0.764699	0.464379	0.407646	3.82771	3.01622	1.58329	2.03409	3.25399	1.93703
Rhdel04G0343100	12.6328	10.4686	11.2458	24.8593	26.832	31.4317	29.3055	30.6521	33.9875
Rhdel11G0255500	9.58219	9.71704	9.42453	5.90928	6.46767	5.02001	10.0212	8.0069	7.79655
Rhdel06G0317500	5.12217	5.65606	4.92575	12.6095	14.8295	13.7148	14.274	14.2366	13.322
Rhdel01G0043900	0.962637	2.68598	1.22506	0.353416	0.549037	0.405208	0.652008	0.798928	1.4185
Rhdel12G0001500	18.2371	21.2932	21.1069	12.5663	13.0625	7.30035	4.2526	1.94601	3.54792
Rhododendron_delavayi_newGene_17597	1.35475	1.59159	1.50227	2.13283	1.52633	3.03659	0.571032	0.326197	0.353525
Rhdel09G0152900	6.55113	5.67304	6.52054	1.08131	1.42118	0.753547	0.345904	1.04927	0.562163
Rhododendron_delavayi_newGene_23669	0.042389	0.045612	0.016906	0.100272	0.12517	0.123923	0.513357	0.463517	1.04214
Rhododendron_delavayi_newGene_19533	10.0231	4.70844	8.81418	12.5857	21.5219	16.3511	96.2885	32.3607	20.2553
Rhdel11G0273100	4.16488	3.65417	3.52699	1.37194	0.964541	1.57255	0.279592	0.446493	0.612168
Rhdel04G0003500	25.2432	30.093	26.0296	16.2197	16.5133	14.6237	8.55899	9.14447	7.95134
Rhdel08G0029400	76.9689	116.768	76.9118	46.6458	65.4931	54.8078	20.4898	17.5709	20.232
Rhdel05G0108700	5.47581	4.53966	5.72134	3.05235	2.65357	3.2495	3.75352	3.36334	2.5918
Rhdel06G0290300	0.248712	0.326842	0.202163	1.55021	2.74078	1.68857	3.64909	2.9576	4.13121
Rhdel04G0126800	0.378193	0.426324	0.474043	2.1924	1.72769	1.77335	1.1887	1.26714	1.55495
Rhdel13G0192600	1.06802	0.576115	1.11857	2.52028	1.58871	4.16965	4.20901	3.23839	2.61095
Rhdel10G0093400	10.281	10.4671	11.4857	5.1681	4.98833	4.60043	9.13946	8.06468	9.23155
Rhododendron_delavayi_newGene_9654	6.69742	7.61431	9.74357	5.5631	6.79119	3.08561	3.00848	3.21978	2.28834
Rhododendron_delavayi_newGene_8305	1.40504	0.967489	1.81102	0.42626	0.324007	0.285308	0.913505	0.907158	1.28834
Rhdel09G0060400	6.87371	9.10819	10.9796	2.97079	4.04058	2.05969	3.69776	3.72892	3.83858
Rhdel11G0137300	2.45618	2.92745	2.65967	0.340223	0.783568	0.381066	0.273269	0.357667	0.368818
Rhdel10G0213500	2.84344	4.22508	3.74812	10.3112	9.36597	10.7166	8.06209	9.8101	8.18901
Rhododendron_delavayi_newGene_18376	1.42239	2.69072	1.84339	3.96032	8.85378	8.29779	8.31416	4.75498	6.66662
Rhododendron_delavayi_newGene_10166	1.95613	4.55088	2.9942	2.49616	2.00427	2.6936	2.08779	1.39072	1.10038
Rhdel06G0061500	1.51978	1.09931	0.566092	0.24927	0.095263	0.501365	0	0	0.063339
Rhdel01G0263000	1.90856	2.98235	2.17468	7.14107	8.59076	8.53694	6.00543	5.72549	5.60337
Rhdel13G0010700	2.70094	3.47482	3.43404	8.3385	7.80139	7.42353	8.18782	4.7472	6.52134
Rhdel04G0120400	0.059125	0	0	0.494228	0.390209	0.434947	0.720722	1.02908	0.53622
Rhdel06G0227200	10.1957	12.7375	10.8128	27.6047	33.7618	25.9769	20.6001	18.7261	15.2529
Rhdel08G0003700	15.8703	18.0021	14.9537	34.0573	37.176	33.2733	44.132	42.3151	45.5848
Rhdel07G0143700	8.23925	9.53442	8.17625	29.4847	31.3412	26.3825	22.2291	18.442	22.0104
Rhdel10G0276800	5.10494	7.27884	6.20295	14.4073	15.1578	19.7745	30.4275	31.8919	28.5184
Rhdel12G0023500	0.406616	0.368356	0.457099	0.128171	0.209304	0.101229	0.115775	0.173127	0.128904
Rhdel03G0103000	2.62637	3.07715	2.78232	2.44187	1.54118	1.76916	1.83298	1.20632	1.195
Rhdel03G0243800	35.9307	34.4675	38.1364	6.88732	13.8908	6.45478	6.37912	3.7928	3.46999
Rhdel09G0199300	0.70953	0.280245	0.698941	0.118731	0.158486	0.110158	0.19665	0.220936	0.34031
Rhdel01G0063400	3.11696	1.40072	6.0512	0.226151	0.835096	1.32065	0.904624	0.422147	0.009726
Rhdel09G0081100	0.489498	0.364645	0.080861	2.26119	1.9818	1.55434	0.1778	0.531893	1.62482
Rhdel13G0172100	38.6052	37.0361	34.1361	25.8791	24.1594	21.0294	21.7708	19.8802	18.0701
Rhdel08G0120600	11.5942	11.3293	10.2437	2.93628	2.18136	2.58711	1.72924	1.52423	2.0994
Rhododendron_delavayi_newGene_37297	8.42453	6.76829	9.27612	1.48572	3.49942	1.98042	6.32233	5.83594	4.65977
Rhdel03G0070400	8.78903	7.9647	8.02239	23.7263	22.2734	22.519	24.2592	24.4338	24.8007
Rhdel02G0321500	0.468545	0.144084	0.17393	0.925178	0.655183	0.679313	1.31774	2.27533	2.88823
Rhdel03G0227700	0.226098	0	0.172154	0.43496	0.718646	1.2447	1.22476	0.990249	1.31255
Rhdel09G0262800	2.46263	1.72789	2.60987	6.03627	6.55192	6.85322	13.8899	11.4952	12.426
Rhdel13G0240100	1.16546	1.03511	1.02298	2.53334	3.98616	2.20472	2.21939	3.40551	3.32518
Rhdel11G0214200	0.037151	0.092676	0.400274	1.58405	2.42055	1.95084	1.42035	0.459234	0.320362
Rhdel09G0228300	11.8803	18.5511	13.7868	5.29284	6.21799	5.53109	4.23547	5.21201	4.63493
Rhdel08G0088500	0.368544	0.245451	0	7.57165	4.77029	0	3.35779	2.12713	3.35598
Rhdel09G0166700	5.90849	6.68598	6.15216	2.57685	2.50186	2.36258	5.49164	5.06049	5.461
Rhdel06G0039200	9.23901	12.0573	10.4819	5.91204	5.67535	4.95649	3.82643	3.68154	2.97361
Rhdel11G0256900	2.84122	4.53707	4.78337	1.51283	1.5096	0.762926	0.580672	0.243219	0.424416
Rhdel07G0225200	2.2788	2.43634	1.34505	1.01102	1.25525	0.534432	0.7937	0.845646	1.48457
Rhdel12G0114200	0.616914	1.34044	0.957887	5.69153	4.87633	4.17643	8.03522	5.30469	6.82571
Rhdel11G0252500	19.8321	21.5262	19.9566	51.4982	57.5602	50.7824	39.2111	38.3387	35.6258
Rhdel11G0096800	0.122446	0.144496	0	0.323808	0.43702	0.183052	0.746012	0.74243	0.675373
Rhdel06G0057200	51.8198	57.6422	41.2985	142.588	152.988	142.592	163.832	119.31	141.938
Rhdel06G0262900	6.55617	7.74889	8.26986	0.910282	1.48413	0.851159	0.518293	0.801784	0.89666
Rhdel08G0081100	11.4323	11.152	12.667	3.92996	5.83393	4.18526	5.29617	5.19083	6.25134
Rhdel01G0021200	0.523491	0.604064	0.450547	0.93669	2.53083	2.11001	2.41875	2.51702	2.44194
Rhdel08G0190700	14.1957	15.6533	15.8593	10.66	11.1533	9.24668	9.39858	7.76986	7.43478
Rhdel02G0146700	0.209642	0.088389	0.462355	4.88412	3.99452	2.58939	1.72295	2.42518	1.62923
Rhdel05G0301300	18.2257	17.9204	16.2982	6.86809	9.46064	7.27297	3.53727	2.2375	2.54773
Rhododendron_delavayi_newGene_22635	9.17136	10.1651	10.8477	5.56	4.81457	5.38342	2.68678	1.84579	2.69699
Rhdel04G0159600	0.460716	0.495938	0.659583	2.83427	3.18129	3.4846	2.69464	2.66789	2.56425
Rhdel11G0069100	0.054773	0	0.159501	1.48828	1.25105	0.53997	1.72959	1.58937	1.40392
Rhdel11G0172300	0.283402	0.304089	0.251209	0.228907	0.137429	0.387562	0.069628	0.143131	0.138537
Rhdel10G0252200	0.187729	1.06481	0.130264	0.972239	0.788125	1.19467	4.54554	2.81271	3.3105
Rhdel08G0005800	2.97922	2.77653	4.58797	9.01342	8.31514	9.22679	9.44432	9.24823	6.69026
Rhdel13G0189700	12.3807	9.50859	10.3888	6.07484	6.67088	5.43072	5.01617	3.94901	3.88161
Rhdel01G0234700	8.82056	7.27597	9.1457	2.65968	2.24107	1.4343	2.21004	1.45253	1.82779
Rhododendron_delavayi_newGene_15272	0.966337	1.12661	0.998295	4.46208	1.16512	3.17647	1.32755	8.4543	1.30214
Rhdel05G0072500	2.04274	3.47323	3.29964	1.39719	2.43263	1.22669	1.27946	1.34462	1.85472
Rhdel03G0236800	6.90161	8.44325	8.66754	16.5977	18.9459	16.5608	24.9303	24.5269	28.4529
Rhdel08G0113300	7.71958	4.6814	12.8168	16.3211	19.7886	8.37701	4.75365	2.4429	2.55635
Rhododendron_delavayi_newGene_31345	0	0.34266	0.463479	0.365372	0.462497	0.427728	1.23882	0.616179	1.59711
Rhododendron_delavayi_newGene_13594	1.66647	2.02894	0.691104	3.10302	5.35451	3.45569	6.22347	7.22229	9.50829
Rhdel01G0006400	9.92823	8.2782	8.80516	0.054497	0.050088	0.224319	0.411286	0.297467	0.093887
Rhdel09G0259400	2.7692	3.23238	3.12588	5.6828	4.45742	6.32048	7.34739	7.52508	6.70273
Rhdel07G0029000	6.28102	6.71269	6.57812	14.643	15.4865	15.8892	16.233	17.6522	16.6062
Rhdel07G0085800	5.47349	4.61853	4.61931	1.71103	2.35982	1.68103	4.35394	3.34865	2.99744
Rhdel08G0027500	0.380002	0.168263	0.157053	0.670451	1.26618	1.03139	0.194171	0.456272	0.504822
Rhdel08G0198300	10.7523	9.23838	8.92764	5.48476	5.7093	5.58853	6.8749	4.97521	5.04441
Rhdel08G0014000	0.503157	0.317227	0.637659	2.05416	2.73884	1.7735	16.3406	12.2389	10.0112
Rhdel09G0050900	4.80925	1.79483	1.33306	4.66949	4.16716	4.78211	0	0	0.055968
Rhdel03G0238400	1.67053	1.98058	1.49646	0.472876	0.850631	0.811149	1.08589	0.995944	0.878396
Rhdel04G0063800	2.2461	2.63168	1.37441	0.402347	0.773232	0.878869	1.36045	0.181807	0.297129
Rhdel04G0306400	0.222938	0.570837	0.15957	3.18496	3.21306	2.46378	2.57351	2.78556	2.74655
Rhdel07G0213300	3.53075	3.00706	3.12624	1.76365	1.79427	1.39784	1.81784	1.164	1.44675
Rhdel10G0136400	3.47565	3.99162	5.60094	12.6362	10.8802	15.4603	7.49812	8.92061	6.67249
Rhododendron_delavayi_newGene_37051	0.947129	0.530687	0.789152	2.53335	2.36763	2.34886	8.64301	3.23803	4.56286
Rhdel13G0131400	0.641196	0.574103	0.981322	1.82624	3.20853	2.26382	2.753	1.64109	2.61815
Rhdel10G0026100	10.4175	11.0208	12.8186	21.0887	26.1592	16.0704	7.79252	6.11277	8.55794
Rhdel04G0331500	29.6653	24.769	20.5733	9.84162	10.7594	8.10467	10.2414	14.3863	12.569
Rhdel10G0075300	5.35576	7.12156	6.06438	12.3185	11.4649	12.5936	14.9623	14.2143	14.8414
Rhdel07G0030800	5.89992	5.18828	6.5435	4.62142	5.34411	3.66792	2.15518	2.01728	2.86755
Rhdel01G0287400	11.0219	11.2238	8.97769	4.17802	3.93938	4.06639	2.29861	1.86702	2.25612
Rhdel09G0148200	6.53597	8.57106	7.87993	35.9893	39.7202	37.7312	40.3652	32.7649	30.9069
Rhododendron_delavayi_newGene_37487	5.4716	2.89092	4.67313	3.75344	3.09662	2.54845	1.75973	1.19063	1.40925
Rhdel01G0116600	4.46568	5.42589	4.37022	1.86217	2.93848	2.14719	2.18395	1.50403	2.514
Rhododendron_delavayi_newGene_31507	0.27308	0.379466	0.276493	1.71301	0.808623	1.3375	0.825531	0.997775	0.737483
Rhododendron_delavayi_newGene_31505	2.27574	1.29668	2.0208	1.59853	2.14818	1.53032	0.200294	0.318992	1.0606
Rhododendron_delavayi_newGene_31509	0.196772	0.518772	0.33837	1.9697	1.36587	1.12263	0.45945	1.56867	1.03156
Rhdel03G0262300	34.8912	40.5822	44.0698	4.22139	4.85543	5.26563	1.43973	1.78999	1.37637
Rhdel02G0345300	7.79579	59.138	56.3195	3.14404	1.71048	12.4486	2.29569	13.6672	10.4391
Rhdel02G0026600	22.765	25.0205	31.8769	88.438	104.849	99.8997	99.3153	95.5266	96.9365
Rhododendron_delavayi_newGene_5918	1.51768	2.18512	1.85469	0.77725	0.55696	0.666223	0.398808	0.409415	0.69517
Rhdel12G0211200	6.16917	5.28134	5.34278	14.7684	14.4063	14.9607	20.1822	21.027	18.6201
Rhdel07G0044200	0.543967	0.17114	0.129071	2.99647	1.09672	0.909612	0.296064	0.221966	0.553108
Rhdel13G0048800	1.50941	1.02565	1.03586	2.6834	3.00737	3.45638	3.46532	3.33835	2.39354
Rhododendron_delavayi_newGene_24500	3.89884	2.05219	0.529802	0.194421	0.980968	1.01334	4.1971	5.12214	3.99955
Rhdel10G0181200	0.231848	0.028644	0	0.653127	0.51352	0.45785	1.07041	0.79179	0.808326
Rhododendron_delavayi_newGene_34125	1.90454	3.09087	1.7441	1.09749	1.13533	0.800988	1.18715	1.16138	1.08338
Rhdel13G0285600	27.3874	30.5768	30.5923	19.916	21.4062	20.6081	19.1757	15.4591	15.2214
Rhdel06G0276000	1.25372	1.02331	1.09476	0.391185	0.566662	0.537219	0.354353	0.600908	0.527544
Rhdel02G0150300	10.1389	8.36154	10.5299	2.6836	4.06116	2.65282	1.57931	1.27781	1.15491
Rhdel07G0255200	13.5825	16.7887	14.8212	39.8224	48.2545	49.1601	64.8003	54.3861	60.661
Rhdel01G0038600	1.00788	0.775503	0.765025	12.1724	11.5157	13.6284	44.0493	13.2807	17.0298
Rhdel12G0128400	6.90115	8.60151	7.11898	4.32773	5.5752	4.86723	4.1516	3.87103	4.67607
Rhdel03G0085300	2.96294	4.08489	4.67177	0.578959	1.68562	0.455469	1.27358	0.301196	0.46074
Rhododendron_delavayi_newGene_25678	0.730769	0.720402	0.630575	0.843317	0.939837	1.32816	0.56652	0.453531	0.502482
Rhdel06G0170600	0.773821	0.740248	3.29795	0.191335	0.343934	0.073121	0.243262	0.037215	0.144643
Rhododendron_delavayi_newGene_28741	8.65192	6.38545	7.44884	1.95261	6.85709	4.29114	4.19735	3.97522	4.93461
Rhododendron_delavayi_newGene_28746	0.162849	0.061261	0.064575	2.17677	2.32222	3.30895	3.33202	5.32747	2.92001
Rhdel03G0294100	20.4712	16.1468	19.3181	9.9879	9.68409	8.51099	4.20584	3.46291	3.53378
Rhododendron_delavayi_newGene_20534	3.60803	4.26444	3.48407	1.46517	2.11297	1.5639	1.57383	1.22626	1.0404
Rhdel08G0307700	6.56382	8.21231	6.79993	3.97865	3.46603	1.78655	3.77707	2.26853	3.57168
Rhdel12G0184800	3.47323	6.14375	4.50934	12.1753	13.5404	12.6735	15.6709	14.1611	13.0724
Rhdel12G0155800	0.010899	0.023383	0.085111	0.491622	0.557808	0.669023	0.405731	0.41653	0.734529
Rhdel08G0030700	4.03299	3.21587	4.61971	6.41798	7.89606	5.47635	2.65757	2.40252	1.72849
Rhdel05G0038200	4.3553	4.19553	5.33203	2.36454	2.87298	2.73689	3.94651	2.20426	2.57373
Rhdel08G0036700	10.9418	12.8336	15.8013	11.3695	11.4283	11.0647	8.30722	7.0836	6.65048
Rhododendron_delavayi_newGene_17413	0.21785	0.09286	0.284803	0.843882	0.728849	1.20185	0.558374	1.07517	1.34995
Rhododendron_delavayi_newGene_17412	0	0	0	0.63943	0.265677	0.386124	0.715478	0.495515	0.506673
Rhdel09G0006500	1.19895	1.06724	0.565146	4.02641	5.93494	6.37406	1.64082	1.63889	3.17343
Rhdel01G0261700	5.88647	10.9206	4.98269	19.3244	18.5672	14.9969	10.56	10.5604	8.56511
Rhdel13G0016000	4.08683	3.48821	3.05042	1.68282	2.38051	1.40602	1.43583	1.5403	1.11971
Rhododendron_delavayi_newGene_19709	1.83918	4.93332	3.43927	0.946504	0.396862	0.439115	0	0	0.128011
Rhdel05G0205900	1.90459	2.80294	2.92429	4.383	6.9839	7.20961	7.43986	6.84447	6.70579
Rhododendron_delavayi_newGene_10828	0.84027	1.02065	1.06215	3.41226	3.19489	2.72967	3.7234	2.60179	2.46914
Rhododendron_delavayi_newGene_6606	0	0.132848	0.014217	0.108699	0.084098	0.0791	0.409963	0.481654	0.513943
Rhdel10G0080700	36.2497	36.7346	46.0075	5.36939	6.41729	14.5359	2.47195	2.14834	2.81566
Rhododendron_delavayi_newGene_20295	0.740565	0.502063	0.769718	1.94578	2.05086	2.79622	2.26909	2.40701	1.61252
Rhododendron_delavayi_newGene_123	0	0	0	0.447935	1.11224	0.389725	0.087513	0.191896	0.013875
Rhdel10G0175700	6.54749	8.27022	7.3535	4.60577	3.66991	3.45968	3.51449	3.23461	2.90204
Rhdel04G0243000	34.3728	30.6752	25.9906	14.3702	15.1866	13.6789	10.3559	9.37739	10.559
Rhdel09G0240700	12.4447	13.5942	13.2458	19.749	22.8402	15.7039	32.68	31.5311	44.7434
Rhdel01G0263700	12.2225	13.525	12.5607	41.8359	43.6984	48.7126	44.2897	44.6624	44.5765
Rhdel13G0009700	0.302705	0.254513	0.273566	0.716207	1.34091	1.67423	4.36395	3.14297	3.09488
Rhdel11G0083900	1.94051	1.0459	1.65202	0.181392	0.693744	0.787693	0.40635	0.946405	0.46453
Rhdel02G0010000	4.71832	5.49537	5.57976	2.10349	2.22631	1.75773	1.76682	1.38351	1.38953
Rhdel13G0012800	1.19913	1.5607	1.04444	0.445224	0.608862	0.302466	0.454465	0.518226	0.330479
Rhdel02G0336000	1.02323	1.61472	1.18903	0	0.106232	0.064241	0.046669	0.036276	0.166927
Rhdel02G0155400	9.06592	7.18806	10.6349	1.69641	1.11579	0.984795	0.469476	1.03374	0.540823
Rhdel12G0078500	6.09498	4.5254	3.19137	4.3214	3.71861	3.73676	2.38215	2.09452	1.62264
Rhdel04G0155600	1.25142	0.612113	0.644707	0.518688	0.564193	0.713263	0.206824	0.17819	0.322168
Rhdel09G0183800	3.53487	3.10512	3.6737	2.2478	3.611	3.98412	0.330936	0.421589	0.438522
Rhdel13G0067800	93.3106	120.754	87.2425	2.21302	3.41573	2.02307	1.2528	1.05558	1.02393
Rhododendron_delavayi_newGene_15704	13.17	20.9359	16.5249	18.2753	17.034	11.263	3.74642	4.18348	1.57199
Rhdel01G0065500	128.069	85.7074	73.9859	32.1624	32.7816	35.4003	27.899	27.2589	26.9395
Rhdel06G0230700	5.42831	7.11647	6.88996	2.37662	3.51116	2.72767	1.9397	5.85735	3.39573
Rhdel12G0253400	1.86028	3.15254	1.70006	0.60574	0	0.0968	0	0	0
Rhododendron_delavayi_newGene_13706	0.657227	1.58054	1.49954	0.128423	0.3607	0.204838	0.326357	0.447333	0.247401
Rhdel13G0033300	10.4406	11.6256	10.1513	4.20035	4.37891	5.1269	3.5603	4.02885	5.55319
Rhdel02G0115700	0.053254	0.239603	0.160958	0.234527	0.697298	0.640359	1.1993	1.01498	1.20471
Rhdel03G0324800	3.97452	4.265	5.88276	2.39207	2.48922	1.89112	1.55938	0.799455	1.53167
Rhdel13G0142700	3.39368	4.99929	3.36435	1.18467	0.869446	0.71693	0.372483	1.06936	2.27393
Rhdel13G0279600	4.15228	3.8796	3.01274	2.84693	3.48612	3.62856	1.8013	1.51687	1.46336
Rhdel02G0063000	25.8218	21.8947	20.1504	6.58945	7.80039	6.04471	3.01646	2.26462	3.5745
Rhdel01G0076100	15.1798	15.6275	13.7034	7.45594	7.48564	8.1259	6.03061	7.77653	7.3537
Rhdel03G0287700	4.73225	5.31113	5.492	10.9522	12.8629	12.2775	26.2002	20.5873	20.2166
Rhdel02G0136400	5.10068	4.48112	5.56875	3.38446	3.86783	4.00969	2.13877	2.07	2.52193
Rhododendron_delavayi_newGene_25922	1.04266	0.989101	0.857997	0.339778	0.358798	0.15607	0.714569	0.567303	0.415447
Rhdel06G0255000	1.30691	1.71185	1.32122	4.56602	4.51159	4.51751	8.08183	6.33398	6.22322
Rhdel04G0282400	0.387007	0.80218	0.32414	0.483896	0.573825	1.20714	1.4008	2.24047	1.72633
Rhdel04G0304900	12.8176	12.2597	12.3011	6.09866	6.27434	4.51211	5.43749	5.09572	5.04307
Rhdel06G0305400	8.26231	9.33084	12.2412	5.68063	6.42942	5.06025	6.79285	5.40578	5.51085
Rhododendron_delavayi_newGene_31724	1.64727	1.20554	1.43176	9.53069	9.19214	6.90288	10.7494	13.8735	11.1885
Rhdel08G0169700	11.2078	10.3449	10.8046	8.95695	7.52757	7.07229	5.51947	5.05653	6.13254
Rhdel08G0302400	17.0791	17.1595	15.3852	8.54355	9.58791	8.52948	10.9321	10.267	9.06692
Rhdel11G0269100	3.56967	3.52323	3.83092	1.37663	1.78296	1.09987	1.91318	1.05231	1.55798
Rhdel04G0367900	2.58963	3.01798	3.07569	1.69887	1.74088	1.52774	2.24825	2.8022	3.03112
Rhdel10G0246600	2.52241	2.85397	2.48311	7.77895	8.0711	7.73374	6.72022	6.30766	5.23709
Rhdel09G0042600	7.09025	8.09722	7.67265	4.08318	4.19476	4.07234	3.59486	3.86939	2.92864
Rhdel01G0010700	3.53502	8.2504	2.68027	0	0	0	0	0	0
Rhdel11G0235200	1.88374	3.55986	2.36812	1.13002	1.64889	1.31649	1.04879	1.50248	0.984363
Rhdel02G0090900	3.10429	3.23606	2.7835	10.9474	11.5607	10.0911	10.275	10.4871	11.5303
Rhdel03G0135700	3.66202	4.44518	3.90848	1.15063	1.72898	1.39467	1.51869	1.43603	1.25699
Rhdel01G0343400	3.89934	3.96597	3.85854	1.93306	1.22284	1.03196	0.695006	0.247226	0.749071
Rhdel03G0308600	4.48834	6.62837	4.29469	3.06431	3.47341	2.79969	7.49784	6.85328	6.65937
Rhododendron_delavayi_newGene_34168	0.166424	1.27167	0.707643	3.62596	4.25491	4.11805	4.75404	2.97609	2.82646
Rhdel05G0124600	1.80405	2.49073	2.24115	5.91873	4.64877	6.10417	4.55449	5.68765	4.69386
Rhdel04G0023000	17.5545	16.1603	14.7216	4.75597	3.96561	4.83388	4.55636	6.49233	6.4229
Rhdel12G0036200	0.368512	0.775317	0.250614	5.55079	7.57624	4.54083	2.21626	3.17016	4.22452
Rhdel09G0054800	2.91359	4.63767	3.75446	10.2378	8.23111	8.25718	12.2865	11.542	13.2934
Rhdel12G0050300	0.283139	0	0.082119	0.311359	1.17204	0	1.69648	2.33857	1.33921
Rhododendron_delavayi_newGene_36517	193.798	267.226	172.003	45.5917	53.4448	50.8944	48.0811	46.4622	45.1138
Rhdel13G0027500	0.739298	0.933701	0.649691	2.02869	2.20275	2.43548	1.55236	2.1059	2.06663
Rhdel13G0033500	1.75177	2.44805	1.66764	0.762426	0.786938	0.802557	0.636303	0.462042	0.217437
Rhododendron_delavayi_newGene_20252	0.081069	0	0.025209	0.275995	0.159463	0.188698	1.25329	1.12728	0.884779
Rhdel12G0195700	20.8799	17.3534	18.4692	12.1299	12.9544	12.9653	27.2597	25.0152	31.6154
Rhdel13G0193400	1.41706	0.916089	1.69953	3.13315	3.27952	4.08476	3.86742	3.29922	3.11362
Rhdel04G0064100	5.35868	6.42777	6.57688	2.92628	3.50829	2.80041	2.59133	1.97502	2.70632
Rhdel01G0303600	10.3566	9.28854	12.0834	7.58299	8.26857	8.46721	5.01997	5.19222	5.69585
Rhdel09G0270100	4.71805	8.22565	4.13279	2.47351	3.54664	3.96128	1.94604	4.16077	3.22768
Rhdel07G0152500	0.979418	2.10284	0.914417	0.638939	0.263997	0.178956	0.33786	0.372449	0
Rhdel03G0146900	4.8089	5.48342	6.84203	10.868	13.0875	12.2651	16.9236	15.5565	12.8684
Rhdel13G0142500	4.59424	7.74569	4.73948	3.35366	3.06472	2.66243	3.01815	2.55931	3.76824
Rhdel03G0112400	0	0	0	0.440047	0.589602	0.781593	0	0	0
Rhdel02G0015600	7.55427	6.20044	6.41437	4.2748	4.55914	3.2701	4.75399	3.83539	3.3977
Rhdel09G0009400	6.48422	5.77624	4.00318	6.21628	6.00474	4.56951	3.0021	2.44176	2.66706
Rhdel01G0049700	4.66502	3.17171	1.23028	2.19641	3.29622	2.50768	0.813291	0.282067	0.407702
Rhdel04G0302600	0.491861	0.257315	0.596704	1.28481	1.76679	1.58696	0.946944	0.758488	1.03842
Rhdel13G0125400	4.09388	4.33421	3.66562	2.11618	1.38832	1.86849	2.7007	2.35498	1.337
Rhdel07G0324600	14.1961	17.1397	12.4257	3.89119	3.09406	2.29547	1.63457	3.04491	2.69702
Rhdel08G0287400	3.54294	4.68862	4.6262	9.58957	12.2175	9.80369	7.98761	6.71848	8.4193
Rhdel12G0235600	22.8851	25.2222	19.2393	53.4867	58.2382	71.9479	85.374	101.488	90.6359
Rhododendron_delavayi_newGene_16705	0.096935	0.143462	0.199128	0.52843	0.378311	0.985846	1.08467	0.494156	0.455531
Rhdel03G0071300	4.15145	6.83955	4.39548	15.1265	11.0681	24.2299	12.7263	11.827	14.6561
Rhdel04G0380700	17.2578	17.7722	19.852	37.4965	46.434	46.8759	60.0235	56.647	57.3821
Rhododendron_delavayi_newGene_16353	0.564477	0.476005	0.753807	1.53178	2.41734	2.16079	2.04441	2.03334	1.70735
Rhdel07G0036700	0.903682	1.35331	0.940147	2.88483	2.1618	2.70265	2.30439	2.24191	2.04649
Rhdel07G0269800	40.3369	53.9001	45.8025	133.76	146.507	125.88	90.2794	82.9098	74.2663
Rhdel10G0134300	75.5546	48.8616	40.3623	48.5985	45.721	30.5806	9.31402	4.68493	9.8727
Rhdel11G0114800	0.413758	0.585994	0.635793	0.294183	0.477319	0.186468	0.240108	0.104802	0.141813
Rhdel04G0331200	0.503609	0.802427	0.607141	1.42238	2.27215	2.84674	2.33781	2.2257	3.27601
Rhdel07G0312700	8.91315	8.9673	7.69048	0.654125	0.507811	0.31776	0.572724	0.656494	0.333162
Rhdel05G0088400	9.69404	13.0171	12.627	6.7119	7.43623	6.00985	5.95353	7.84118	6.46249
Rhododendron_delavayi_newGene_31202	2.00188	1.80556	1.42578	0.591112	0.93402	0.600936	0.089735	0	0.06019
Rhdel12G0166900	5.57935	7.38286	4.41015	23.9626	25.4112	28.692	65.8115	60.1576	83.707
Rhdel03G0342000	83.2015	68.3036	99.3365	10.1042	12.9515	7.84701	3.27261	4.07084	4.86142
Rhododendron_delavayi_newGene_21129	0.121005	0.143492	0.291	1.38854	1.81901	2.37429	2.84186	2.55158	3.01978
Rhdel03G0296400	4.1041	3.17604	3.66165	9.82946	12.291	11.4439	12.1336	7.29458	11.6768
Rhdel06G0294500	3.97507	4.20831	8.09934	1.88466	1.86711	1.49715	2.33965	2.62114	1.95066
Rhdel02G0169300	4.02123	3.64978	4.68528	12.8186	11.9107	12.2951	10.1669	14.9855	14.5859
Rhdel11G0197200	6.81987	6.43372	7.03528	17.4525	19.22	21.3784	21.9631	22.3035	21.8628
Rhdel04G0007300	39.9424	40.0173	43.2207	9.74118	8.60489	10.6223	15.7043	22.2248	20.5072
Rhdel04G0048800	1.50106	2.86063	1.62202	0.385117	0.089493	0	0	0	0.124148
Rhdel09G0122200	5.33675	4.47774	3.36476	1.76087	1.59705	2.0024	1.07174	1.82217	1.43095
Rhododendron_delavayi_newGene_17899	34.1417	22.4401	32.9699	12.1491	13.0144	10.6413	12	10.3396	12.2163
Rhdel12G0105700	2.6988	3.02654	3.19734	1.62932	1.10307	0.737477	0.880322	0.723426	1.12999
Rhdel12G0118300	9.1831	9.73267	9.49756	4.65536	6.91682	3.6507	4.7443	4.18438	3.70006
Rhdel03G0087400	2.24983	2.31851	1.50183	0.92551	0.896278	0.775855	0.632104	0.783675	0.570691
Rhododendron_delavayi_newGene_61	0.474754	0.963922	1.4167	4.81109	2.87204	2.57123	1.34852	1.05354	0.672127
Rhdel03G0309500	3.33286	2.47531	2.94324	2.24526	1.01366	2.37567	1.24996	0.977066	1.10537
Rhdel13G0095500	20.5188	24.9329	18.1698	86.2255	88.4224	108.065	94.139	86.3162	110.689
Rhdel13G0234800	1.34206	0.953503	0.964905	3.73623	3.9362	3.35738	4.14081	2.64481	3.55746
Rhdel10G0187900	4.28066	2.93142	1.37738	0.439654	0	0.113684	0	0	0
Rhododendron_delavayi_newGene_21940	0.037876	0.373839	0.34167	0.568597	1.1051	0	1.98057	1.27029	1.90124
Rhododendron_delavayi_newGene_1838	0.388216	0.993766	0.659601	2.23488	1.7077	2.47745	5.64616	4.70789	3.58833
Rhdel08G0167700	3.84133	5.623	5.90202	16.0258	12.6804	14.6303	18.0289	15.2988	15.1113
Rhdel04G0376900	40.7619	56.9767	32.2697	0.407462	0.650193	1.91177	0	0	0
Rhdel09G0247000	1.0205	0.883868	1.27903	0.238253	0.110987	0.048718	0	0.055647	0
Rhdel08G0133800	3.73947	2.54856	2.13472	5.77088	7.85176	6.92711	15.7555	9.63251	11.5826
Rhododendron_delavayi_newGene_7882	0.308636	0.169918	0.131912	1.2698	0.538175	0.731925	0.229421	0.201427	0.266777
Rhododendron_delavayi_newGene_7888	0	0	0	2.02944	1.30641	1.24085	0.174225	0	0.090574
Rhdel02G0246000	6.11011	8.40005	8.31117	3.75946	5.05731	4.04899	4.60162	5.26275	5.26102
Rhdel02G0027300	1.37711	1.29573	2.26455	0.657542	0.453584	0.151848	0.453836	0.08298	0.11344
Rhdel01G0342100	14.4023	19.7306	20.0067	5.78455	5.65709	4.87118	5.21568	6.76552	4.31435
Rhododendron_delavayi_newGene_26625	0.929258	1.10108	3.02563	0.266827	0.38719	0.748218	0.110584	0.032872	0.065075
Rhododendron_delavayi_newGene_32793	0.020272	0	0	0	0.873146	0.294691	1.05538	0.470051	0.428829
Rhdel04G0079100	1.36249	1.46868	3.15897	0.026755	0.352792	0.174715	0.102322	0.082811	0
Rhdel10G0054700	2.33519	3.78065	0.214885	0.375457	0.116921	0.383459	0.283117	1.43764	3.43354
Rhdel05G0073500	10.4219	9.75608	9.73573	4.10612	5.47606	3.10565	7.51803	7.08666	5.9876
Rhdel05G0037700	1.38213	1.04893	2.63111	0	0	0	0	0	0
Rhdel07G0249000	3.07174	2.62638	2.13919	1.01021	0.515238	0.288999	0.12098	0.092068	0.18453
Rhododendron_delavayi_newGene_20703	0	0	0	7.57282	2.80403	7.58068	3.56368	3.04974	5.5582
Rhdel06G0319500	2.77069	2.14921	2.63322	3.29564	3.35357	3.28847	6.02753	6.91457	4.83814
Rhododendron_delavayi_newGene_29825	0.592824	0.664055	0.676139	1.36253	3.05404	2.48225	0.760582	2.07481	1.51337
Rhdel13G0057700	0.268938	0.571387	0.622392	6.46466	5.33086	6.08898	5.68579	5.97136	6.10839
Rhododendron_delavayi_newGene_13986	4.53622	3.68242	4.4343	5.5828	3.46113	5.20133	2.22914	2.23457	1.33279
Rhododendron_delavayi_newGene_3612	2.40652	2.72262	2.0511	6.72924	8.35334	5.53336	6.4114	7.5446	6.86782
Rhdel13G0247300	3.55742	2.5391	4.16767	1.43906	1.97819	2.31498	1.89489	0.771389	2.08279
Rhdel12G0222500	1.92617	2.34301	2.15377	11.5769	12.405	14.0354	19.6889	15.7891	16.9235
Rhododendron_delavayi_newGene_35221	0.151891	0.26823	0.089514	0.957121	1.1825	0.476094	1.418	0.639888	0.911739
Rhododendron_delavayi_newGene_4061	0.226909	0.233955	0.131618	1.13311	0.492775	1.08311	0.475159	0.931477	0.618872
Rhdel13G0194700	8.69994	6.29985	17.2177	0.574366	1.46221	0.839047	0.461014	0.510636	0.989092
Rhododendron_delavayi_newGene_4066	0	0	0	0.364665	1.39374	0.556842	0.227556	0.159041	0.27744
Rhododendron_delavayi_newGene_10858	1.49341	1.27166	0.884679	4.37635	3.60719	4.04648	3.89807	2.81933	3.24674
Rhdel13G0113800	16.4442	12.8114	14.6734	6.20059	6.41162	6.126	8.29988	7.08056	8.43069
Rhdel12G0229300	0.722946	0.874099	0.783932	2.82526	1.92512	2.69397	1.93848	2.69664	2.46814
Rhdel05G0201500	3.81795	3.69952	2.90406	7.62304	8.36138	7.35421	8.35007	8.96118	8.18364
Rhododendron_delavayi_newGene_1619	0.114579	0	0	1.12585	0.654641	0.955498	0.253708	0.136204	0.705507
Rhdel06G0103400	16.9589	14.8464	11.6232	4.59458	5.52629	3.26729	2.8982	1.61437	2.38209
Rhdel01G0180800	8.04069	10.2397	8.9488	18.5471	16.3949	17.1451	22.7351	24.8306	24.1679
Rhododendron_delavayi_newGene_23970	0.097521	0.450291	0.457327	2.33685	0.875576	1.60146	0.684667	0.409961	1.13569
Rhdel11G0083200	5.86368	4.93562	4.17279	0.652822	0.86127	0.313245	0.047593	0.285335	0.179014
Rhdel03G0251800	27.8522	34.0301	34.0069	72.1221	84.4342	76.838	93.3065	68.841	68.4397
Rhdel08G0077700	0.680437	1.29477	1.25745	0.140245	0	0	0.025396	0.043246	0.053426
Rhdel07G0037200	11.1933	12.7679	17.4285	6.37894	9.59367	4.80152	3.90293	2.64145	2.63848
Rhdel06G0140900	0.768612	0.258264	0.636374	1.40119	1.79646	1.28988	2.39546	2.45091	2.23139
Rhdel04G0311200	0.048299	0	0	2.46816	4.54772	1.70291	4.46043	2.38438	3.3648
Rhdel11G0164100	3.06724	1.68251	3.22553	0.208372	0.038943	0.009156	0	0	0
Rhdel13G0153600	1.14899	0.872655	0.589501	0.203218	0.38815	0.384637	0.270162	0.255072	0.24534
Rhdel09G0280400	17.4058	16.9193	15.519	5.79286	6.77403	5.14555	7.47145	5.98686	7.21006
Rhdel04G0106300	2.98316	2.2655	1.41856	1.29803	0.772081	1.6371	2.0517	1.99643	2.6569
Rhdel11G0250700	1.76403	1.80205	1.31765	3.3238	2.10645	2.84847	5.38163	8.9524	9.05368
Rhdel11G0122400	1.86268	1.47634	1.66065	5.03168	4.42272	5.5054	3.74864	4.94801	4.12913
Rhdel09G0213100	3.88145	3.85637	7.29313	4.27266	5.14408	3.96668	1.9429	2.19155	4.89407
Rhdel04G0026800	0.925163	0.806388	1.35677	0.283338	0.094028	0.671894	0.259575	0.553954	0.292967
Rhdel06G0012700	2.25551	3.0141	3.34442	1.74149	2.58981	2.04022	0.764739	0.889176	1.07256
Rhdel08G0196500	9.17343	11.2342	11.0093	25.3917	24.0706	26.6566	25.8177	26.9776	22.9187
Rhdel05G0126100	0.787975	0.771185	0.361093	2.38842	2.76383	2.20497	3.62187	2.64441	3.17197
Rhdel01G0199500	3.67113	4.88157	3.72067	2.33872	3.13059	1.33879	2.0531	1.3625	1.45843
Rhododendron_delavayi_newGene_28839	0	0	0	0.699531	0.382969	0.691385	2.1731	1.46328	2.46563
Rhdel06G0048500	3.76871	4.47378	5.08847	5.8026	6.04965	4.7706	9.26915	9.57992	15.3433
Rhdel12G0052400	1.02579	1.81853	1.16879	21.7835	23.2477	28.3769	34.333	36.8279	31.2169
Rhdel04G0109900	0.49658	1.07183	0.654499	0.372575	0.303572	0.111931	0.146016	0.153625	0.026849
Rhdel10G0189100	5.54836	5.3046	6.43917	17.5664	12.3812	14.1426	10.3268	11.0772	11.8436
Rhdel07G0154000	7.55164	7.07152	6.23523	12.0226	14.0539	14.5825	18.6257	14.9927	15.1784
Rhdel09G0249100	75.1469	87.8065	80.0958	25.0666	30.4752	30.0808	27.1223	37.0161	27.9295
Rhdel02G0000500	5.88396	4.00113	6.50805	1.10232	1.31872	0.809944	0.518625	0.435261	0.366197
Rhdel04G0118100	5.6524	4.91703	5.06454	1.37118	1.7513	0.997054	0.940767	0.545384	0.631585
Rhdel10G0209600	6.6125	5.78614	6.22467	3.27632	4.10258	4.59451	3.52244	3.45974	3.12066
Rhdel05G0080200	22.752	13.9724	40.7472	7.36718	5.9216	4.5013	0	0	0.271929
Rhdel10G0263600	0.227952	0.288313	0.302369	0.636465	0.375248	0.942555	2.35913	1.354	1.61548
Rhdel13G0070000	3.88709	3.96946	5.52797	3.89033	3.34178	2.8175	8.40052	7.59218	9.33446
Rhdel08G0241800	1.15773	1.39769	0.734853	3.9256	3.06858	4.54413	2.52095	1.75428	2.03295
Rhdel02G0158100	19.4232	15.7791	21.6478	0.614036	0.380669	0.44011	0.059429	0.032297	0.148309
Rhdel06G0146600	3.50208	2.91146	3.42211	7.74669	8.62475	5.98562	7.63005	7.66992	9.30339
Rhdel04G0140100	14.9594	17.2941	14.2005	9.03312	7.17754	5.96492	4.60965	3.12182	4.79684
Rhdel02G0009100	3.11699	5.18676	3.30034	40.4925	48.4219	38.8312	46.4971	46.0124	48.6897
Rhdel01G0016700	1.75527	5.50228	4.20645	0.086111	0.617989	0.587835	0.319076	0	0.505912
Rhdel13G0161000	8.25184	8.75017	11.4794	5.53304	5.40372	5.1361	6.53056	3.498	5.72551
Rhdel04G0386000	62.559	69.929	73.9301	27.9984	35.1169	24.5924	22.4225	22.513	18.6715
Rhdel07G0055700	4.17477	6.73514	4.28294	7.87171	10.668	6.16554	13.1735	12.7473	24.6876
Rhdel07G0032000	14.157	15.4479	16.92	41.0819	44.778	49.2572	44.068	41.6211	44.8912
Rhdel01G0151000	3.22139	2.70562	3.86171	1.35108	0.290983	0.382303	0.366954	0.380274	0.07039
Rhdel02G0006900	4.58731	4.73324	4.68021	21.2529	27.1174	25.7799	50.5592	44.0839	49.1955
Rhdel06G0097900	4.06071	3.5385	4.21395	7.82259	7.89644	7.47139	10.3763	11.6183	11.0156
Rhdel01G0126300	0.716645	0.587439	1.49978	0.056728	0.097791	0.092241	0.763193	0.50556	0.032759
Rhododendron_delavayi_newGene_22089	1.02574	0.89727	1.43469	2.56505	3.87679	3.80239	3.88537	2.70258	5.5271
Rhododendron_delavayi_newGene_17664	3.01419	3.77985	4.73547	2.50853	2.9047	2.57546	2.18409	1.24861	1.80032
Rhdel06G0292000	6.82052	4.65843	2.97171	1.26234	2.48256	1.71275	2.68434	0.589428	1.29521
Rhdel04G0109000	33.8256	32.3913	31.0948	14.7402	14.45	13.8358	9.69942	10.6422	12.3665
Rhdel13G0205700	2.87705	4.96135	3.77059	0.845676	0.509147	0.79966	0.520299	0.59623	0.336793
Rhdel13G0257800	0.420417	0.716239	0.930944	0.19855	0.290073	0.125346	0	0	0.048954
Rhdel13G0082000	1.83778	1.71448	2.25475	2.18259	2.34133	2.24965	1.14054	0.572982	0.697174
Rhdel12G0002500	0.777919	0.61497	0.714061	0.255715	0.11943	0.193204	0.163142	0.218938	0.092045
Rhdel08G0041300	23.5163	25.8524	24.9622	11.213	9.17051	9.5565	13.8773	13.8608	12.6967
Rhdel05G0340200	9.84965	7.00535	8.42886	5.25978	3.36437	5.44853	3.80214	3.44576	2.9664
Rhododendron_delavayi_newGene_429	1.05438	1.46609	0.639716	3.84437	4.56388	4.09003	1.58485	4.50085	4.87882
Rhdel08G0002800	8.68903	8.28046	7.84828	15.8335	17.1323	15.7317	19.6171	22.3348	17.9507
Rhdel08G0046900	6.41739	8.08647	5.86309	5.00241	3.69568	4.26701	3.12347	3.18624	4.03895
Rhdel08G0260200	35.2046	52.0708	46.2448	542.591	562.016	651.494	973.453	846.755	896.722
Rhdel02G0104900	1.29658	1.03811	0.347722	1.48006	1.44199	1.4033	0.171205	0.411552	0.336074
Rhdel02G0286100	11.8375	12.4259	10.9823	6.74759	7.59488	7.02404	5.9342	5.59306	5.29672
Rhododendron_delavayi_newGene_1455	0.078274	0.237851	0.00998	0.45088	1.53971	0.819194	0.7625	0.321052	0.583596
Rhododendron_delavayi_newGene_392	4.7552	7.14046	3.98237	1.5699	1.13761	0.432266	2.73212	0.799567	2.6683
Rhdel02G0281200	1.47634	2.64026	1.9486	0.078197	0	0.435181	0	0	0
Rhdel06G0164600	24.7473	22.1855	23.9846	18.5716	21.3055	19.256	14.2821	11.2881	13.7487
Rhododendron_delavayi_newGene_1186	5.73452	7.27081	7.4936	0	0	0	0	0	0
Rhdel08G0219600	6.50096	7.39323	5.61903	13.7649	12.0802	11.5257	18.0481	14.5332	15.9708
Rhdel03G0282600	22.3224	23.1638	18.0314	4.18243	6.9114	5.50789	5.47296	6.73048	7.50474
Rhdel07G0077100	1.41478	2.07245	1.15173	7.54862	8.33645	8.70111	5.5664	5.56139	7.3742
Rhododendron_delavayi_newGene_20938	0.615924	0.566762	0.226431	2.60136	1.07492	0.586234	0.987101	1.52857	2.84102
Rhododendron_delavayi_newGene_20935	0.808089	0.768292	0.630413	0.200517	0.135702	0.208452	0.263662	0.169958	0
Rhododendron_delavayi_newGene_20931	0.816025	0.374898	0.570499	1.02867	2.41505	2.28853	1.95263	1.54139	1.92166
Rhdel12G0001800	0.307023	0.89301	0.502251	5.1518	7.04384	4.9807	6.55859	5.69078	6.80304
Rhdel09G0019300	11.89	15.6516	20.3372	2.80587	5.35599	3.7825	4.09155	3.42613	4.34342
Rhdel04G0392200	2.18731	2.22333	1.52375	0.696525	0.367275	0.541203	0.289517	0	0.125406
Rhdel03G0235400	1.92753	2.13702	2.48523	0.878998	0.460281	0.637976	0.2525	0.181291	0.400389
Rhdel08G0074600	1.77811	2.34432	1.78074	7.73392	7.44757	6.83928	17.9581	14.4965	19.0057
Rhdel08G0158500	3.34257	4.28091	2.55828	11.2756	7.31964	9.40935	13.0448	10.5775	12.4647
Rhdel11G0271700	51.9856	73.2416	59.2705	361.246	369.63	371.529	481.903	342.097	410.406
Rhododendron_delavayi_newGene_19296	4.33422	2.97832	2.85161	1.3535	0.528027	1.01408	0.241558	0.063754	0.324266
Rhododendron_delavayi_newGene_33095	1.26562	0.506197	0.103715	2.71199	4.18643	6.09642	2.51945	1.84447	3.65379
Rhdel06G0119700	0.234463	0	0	0.515698	0.735829	1.0892	4.74733	5.30901	7.29026
Rhdel13G0014200	8.06403	10.9905	10.4998	47.3219	60.1142	59.5482	58.5836	49.8699	50.2759
Rhdel08G0255400	2.10427	1.94088	1.13385	5.08894	5.3489	10.3344	3.33933	0.99837	2.25
Rhdel13G0278400	1.21972	1.66731	2.33581	1.47141	0.438192	0.641611	0.394933	0.018558	0.033713
Rhdel05G0079000	10.884	10.4791	17.8309	3.59712	0.994653	1.60089	0.758951	0.449695	0.959227
Rhdel06G0068400	4.3057	4.65407	4.56079	12.3909	11.9104	9.91228	11.0511	10.7328	9.34455
Rhdel12G0159500	11.0966	12.8303	12.7268	5.56447	4.33842	5.30992	2.67175	3.36311	3.46599
Rhododendron_delavayi_newGene_28585	0.454159	0.418911	0.141861	1.13517	2.04925	2.55957	1.16157	1.70793	1.41656
Rhdel10G0008700	3.694	5.79402	3.88268	0.390795	0.396037	0.225733	0.307239	0.132944	0.08464
Rhdel13G0247400	0	0	0	0.327141	1.49046	1.69943	1.52416	0.807434	1.10724
Rhododendron_delavayi_newGene_17303	3.37759	6.23018	5.13599	2.82681	1.7652	2.47277	1.97924	1.19377	2.05684
Rhododendron_delavayi_newGene_15991	2.86457	2.75494	1.95319	1.48491	1.57002	1.82262	2.11146	1.20004	0.630711
Rhdel03G0268800	1.28884	2.4036	1.67565	0.391281	0.775111	0.340101	1.07661	0.636158	1.05575
Rhdel03G0326600	3.60345	3.41882	1.00225	13.6378	15.8356	16.0953	14.5989	13.6507	13.8797
Rhdel01G0302300	3.41418	2.71205	2.07256	8.12699	7.21691	9.92233	7.7116	1.81039	4.10228
Rhdel02G0303000	65.6307	51.0857	68.8013	11.0813	12.9306	10.7508	9.03058	4.82769	6.76098
Rhdel09G0071300	272.75	301.399	272.165	89.0741	138.359	60.2133	58.5326	51.4152	56.8964
Rhdel09G0044800	0.404223	0.368748	0.363504	1.66177	2.85388	3.03176	0.786014	0.688425	1.74972
Rhdel08G0150500	0.773016	0.435349	0	2.76341	1.68081	1.27634	0.417839	0.912301	0.421574
Rhdel10G0023900	8.16222	7.40189	6.79419	2.58429	2.92687	2.35669	4.12501	3.19437	3.35764
Rhdel12G0060800	2.91967	3.36694	2.43852	0.650609	1.48889	0.669515	0.977344	1.42278	0.623624
Rhdel04G0104600	0.541198	0.613185	0.994138	1.32901	1.66627	0.83189	4.8312	2.65102	2.10551
Rhdel09G0156000	8.96388	7.96464	9.7539	39.1122	36.8137	32.7283	35.0786	28.2199	30.6798
Rhdel07G0277500	0.547629	1.37533	0.688771	2.41313	3.22188	2.96344	2.2479	1.83439	2.92873
Rhdel04G0282800	3.64917	3.15015	4.55682	2.7857	3.51237	2.01183	1.77292	2.24381	1.56601
Rhdel07G0083100	0.715023	0.482425	0.928822	0.667407	0.647413	0.589366	2.41769	2.09027	1.39006
Rhdel11G0048100	19.4985	15.5666	14.6576	102.066	94.0898	99.1534	85.132	68.4326	96.9714
Rhdel12G0191300	4.81492	5.01831	4.28886	1.90913	2.36894	1.44128	1.72924	1.39015	1.6681
Rhdel01G0254600	3.3472	2.0356	1.58884	6.46808	6.57124	7.05332	7.82243	7.26067	9.67071
Rhdel10G0072600	15.892	20.7309	17.6333	9.15152	10.1617	6.69187	10.9352	7.64857	8.45738
Rhdel09G0003100	2.3823	2.34045	2.30395	5.43575	4.67437	5.95282	6.47968	5.41544	5.1246
Rhdel01G0256600	1.18373	1.8652	1.42474	3.98094	4.30921	3.84377	3.36775	3.95893	3.97198
Rhdel13G0137500	36.5844	32.6523	30.4666	78.7338	73.5829	55.1402	95.6289	81.0936	119.627
Rhdel13G0018900	2.68173	3.18946	3.45847	1.3841	1.39102	0.916102	1.66855	1.3396	0.955269
Rhdel05G0003500	1.75234	1.41017	0.449652	0.11459	0.675117	0.571462	0.464928	0	0.094815
Rhdel05G0086300	4.46508	1.47948	3.45698	2.7941	4.0963	1.62504	12.6527	5.67654	11.2835
Rhdel07G0128100	3.46576	3.92035	3.24794	2.17097	1.4783	1.16756	0.591106	1.0871	0.588344
Rhododendron_delavayi_newGene_17678	0	0	0	0	0.113558	0.091526	1.45966	0.991946	0.841756
Rhdel13G0276900	0	0	0	0.651544	0.715316	0.699256	0.154756	0.108162	0.06775
Rhdel09G0227800	2.24744	2.2505	2.79616	1.99786	2.91933	2.0998	5.80773	4.93571	4.35942
Rhododendron_delavayi_newGene_34200	0.169822	0	0	2.54557	1.20282	0.938348	2.16344	1.34584	1.11199
Rhdel01G0084800	0.409774	0.724238	0.710789	0.316325	0.476666	0.255826	0	0.128015	0.04975
Rhdel02G0017000	0	0	0	2.27834	3.00562	4.67368	3.49392	4.56726	6.09241
Rhdel06G0326600	0.989518	0.682819	0.934305	2.78803	3.70445	2.72445	3.33408	1.61026	2.13272
Rhdel09G0249800	4.46368	3.94713	5.18914	9.96436	10.5113	8.40638	9.99319	10.498	10.2924
Rhdel04G0369800	5.28392	6.62176	5.6255	0.707063	1.30707	0.423138	0.496312	0.053482	0.769663
Rhdel10G0004800	7.14009	9.84568	10.6975	24.522	27.2539	22.3751	16.2985	16.3796	15.4791
Rhdel07G0269000	8.2312	11.8378	11.2075	8.15983	9.55053	6.15806	6.49288	5.50318	4.84959
Rhdel13G0046200	2.38957	1.50014	2.078	5.29956	4.2824	5.6862	7.39832	6.85688	5.4588
Rhdel03G0053300	11.4137	13.0579	14.1021	7.34793	6.9126	6.64694	5.5556	4.59009	3.934
Rhdel12G0132200	2.32047	2.27044	2.72368	0.458167	1.39954	0.947094	0.887674	0.307751	0.480012
Rhdel12G0251100	0.198603	0.327373	0	0.465219	0.328498	0.068465	14.766	7.22165	2.36069
Rhdel03G0244700	3.36988	2.24065	2.696	1.75858	1.45416	1.71363	0.798122	0.330238	0.728843
Rhododendron_delavayi_newGene_30232	0.657509	0.892811	0.566317	0.205479	0.289277	0.28339	0	0	0.079823
Rhdel06G0043500	6.48812	5.74857	4.66646	3.14604	3.59159	2.68655	2.17256	2.63337	3.33711
Rhdel13G0086600	8.62069	6.30186	8.96528	9.39804	9.69183	5.56267	1.70714	0.373542	1.56034
Rhdel13G0227200	5.66253	5.24381	5.60159	4.89406	5.60113	4.38732	2.65082	2.5618	2.85536
Rhododendron_delavayi_newGene_25269	0.705812	0.696826	0.759669	1.60228	1.60366	0.81068	1.73836	2.57837	2.06821
Rhdel11G0258300	2.31562	3.14206	2.73851	6.55157	5.65445	4.2192	9.22253	5.63645	7.92342
Rhdel12G0102500	4.4871	4.783	4.80387	13.5838	15.6177	13.2676	15.9758	12.5719	14.2951
Rhdel11G0155800	27.8806	36.355	23.9336	13.502	8.05662	16.5888	7.5374	6.91656	5.36735
Rhdel03G0314200	2.70743	3.49316	2.86705	9.08481	11.0804	11.6204	6.25656	7.52368	7.45301
Rhdel04G0096500	0.011202	0.042408	0.08752	1.03805	1.28469	1.05682	0.773721	1.55903	0.994823
Rhdel04G0295300	3.45507	3.47644	4.98681	5.73004	7.48972	6.01378	2.8937	1.89287	2.52706
Rhododendron_delavayi_newGene_976	0.26086	0.166948	0.44395	0.018538	0	0.052376	0.842997	1.32867	0.85294
Rhdel04G0002300	2.56935	2.83578	3.47217	7.75989	6.36494	6.25566	7.40717	9.25684	6.61475
Rhododendron_delavayi_newGene_36175	0.647093	0.772187	0.550232	0.278217	0.215537	0.262058	0.188221	0.242051	0.105535
Rhdel08G0187100	11.8882	10.8984	14.5463	8.59253	7.05305	4.21896	4.65602	1.09546	2.34815
Rhdel11G0152200	8.06935	7.75035	6.68729	4.76124	4.60515	4.02494	4.58137	3.73932	4.59102
Rhdel04G0086000	0.884975	0.468275	0.708429	0.293283	0.300814	0.228429	0.436704	0.629399	0.657233
Rhdel04G0000700	13.6543	11.6445	14.6639	6.79336	8.86049	6.23365	7.72319	7.85436	8.96381
Rhdel04G0039000	2.04777	2.61063	1.88232	1.18031	1.11755	0.719229	0.592667	0.242925	0.712671
Rhdel04G0023900	1.97759	1.9886	1.57183	4.62752	6.62871	5.06186	6.534	7.08217	7.06582
Rhdel03G0219100	3.97265	3.01178	2.69566	0.120996	0.370909	0.446951	0.361855	0.054595	0
Rhdel11G0225000	2.08013	3.26673	1.65485	12.6672	10.7833	11.6717	18.9518	18.391	25.2872
Rhdel12G0102400	6.07388	4.6375	5.84632	4.70168	6.11011	4.28579	2.56868	3.64478	2.2752
Rhdel08G0232600	11.5262	13.2184	13.3064	35.516	39.3161	50.069	32.313	28.0959	28.8002
Rhdel13G0190200	2.00935	0.88027	1.69912	0.225341	0.059776	0.306661	4.53675	1.296	3.43647
Rhdel08G0023600	10.8748	10.3017	10.7096	15.1534	18.3337	19.9032	26.4122	26.3649	29.1697
Rhdel11G0145800	65.7613	79.6559	65.0995	169.343	164.38	136.485	367.702	421.123	521.127
Rhododendron_delavayi_newGene_12311	2.62344	2.42662	4.21459	4.50024	7.452	6.52436	5.93553	7.81876	8.54291
Rhdel07G0068100	0.703341	0.444276	0.493811	1.60886	2.30769	1.10259	0.091795	0.291515	0.454997
Rhdel08G0224400	3.14432	1.95932	2.24704	0.740546	0.804073	0.579798	0.253513	0.767976	0.459058
Rhdel05G0067300	0.996564	0.879118	0.585752	2.35574	4.10093	1.65265	2.75516	1.3839	2.20195
Rhdel08G0222800	1.58626	2.19463	3.39837	0.570401	0.542921	0.282462	0.236183	0.050999	0.064114
Rhdel13G0013600	3.46697	4.86776	3.16316	13.6828	15.9378	15.9051	11.7281	12.4633	12.6793
Rhdel07G0013500	16.4142	23.4606	19.0411	8.48593	8.80265	8.07798	5.57228	4.807	6.25494
Rhododendron_delavayi_newGene_19479	0.631627	0.900555	1.27449	0.12957	0.53445	0.142059	0.073042	0	0
Rhododendron_delavayi_newGene_23749	1.44595	1.33784	1.14765	4.09867	2.98643	5.16023	3.81455	4.94564	6.73166
Rhododendron_delavayi_newGene_23744	1.58764	2.56115	1.4898	0.830777	1.02946	0.654454	1.14336	0.858601	0.481781
Rhododendron_delavayi_newGene_23745	4.22283	4.21323	6.55537	0.311232	0	0.184868	0.049526	0	0.018437
Rhdel04G0276900	6.23765	6.67721	6.39722	14.8356	17.4892	14.1674	17.7431	13.3954	14.3759
Rhdel03G0015900	4.36075	7.3209	4.66795	2.07483	3.83855	1.1095	3.337	4.90304	3.51816
Rhdel11G0202100	0.089171	0.087437	0.232513	1.05411	0.809061	1.30981	1.50501	1.42599	1.26114
Rhdel06G0067300	3.22705	3.33746	3.81344	8.59991	9.21526	9.82763	9.77224	8.63012	11.1744
Rhdel08G0082500	4.80345	3.09522	3.49728	2.59014	3.47796	3.19984	2.05321	1.41577	2.03756
Rhododendron_delavayi_newGene_432	0.076389	0.232265	0.193858	0.762807	0.457021	0.43244	1.58886	1.00271	0.79108
Rhododendron_delavayi_newGene_1220	0.050813	0.05418	0.022349	0.301324	0.481774	0.196778	0.565506	0.546983	0.426383
Rhdel01G0310700	24.8505	21.131	20.6623	9.05654	8.60565	7.51207	9.88321	8.3958	9.28017
Rhdel10G0052500	0.899755	0.937386	0.777129	0.286127	0.462216	0.264705	0.776824	0.302688	0.343389
Rhdel11G0108700	15.8543	19.2383	27.2552	8.89632	9.02425	7.17855	7.27596	4.82052	8.13259
Rhdel07G0106900	19.8101	21.5184	21.8512	34.7718	42.405	39.1129	70.5575	54.5703	65.5888
Rhdel13G0078400	74.9789	83.6915	81.7236	53.3392	58.0509	103.172	44.021	23.1168	33.8656
Rhdel02G0145500	1.69953	2.15146	1.57598	0.215165	0.247135	0.372627	0.408966	0.250869	0.29307
Rhdel13G0107300	50.0529	62.197	50.2283	53.3922	74.3935	55.2794	21.7534	19.8779	22.2193
Rhdel06G0090700	3.70116	3.15408	3.41713	1.58919	2.02863	2.90485	5.56353	4.25656	5.28856
Rhdel13G0157000	18.9261	19.2903	17.7189	9.80711	11.4088	10.3068	12.3859	10.8678	13.084
Rhdel13G0198800	0.041619	0.054042	0.187176	0.395467	0.550424	0.29692	1.00267	1.2194	0.585273
Rhdel09G0245000	0.430297	0.510871	0.54707	2.00395	2.65224	2.53073	3.57181	3.39027	4.03321
Rhododendron_delavayi_newGene_6990	0.674851	0.635595	0	2.51842	2.7399	4.0047	9.11322	6.63591	6.29671
Rhododendron_delavayi_newGene_6993	0	0.103801	0	0	0.035716	0.045253	1.63848	0.637644	7.46155
Rhdel01G0309700	19.0618	19.3753	17.9324	6.00618	6.5558	6.11562	10.5279	8.43839	9.6089
Rhdel10G0039400	21.9724	22.3531	20.2824	9.87074	10.6561	10.7802	8.15284	6.35459	5.1087
Rhdel11G0126200	3.7968	7.28059	4.9511	5.57233	2.04105	1.9337	1.19101	1.25488	0.85836
Rhdel05G0243500	12.8973	10.3026	4.08634	0	0.133567	0.048971	0	0	0.172919
Rhododendron_delavayi_newGene_25835	3.18756	1.90663	5.07276	19.6299	14.1747	4.64383	10.4676	9.39014	12.7819
Rhdel02G0293700	0.692464	0.606969	0.464486	0.531132	0.513052	0.532157	0.074718	0.16382	0
Rhdel10G0188100	0.683361	0.861058	0.784832	0.213721	0.073576	0.149578	0.201158	0.159597	0.089072
Rhdel07G0272600	0.443561	0.47075	0.199895	1.48553	1.53495	0.589252	1.60155	2.32867	2.06732
Rhdel06G0081400	3.83436	5.31942	3.37484	2.34707	1.88445	1.13584	1.40825	1.75457	1.6205
Rhdel07G0030500	5.82782	6.68454	7.1002	3.84805	4.38817	2.63846	2.75507	2.60945	1.91217
Rhdel07G0008300	18.9181	22.5143	24.6051	20.3578	19.7091	15.8102	11.8509	11.1481	9.38871
Rhdel11G0275700	6.98914	5.53075	6.4566	1.85879	3.79537	1.99791	5.42863	3.07485	2.65951
Rhdel02G0143900	0.412784	0.528826	0.500731	0.231079	0	0.082985	0	0.130952	0
Rhdel12G0013700	16.2186	17.7249	18.4333	2.33499	4.10841	2.16867	1.54276	1.28083	1.5817
Rhododendron_delavayi_newGene_28461	6.42942	9.51452	5.91438	13.5673	13.1945	12.8595	23.1418	23.2324	27.0939
Rhdel01G0192100	1.99813	1.11629	3.33877	1.0331	1.03012	0.420753	0.043332	0.186786	0
Rhdel01G0305900	9.23707	7.84908	7.50701	14.4223	17.7305	16.3303	21.5584	23.8004	25.4487
Rhdel03G0059300	0.243009	0.208348	0.310395	0.852564	0.589463	1.2011	0.761233	0.509742	0.414917
Rhdel04G0022600	4.8251	7.70311	4.34077	17.1795	12.1754	10.7597	2.08734	3.63163	5.85701
Rhododendron_delavayi_newGene_36666	1.24725	1.24125	2.5022	4.93646	6.0438	6.53555	0.924134	0.584217	0.719259
Rhdel07G0078300	2.19479	1.82749	1.66316	6.82405	6.63998	6.49429	8.06852	7.60003	7.52662
Rhdel04G0062000	0.116118	0.241004	0.207609	1.8508	1.02619	0.624817	0.746228	0.430635	1.10086
Rhdel13G0209900	15.1172	16.5277	17.5702	5.91728	4.81632	4.67803	3.96388	3.79013	3.50287
Rhdel08G0101100	4.75037	5.53731	4.0349	1.15767	1.27215	0.825762	0.593874	0.365385	0.771904
Rhdel09G0011700	3.8807	4.76498	4.39189	10.8868	11.967	12.5826	10.3461	9.70667	8.59282
Rhododendron_delavayi_newGene_5866	1.01171	1.71145	0.935754	4.74608	4.07506	3.89233	3.80292	2.52831	2.47218
Rhdel11G0102400	2.96967	1.74522	2.50828	1.47018	1.69465	1.10401	6.97306	6.72389	4.16024
Rhdel07G0058100	0.743888	1.09569	0.445737	0.03781	0	0	0.087964	0.176367	0
Rhdel08G0115500	1.04474	1.95231	0.970646	6.42795	5.96157	5.61666	7.9858	8.40365	5.02623
Rhdel10G0215800	51.19	48.6933	51.9659	24.4755	27.1369	18.2493	13.9396	10.3648	11.3817
Rhdel07G0309600	3.0553	2.51942	3.32514	4.65552	4.80755	2.84462	2.29265	0.999476	1.05625
Rhdel10G0072100	2.07715	2.49346	2.56825	5.15558	5.88165	6.74194	4.66461	4.15836	4.45108
Rhdel06G0258900	2.80169	3.12992	2.32613	0.591749	1.27521	0.577267	0.567291	0.427	0.368246
Rhdel01G0329000	2.34199	2.6074	3.40225	6.03039	6.71887	7.15043	9.76985	6.16049	8.31149
Rhdel03G0263900	5.71542	8.12754	10.4618	4.23175	5.27552	4.31532	4.29552	4.08763	4.50886
Rhdel04G0383200	2.42961	1.94992	2.04829	4.54475	6.10783	5.54436	4.02786	2.44284	3.30384
Rhdel13G0033100	2.88117	3.49425	4.69973	5.26139	5.60984	9.08862	28.5322	32.5903	36.7207
Rhdel05G0084800	8.65575	14.5734	12.5748	10.2987	8.48934	6.3956	3.0468	4.2741	3.24912
Rhdel03G0092100	3.14311	2.96881	2.36371	9.40458	9.99283	9.89458	8.32404	6.66003	6.7037
Rhododendron_delavayi_newGene_28684	16.987	12.651	12.06	6.78865	8.57545	4.08269	6.43064	5.53491	3.91343
Rhdel01G0290600	1.13797	0.833787	0.728366	7.51668	10.8642	11.8105	9.76254	10.5655	10.4421
Rhdel07G0001300	11.7119	10.9108	10.0562	6.98547	7.1393	5.47732	2.96983	1.50887	1.80236
Rhdel04G0191400	47.2658	55.0704	44.8178	28.1985	28.7933	25.0592	27.4916	25.9545	31.7093
Rhdel10G0200800	0.469801	0.825467	0.837462	2.10181	1.79266	2.27672	1.57273	1.81197	1.68942
Rhdel11G0148300	8.54057	8.78027	7.22561	1.76831	1.85121	1.5442	1.16517	1.47829	0.89275
Rhdel07G0306600	58.5638	117.441	55.0961	25.5097	59.4217	22.4258	31.454	34.8487	18.4547
Rhdel08G0124100	26.2469	29.5522	28.6722	75.3264	79.1684	81.5435	75.8672	81.8126	78.0496
Rhdel12G0205600	58.0529	63.8944	68.8003	26.2205	33.0572	27.1686	23.2736	24.9383	20.9041
Rhdel01G0104600	0.560651	0.804822	0.607595	1.51298	1.80716	2.76596	0.918986	1.42474	0.921892
Rhdel02G0149400	1.31411	1.23196	1.28095	0.435243	0.454845	0.164357	0.348898	0.265342	0.197138
Rhdel03G0278500	9.92384	10.5301	11.3827	52.0976	50.9759	54.3872	40.4694	36.0061	39.9577
Rhdel06G0245900	1.8511	2.34633	1.34712	3.33232	3.57852	2.37274	12.7284	19.0524	26.9916
Rhdel12G0158500	115.849	97.6745	92.8071	6.43946	7.92594	7.62109	2.75825	1.6625	3.33797
Rhododendron_delavayi_newGene_31108	0.156524	0.100139	0.032857	0.448546	0.953354	0.451777	0.663358	0.839351	0.470012
Rhododendron_delavayi_newGene_22730	2.40297	2.81915	3.48276	23.7178	18.2199	26.4237	66.0259	59.7209	58.5546
Rhdel11G0210500	4.11939	5.45458	3.62723	7.23541	6.96421	7.12302	3.83422	2.13374	2.29042
Rhdel08G0208100	0.055386	0	0	5.04469	3.03852	4.38672	4.50908	3.57587	3.4352
Rhdel06G0020700	4.17233	4.31945	6.19496	16.0557	17.4983	15.915	16.3294	13.461	17.6074
Rhdel01G0080900	2.57311	2.50637	1.71291	0.910718	0.523842	0.468778	0.676567	0.351653	0.696162
Rhdel03G0242900	22.3745	17.6153	19.7799	1454.62	1694.32	1515.92	859.897	412.203	862.861
Rhododendron_delavayi_newGene_30888	8.56907	7.30781	9.63636	3.11789	7.6784	6.22239	4.79947	3.6242	4.27678
Rhdel12G0153300	2.14748	1.97281	2.33798	14.0556	16.7905	11.9804	8.34116	5.87874	5.96563
Rhdel06G0261900	0.86966	0.784141	1.30471	0.643953	0.401848	0.359852	0.158147	0.213908	0.197819
Rhdel02G0312600	2.01019	0.677543	0.939254	0.587957	0.170159	1.09825	0.313348	0.173827	0.103225
Rhdel02G0156100	7.13695	7.82442	5.20829	6.54399	7.54908	5.73123	15.3429	12.1773	12.1725
Rhdel08G0158900	13.9994	12.9726	13.9864	27.0553	25.2155	24.2291	46.8567	38.6621	33.5773
Rhdel07G0203300	4.0557	3.68318	3.4969	1.38547	1.25272	0.937198	1.51744	1.23616	1.51103
Rhdel11G0147900	3.96659	3.57059	4.28591	18.0273	18.2652	19.5116	13.8223	14.6914	13.1388
Rhdel06G0293800	2.61727	3.39269	2.30795	33.2649	43.6996	51.3512	38.0277	41.6281	51.7601
Rhdel11G0278700	1.01531	1.24774	1.27517	0.138422	0.271014	0	0.456049	0.775268	0.459438
Rhdel01G0089100	2.25066	2.30988	1.67963	1.45422	0.335088	0.646619	6.96288	3.96744	3.39053
Rhdel09G0288100	137.897	109.048	92.4698	68.1493	78.1523	50.7797	8.80107	5.45875	7.66136
Rhdel06G0283200	22.7967	20.3996	22.8819	10.4062	14.1409	13.3557	9.39724	8.82506	10.7065
RhdelUnG0000800	2.08542	2.64916	1.34206	1.15685	1.40675	1.31293	4.64457	2.43497	3.42983
Rhdel10G0275100	0.967026	0.30627	0.748893	4.33683	3.53097	2.86908	7.36058	5.09476	9.7226
Rhdel12G0033800	2.796	2.46145	2.72278	0.565305	0.229776	0.523534	0.309407	0.52314	0.697686
Rhdel07G0196700	12.1609	12.6785	14.6357	6.45415	7.82057	7.58486	7.54292	8.18564	9.04124
Rhdel01G0288200	0.793366	0.611967	1.25796	2.24703	2.3881	2.24656	2.23322	1.63863	2.10452
Rhdel05G0170200	1.5842	1.56512	1.55063	1.0241	1.52433	0.9549	0.812335	0.765655	0.574935
Rhdel05G0102200	2.99022	3.28266	3.26987	7.08466	8.12857	7.9529	7.5176	5.24584	5.14231
Rhododendron_delavayi_newGene_11493	0.165332	0.305619	0.043238	1.35497	1.25028	1.01739	0.622033	1.28499	1.00152
Rhdel09G0012700	1.34318	0.8362	0.994467	3.54925	3.44188	3.72252	3.89233	2.92597	3.08748
Rhdel10G0220500	30.0115	15.1445	19.7849	11.9796	12.7779	12.9966	6.82059	6.44891	5.97611
Rhdel13G0024100	19.3548	18.7606	16.7722	8.58719	9.4234	8.59608	7.94983	10.1578	8.47632
Rhdel03G0250300	1.57356	1.46888	2.39149	0.145089	0.079772	0.140038	0.122438	0.148235	0.16724
Rhdel07G0135500	22.6478	21.5594	17.4442	10.2704	8.76856	10.7339	9.22919	11.2382	10.301
Rhdel12G0043100	2.54201	2.75813	3.17707	10.0106	8.66055	10.5205	8.1293	8.226	9.89296
Rhdel10G0003800	18.525	15.2597	22.2004	6.6753	7.88977	4.80936	3.41118	1.64697	2.45307
Rhdel10G0067700	1.99678	2.1816	2.17576	0.882428	1.56255	1.27071	0.610198	0.717119	0.726595
Rhdel07G0034600	1.29235	1.05429	0.80756	0.329691	0.294518	0.291843	0	0.239633	0.126989
Rhododendron_delavayi_newGene_35739	0.454497	0.443704	0.089783	1.11073	1.01072	1.44542	1.17584	0.784672	0.66878
Rhododendron_delavayi_newGene_35734	5.38555	5.26955	5.07253	15.1092	12.21	13.2488	22.2911	18.6766	11.0487
Rhododendron_delavayi_newGene_35735	3.72015	8.26754	6.13237	0.95144	0.484903	0.85795	0.139161	0.072193	0.423158
Rhododendron_delavayi_newGene_27173	4.17218	2.08456	3.5066	7.82765	10.9249	7.92209	11.6235	6.70979	5.46156
Rhdel03G0087300	14.8659	19.0097	15.5915	5.47575	7.65856	5.40511	4.83643	6.20661	3.13259
Rhdel02G0079800	12.5937	11.2671	10.8539	10.1333	9.735	9.30141	23.063	20.6338	19.191
Rhdel13G0264100	46.0518	58.0315	44.2592	6.42974	6.83207	7.27159	4.21916	3.61803	3.36592
Rhdel11G0133400	0.337066	0.053212	0	0.137355	0.240256	0.050745	2.64618	2.88236	4.15025
Rhododendron_delavayi_newGene_21785	1.58764	1.79323	1.18255	1.10425	1.26568	1.14757	0.837593	0.598051	0.939543
Rhododendron_delavayi_newGene_12503	1.66911	2.24465	0.745087	3.8308	4.05912	4.02559	4.12295	3.005	3.50374
Rhdel13G0051200	6.34325	5.63015	5.70104	2.60524	2.65761	2.44127	2.78858	2.28273	1.85068
Rhdel10G0048500	0.692855	0.643601	0.460948	0.17066	0.175109	0.076204	0.175154	0.134411	0.095241
Rhdel13G0066000	7.48122	13.2813	7.60933	14.8381	14.7168	16.6804	5.6154	6.23884	4.34143
Rhdel08G0256900	1.65396	1.84197	1.2322	11.3095	9.50418	7.33646	2.23185	2.43537	1.59613
Rhdel10G0167700	23.9244	24.5468	23.7884	7.94171	6.60811	15.605	4.05004	3.05319	4.83266
Rhdel06G0018700	24.1023	29.2977	28.0446	14.9416	15.8929	10.8931	14.976	14.0221	11.4043
Rhdel10G0047400	1.47652	0.747344	3.38824	3.59628	4.89259	4.32678	1.03058	0.646768	1.36984
Rhododendron_delavayi_newGene_11498	0.478532	0.399374	0.476415	0.816293	2.25298	1.45402	1.79663	1.15158	2.02784
Rhdel01G0335300	3.8776	8.98362	3.65726	5.02302	2.15197	5.47295	1.48538	3.22614	1.30254
Rhdel06G0090000	0.837941	0.842525	0.464069	4.03582	4.70472	2.02982	1.10218	0.784172	2.07455
Rhdel08G0266300	10.3139	10.0818	12.7187	27.4302	31.5646	27.8711	42.2022	36.2727	43.7172
Rhdel01G0156500	3.12187	3.02651	3.06673	1.14053	1.38069	0.398657	2.08658	1.8157	1.78641
Rhdel11G0098200	0.247317	0.666794	0.309839	1.32051	1.52624	1.95548	1.69788	1.82423	1.09804
Rhdel13G0141100	4.04411	4.43343	2.87947	11.5607	12.8605	9.61404	11.913	10.6573	11.7674
Rhdel03G0028200	13.8456	13.7941	9.40994	0.57394	0.591893	0.321612	0.323323	0.38364	0.206942
Rhdel12G0264300	18.9927	29.2003	21.1967	12.4446	10.105	7.42081	1.87113	1.04834	0.151865
Rhdel13G0278800	42.477	37.4157	37.6678	10.2038	10.702	8.23039	4.33832	5.44284	4.25676
Rhdel10G0015900	3.80176	4.84736	4.7957	2.40745	2.10784	2.90074	2.43671	2.67892	3.4522
Rhdel12G0262900	0.422439	0.463984	0.557516	1.05789	1.33069	1.23206	1.14165	0.745382	0.545966
Rhdel10G0122400	5.34242	5.06873	3.63035	25.4049	28.2752	31.1913	11.6481	12.9767	11.8778
Rhdel08G0254500	14.7643	15.5421	13.7738	66.0631	79.0181	74.8346	72.4882	71.9904	86.1913
Rhdel02G0122000	0.191191	0.168372	0.350922	1.6317	1.31337	1.3756	0.096257	0.180048	0.316265
Rhdel02G0113100	0.070517	0.174224	0.052329	0.929022	1.50175	1.26559	0.748368	0.319102	0.715431
Rhdel01G0026300	0.470886	0.473086	0.521956	1.66199	1.20409	1.36556	1.13308	0.511832	0.637443
Rhdel13G0157900	4.24216	3.1862	3.3859	1.92115	1.9072	1.85116	1.3252	1.38248	1.42109
Rhdel13G0258700	0.66461	0.570071	0.805292	2.1617	2.67946	3.11785	5.04511	3.80553	5.41392
Rhdel04G0020100	8.74977	10.9959	11.0081	33.1231	35.1832	29.9209	49.8592	42.2463	37.9944
Rhdel06G0043800	9.19618	6.71399	10.1959	5.68695	4.89964	5.57189	1.75481	2.45623	2.69166
Rhododendron_delavayi_newGene_15620	0.319768	0.291436	0.330143	0.880719	1.42497	0.851566	1.19258	1.06647	1.32509
Rhododendron_delavayi_newGene_5595	0.587043	0.222343	0.820591	1.48354	1.64475	1.84608	3.00548	1.79098	1.99441
Rhododendron_delavayi_newGene_15997	0.704963	0.889515	0.500392	2.38294	1.49724	1.4981	2.11184	1.71808	1.15188
Rhdel10G0283000	6.62378	8.74471	7.20344	3.37718	2.8469	3.43833	1.6695	2.54578	2.73874
Rhdel05G0290600	11.2924	11.843	12.593	42.0682	51.9631	43.9983	55.1121	51.4505	47.4709
Rhododendron_delavayi_newGene_3996	0.40119	0.461129	0.243315	0.494817	0.620301	0.536186	1.71598	1.31223	1.23248
Rhdel01G0180500	1.91059	2.81251	1.5779	0	0.464896	0.35961	0.291969	0.235452	0.200091
Rhdel03G0320200	13.5263	12.2057	12.4404	5.43685	7.13441	3.55113	5.71198	7.89335	7.71709
Rhdel04G0372300	3.99755	5.16649	6.48531	2.90884	5.1101	2.51117	3.51686	1.21662	1.42789
Rhdel07G0107700	1.55878	1.27453	2.02509	0.523769	0.498908	0.493337	0.10185	0.55843	0.130936
Rhdel11G0203100	3.37144	10.7264	5.30691	1.9512	1.45066	1.16848	0.997408	0.479363	0.593023
Rhdel08G0055800	12.6871	10.3376	12.6108	5.7698	5.71289	5.56235	5.14168	2.05123	4.34428
Rhdel10G0082400	2.12067	2.9622	2.05404	0.153342	0.316267	0.036928	0	0.189089	0.179067
Rhododendron_delavayi_newGene_1123	0	0	0	0.058592	0.342378	0.224328	0.540725	0.265153	0.946999
Rhododendron_delavayi_newGene_1124	0	0	0	0.049124	0.180423	0.291873	0.691278	0.323751	1.29222
Rhdel11G0245800	9.94208	10.1342	10.5764	23.1088	28.5999	27.4979	36.6164	33.4386	31.9475
Rhdel01G0192600	4.09603	4.88025	4.9266	1.36392	1.71545	1.21196	1.1242	1.89568	1.59214
Rhdel10G0244700	1.99575	2.60466	2.39137	8.25509	7.64764	8.45199	5.11333	5.28362	7.77578
Rhdel02G0240600	0.331203	0.554053	0.450233	2.30744	1.7542	1.77433	1.46129	0.999058	1.87098
Rhdel10G0175800	3.25715	2.0048	3.34499	1.79695	2.80113	2.70443	0.770559	0.30275	0.745213
Rhdel04G0262400	0.817119	0.392256	0.794233	2.04805	3.38607	3.0306	0.249196	0.472217	0.462707
Rhdel02G0288300	11.5616	11.7177	14.3136	5.09897	4.94001	4.21351	8.97858	5.87205	8.21299
Rhdel04G0052000	2.27548	1.47332	1.83471	1.23263	2.09754	1.46483	0.098944	0.283466	0.251086
Rhdel06G0338200	5.69312	6.50751	5.47903	47.5408	50.1724	47.403	124.65	100.961	116.611
Rhdel08G0015300	0.226968	0.104117	0.058975	0.273539	0.634463	0.602857	0.990154	0.592994	0.720502
Rhdel13G0181000	1.51633	1.84751	1.04641	0.200961	0.07346	0.153432	0.095308	0.082067	0.053438
Rhdel07G0111900	62.2507	74.4484	67.0816	20.5899	18.2025	15.9019	12.5014	12.9219	11.0248
Rhdel10G0030900	0	0.223997	0.356082	2.41972	2.30629	1.9319	0.509153	1.90932	1.06394
Rhdel02G0037200	1.0601	0.73881	0.717369	2.08961	1.27214	1.13413	19.7574	16.9825	10.1649
Rhdel04G0381500	0.225779	1.00574	0.843368	2.85475	3.90573	2.44646	3.96075	2.3925	3.54135
Rhdel03G0272000	5.52392	5.77482	6.43575	2.43064	3.96114	2.91699	2.5866	1.65579	2.52052
Rhdel07G0049500	43.8863	42.4085	40.3061	14.0372	25.9436	14.2246	5.91172	3.34145	5.28598
Rhdel01G0294900	3.91912	5.12998	3.52793	65.0068	64.4848	65.4563	44.6805	34.5902	36.0737
Rhdel10G0035900	0.721581	0.280134	0.62477	0.357855	1.72775	0.939855	2.95742	1.80382	2.23409
Rhdel08G0279500	22.246	15.3707	14.9308	4.39253	4.9022	3.66812	2.42148	1.50843	2.17215
Rhdel01G0309200	3.88498	3.80414	2.63577	0.981189	0.669439	0.243818	0.601476	0.546573	0.412982
Rhdel01G0252200	2.64113	3.55356	2.16134	1.79241	1.16407	1.33246	1.0472	0.575167	0.882439
Rhdel13G0021300	0.463148	0.445832	0	3.68839	1.76161	2.9951	4.27558	4.41402	4.90782
Rhdel02G0172300	5.98314	5.82672	5.00492	1.5051	1.74826	0.881374	0.744347	1.12664	1.26709
Rhdel02G0316500	1.85364	1.54888	1.43897	0.68662	0.407833	0.300462	0.260695	0.241735	0.189422
Rhdel08G0122600	6.30569	5.22686	5.63855	11.5028	10.9962	9.05475	20.8775	17.82	16.7395
Rhdel07G0062600	24.1528	13.0096	37.2591	3.8302	0.965573	1.79111	0.648907	0.21982	0.443869
Rhdel03G0263000	28.6224	28.2085	26.278	20.1788	23.3856	18.8184	14.3875	14.4233	15.8968
Rhdel06G0106800	1.28751	0.786311	0.861954	0.316928	0.472985	0.202645	0.093005	0	0
Rhdel04G0304000	9.52427	8.54303	3.00311	3.17469	4.82851	4.406	10.5214	16.2581	11.911
Rhdel10G0000200	3.7044	2.67785	3.31431	7.56081	9.96518	7.33415	9.14761	8.11365	7.53806
Rhdel07G0122100	2.34702	2.89811	2.4195	1.32087	1.36853	1.12276	0.552747	0.260979	0.265924
Rhdel09G0015200	0.404424	0	0	0.505214	1.46025	0.921017	6.84812	19.5957	23.2784
Rhdel13G0075100	6.97723	7.13532	5.22917	3.56087	3.33294	3.39913	2.06612	1.58725	1.34017
Rhdel13G0233600	0.683197	1.33827	0.860917	0.21942	0.012837	0.111426	0.260685	0.371678	0.075059
Rhdel07G0043900	5.08599	3.33531	5.56232	1.8801	2.45139	2.11207	1.47718	1.7445	1.95951
Rhdel09G0202300	38.3267	47.1838	28.8165	5.01199	6.97372	6.40475	1.19666	1.85877	2.09371
Rhdel01G0115900	2.12566	2.40634	1.86196	0.627048	1.41266	0.684276	0.208928	0.254716	0.392467
Rhdel12G0178300	17.1363	12.8837	15.3358	5.73817	6.66934	6.03686	6.82726	4.82787	3.78152
Rhdel03G0335900	2.56632	2.3578	2.28855	12.0094	12.739	11.1184	9.99881	10.2081	10.3145
Rhdel08G0060700	1.39537	0.984561	1.65614	0.048792	0	0.030661	0.404361	0.253911	0.396221
Rhdel11G0089200	39.3569	38.9566	48.9163	11.4194	16.9056	12.692	12.8002	13.1101	11.8715
Rhdel13G0079900	2.64857	2.18228	4.19195	0.406831	0.623531	0.382572	1.1975	0.815679	1.07876
Rhdel07G0022400	19.8236	23.6982	23.0017	52.4488	59.6918	58.7763	57.3605	49.9241	56.5427
Rhdel01G0196700	5.068	6.70186	7.36644	1.25911	1.45214	0.861043	0.50801	0.341525	0.269752
Rhdel05G0266000	7.58868	9.03946	6.73679	3.25592	3.05881	2.12226	4.32428	3.63411	3.76426
Rhdel03G0051100	15.9963	17.3234	16.8403	26.7962	29.7823	25.313	47.4529	43.4865	43.1172
Rhdel11G0271600	1.31159	1.33917	0.929393	4.65943	5.34923	4.70195	5.37625	4.23504	3.86919
Rhdel09G0034600	0.56148	0.494949	0.041247	3.61226	4.71355	6.63494	0.699674	1.31479	1.77458
Rhdel03G0049900	4.49647	5.6515	5.66553	4.10866	3.08004	2.44818	2.22847	1.17295	1.91088
Rhdel05G0044200	0.326449	0.44473	0.462232	0.526047	0.990189	0.409477	2.4317	1.55323	1.71729
Rhdel07G0268400	0	0	0	0.419746	0.768245	0.225321	1.38903	2.65875	3.41851
Rhdel03G0316000	1.3249	1.24394	0.869072	0.476142	0.670344	0.245019	0.165487	0.466237	0.565733
Rhdel05G0004500	0.01053	0.022584	0.005882	0.035533	0.111542	0.04874	0.792284	0.833423	1.76731
Rhododendron_delavayi_newGene_13117	1.7803	2.35675	1.4	0.367909	0.555673	0.339024	0.227712	0.230442	0.133335
Rhdel12G0166700	0	0	0	0.905804	1.17058	0.859005	1.23645	1.16861	0.847772
Rhdel06G0298700	28.1118	18.9647	20.1263	77.4684	71.5023	55.692	14.6486	9.24796	16.2681
Rhdel12G0124300	2.38619	2.09588	1.66282	0.681428	1.56305	1.4993	1.20668	0.701115	1.10737
Rhododendron_delavayi_newGene_34593	4.3257	4.38324	6.83015	1.6376	2.0936	1.00906	0.817809	0.811845	1.15419
Rhdel05G0038700	10.4969	10.5838	11.8056	2.78951	3.94796	3.1617	2.59545	2.88421	3.99646
Rhdel08G0196800	0.479182	0.403262	0.474965	2.24263	2.34869	2.76915	1.30749	0.514448	0.640872
Rhdel02G0262300	1.77261	1.43332	1.85268	4.36543	4.28489	4.38904	6.17794	3.61856	4.24148
Rhdel13G0046800	178.264	246.561	188.32	65.959	73.9181	74.2075	52.1334	72.8794	53.7576
Rhdel09G0258200	0.207228	0.075805	0.086155	0.494136	0.877569	0.886634	1.46916	0.951535	1.79211
Rhododendron_delavayi_newGene_36992	0.361473	0.502184	0.598271	1.92381	1.76106	2.10023	0.87672	0.961135	1.74041
Rhdel09G0082200	7.09045	8.78552	7.03801	4.37746	4.57625	4.69722	3.70265	3.37167	4.81368
Rhdel08G0071300	2.13371	1.5777	2.61374	12.6691	16.1307	13.9566	20.7426	15.9313	21.0764
Rhdel03G0269300	0.432002	0.361901	0.303101	0.337198	0.334258	0.23067	0.119426	0.066462	0.13845
Rhdel13G0112000	2.07157	2.25802	1.12999	0.234618	0.290791	0.358727	0.337031	0.112231	0
Rhdel08G0260500	5.41267	5.74975	5.90541	3.98356	2.22371	2.65848	2.13497	1.95796	2.34324
Rhododendron_delavayi_newGene_5860	0.956291	0.512824	0.369477	1.31324	0.826255	1.22683	0	0.002574	0.009177
Rhdel03G0123700	1.42055	1.38917	2.07275	4.83453	4.4776	5.38461	4.56292	4.32824	5.40434
Rhdel05G0317600	11.9498	14.9211	14.0915	32.6786	33.1872	30.7463	39.8644	31.8261	33.5259
Rhdel08G0119900	12.6514	14.5271	19.5237	4.67387	6.26188	5.56621	5.72668	4.19489	4.34741
Rhdel08G0134400	1.32254	3.55319	1.4581	11.5644	4.1242	6.3318	10.3581	13.2837	9.49274
Rhdel10G0214500	1.6232	2.51445	1.11698	4.86643	7.0738	3.54322	5.68764	5.39722	5.10463
Rhdel07G0036600	1.6491	1.39468	2.07343	0.305742	0.721188	0.250679	0.321048	0.288205	0.159404
Rhdel08G0303600	8.88782	8.11396	7.30563	17.438	19.0008	21.9295	20.5347	20.5589	19.8048
Rhdel13G0241500	5.98467	6.77264	6.92625	2.34309	3.42158	3.12568	2.094	2.98791	2.12932
Rhdel06G0259100	0.592591	0.49239	0.361753	0.413304	0.724788	0.545562	0.032403	0.039647	0.06273
Rhdel08G0268300	1.7916	2.56212	2.94939	1.2406	1.75925	1.64528	1.42818	0.786281	0.724654
Rhdel02G0114000	0.55262	0.404634	0.458185	1.38769	1.21912	1.72009	0.486589	0.176168	0.106569
Rhododendron_delavayi_newGene_29900	0.119817	0.013309	0.065953	1.06268	0.928614	0.776079	1.99902	1.7074	1.9117
Rhododendron_delavayi_newGene_20624	1.89538	3.03278	4.96657	2.48733	1.70402	1.01509	0.762204	0.549226	0.486941
Rhdel11G0087700	1.11054	1.62702	2.30608	9.58131	15.0198	15.4829	8.9282	10.2002	11.9767
Rhdel02G0133900	0.660388	1.79218	1.20671	6.0484	8.64003	4.05493	2.01516	3.92337	3.42661
Rhdel04G0292900	1.6283	1.70632	1.60849	0.447852	0.99435	1.0801	0.884936	0.562472	0.651863
Rhdel04G0255400	69.0565	95.6932	80.5593	27.5682	46.3624	23.6196	9.14788	5.16189	8.48919
Rhododendron_delavayi_newGene_11974	7.65255	5.8675	1.68751	13.076	24.2765	19.4068	17.0199	14.7589	17.6412
Rhdel10G0197600	0.806917	1.33574	0.881744	0.59151	0.834898	0.771193	0.332585	0.300205	0.359461
Rhdel08G0208700	105.131	138.684	94.2787	299.426	312.338	301.566	338.013	296.635	362.203
Rhododendron_delavayi_newGene_22373	0	0	0	0.119927	0	0	1.79594	1.31468	0.613801
Rhdel09G0260500	28.6117	30.1029	32.1616	19.2908	18.6287	14.5848	11.1436	11.5791	13.0008
Rhododendron_delavayi_newGene_21578	1.07558	0.160474	0.59115	6.8391	4.22971	4.67352	4.55408	2.85379	5.98215
Rhdel13G0105900	11.1463	10.8046	11.9524	10.2001	9.41754	8.94356	7.74589	5.37078	4.96585
Rhdel08G0042200	6.04501	6.12447	5.5423	5.06449	3.96879	3.88516	4.04199	3.10054	2.60289
Rhododendron_delavayi_newGene_16479	0.579092	0.780024	0.952741	0.55409	0.484621	0.284136	0.118334	0.23102	0.227704
Rhdel01G0047600	7.66052	6.05072	6.97495	5.11233	7.20434	6.14208	4.48505	1.69492	2.81138
Rhdel13G0278100	95.9311	122.911	78.7638	484.596	646.158	468.717	307.161	297.141	251.458
Rhdel10G0017600	0.727877	0.540625	0.425342	1.73219	1.98175	1.93643	0.905006	1.29021	1.55937
Rhdel04G0119100	2.60683	3.73271	3.02977	5.8196	8.02493	6.91875	10.6223	10.6704	12.1731
Rhdel05G0209000	2.94742	2.85278	1.27353	1.63119	1.19202	1.14856	0.959683	0.751642	1.04632
Rhdel11G0070400	0.399979	0.703286	0.377216	1.02998	1.26313	1.33257	1.45676	1.39305	0.798066
Rhdel12G0018500	6.19406	6.21636	6.65204	1.7358	1.7668	1.58324	0.990626	0.807318	1.51896
Rhdel09G0150500	3.56114	4.28389	3.27258	7.4957	6.81112	6.72793	10.6922	9.07145	10.2246
Rhdel05G0197500	1.72023	1.45956	2.96807	0.805673	0.954155	1.18545	1.60136	0.223036	0.276155
Rhdel04G0114700	0.520657	0.601367	0.222313	0.624005	1.2178	0.332562	0.177182	0.070397	0.150437
Rhdel09G0220500	2.25741	4.46033	3.19839	8.63716	7.03723	9.94182	6.93311	5.16229	5.44218
Rhdel13G0188700	3.89512	6.88396	4.29448	27.1872	23.8828	21.2121	34.692	26.613	21.8457
Rhododendron_delavayi_newGene_9374	1.0777	1.03697	0.94167	1.75264	1.66434	1.01064	2.69659	3.64392	4.35435
Rhdel10G0211200	5.05869	6.52037	6.99001	11.1421	13.4101	12.1184	15.2157	15.2643	15.6597
Rhdel03G0239600	34.1119	31.3346	42.8588	27.4408	33.4073	19.9001	10.5715	5.32568	7.22256
Rhdel02G0242100	6.8225	7.23937	6.94465	10.234	15.33	11.9507	12.8221	16.0644	20.2146
Rhdel10G0032400	55.4092	56.9856	67.2459	34.8843	39.8583	34.177	31.297	33.0664	39.06
Rhdel06G0061000	3.09323	2.53216	2.22349	7.2614	8.09627	8.87511	12.5189	12.8252	11.6097
Rhdel08G0220200	5.74031	7.14467	6.18598	3.7572	5.09484	3.64132	3.30699	2.47286	3.80675
Rhdel12G0023600	22.1087	28.2372	9.89294	2.24744	1.13657	0.846249	0.961638	0.276843	0.692687
Rhdel07G0069100	3.25476	2.49037	1.55241	1.1447	1.34108	1.33942	0.141487	0.493295	0.493096
Rhdel07G0012500	26.6469	25.5038	29.4538	32.9984	37.4573	33.5023	72.2733	68.7662	64.4724
Rhdel01G0330200	2.26426	3.36979	1.94415	0.858103	0.713736	0.353093	0.260963	0.241831	0.227739
Rhdel12G0202000	2.87191	2.74794	2.75991	4.34791	4.86455	4.93114	7.12546	5.10098	7.71302
Rhdel06G0155000	7.74259	13.1153	14.7247	29.4194	33.051	28.6949	35.4119	36.3779	33.2748
Rhdel07G0090800	25.2007	24.3825	24.333	1.74008	2.47418	2.49276	0.944966	0.813999	0.894423
Rhdel06G0079200	25.7656	30.0892	25.1338	26.203	30.1823	21.227	16.1283	13.1623	15.6809
Rhdel13G0185000	2.05728	2.03423	1.77751	0.272745	0.261147	0.183067	0.239343	0.516878	0.089156
Rhdel01G0252900	1.7246	0.845915	2.22082	0.535843	0.639285	0.501511	1.00136	1.0626	1.55184
Rhdel13G0140100	0.774162	0.479978	1.03461	1.22317	1.38346	2.22264	2.37879	2.93107	2.94462
Rhdel08G0207700	7.17831	7.24697	7.7118	3.22778	4.36953	3.90699	2.26428	1.89645	2.75957
Rhdel08G0095400	17.9832	22.9225	16.0641	12.1412	10.5515	9.43847	8.40071	8.8675	7.81181
Rhododendron_delavayi_newGene_25960	2.92899	3.31888	3.01469	3.20696	2.43739	1.70836	1.8582	1.94138	1.49174
Rhdel04G0180200	2.08958	1.96391	1.85436	4.27993	5.56793	4.74617	5.88988	5.68413	6.29734
Rhdel11G0249200	2.37191	1.00522	1.9349	5.58742	4.85616	3.71786	4.21476	4.71943	4.12227
Rhdel12G0178800	19.7991	23.5179	15.5349	12.5666	11.4578	4.62494	7.09783	2.60252	5.63777
Rhododendron_delavayi_newGene_36469	5.02072	4.4059	3.24254	2.62282	1.02609	0.19345	1.89889	1.5595	2.82413
Rhododendron_delavayi_newGene_36468	7.79058	8.73082	11.4132	1.44497	0.811618	1.24443	2.68487	3.73129	3.21657
Rhododendron_delavayi_newGene_36464	0.564402	0.087744	0	0.04899	0.075903	0.02841	1.25543	1.86971	1.2773
Rhododendron_delavayi_newGene_36467	1.35748	1.03412	1.42628	2.51821	2.6739	2.05459	0.703344	0.960496	0.897347
Rhdel07G0038600	14.1259	14.7939	12.5312	44.5019	44.4774	42.1331	48.9553	47.9392	53.8433
Rhododendron_delavayi_newGene_36463	2.91409	7.13744	5.89174	0.729901	2.75236	1.39672	1.95963	5.82158	2.22389
Rhododendron_delavayi_newGene_36462	1.14686	1.69377	0.689776	0.529966	0.934302	0.589586	0.139805	0.592477	0.261513
Rhdel10G0006900	4.09158	5.02971	4.81163	16.6831	17.8455	16.8605	28.8919	27.1067	23.8172
Rhdel03G0288500	0.663057	0.548532	0.694149	0.158398	0.156022	0.075859	0.124718	0.108719	0.201215
Rhododendron_delavayi_newGene_26743	1.47576	1.10394	1.943	1.02844	2.43131	0.595091	5.32378	3.88443	5.99244
Rhdel04G0125100	7.05336	3.77778	7.63606	3.29248	3.37407	2.49741	2.40392	1.38536	1.8819
Rhododendron_delavayi_newGene_32618	0.374211	0.516463	0.281349	1.08922	1.32925	1.25036	1.40484	1.17063	0.826694
Rhdel11G0081400	0	0.212606	0.166013	4.50429	1.73686	3.63716	1.16692	2.0593	1.32608
Rhdel08G0299500	6.0115	6.68104	7.36197	15.6016	22.2461	13.0752	15.8159	16.4781	15.5899
Rhdel08G0024700	1.33661	0.991612	1.2528	0.78383	0.946288	0.565516	0.406015	0.231955	0.440746
Rhododendron_delavayi_newGene_19440	0.06561	0	0	0.308011	0.764118	0.331559	1.70183	1.00621	0.597509
Rhdel07G0027300	5.36089	5.52021	6.24172	12.3182	13.1639	13.7799	14.3467	13.6687	12.8034
Rhdel05G0004200	0.29578	0.426557	0.355298	41.4273	58.3794	41.2289	4.09442	5.28164	3.50286
Rhdel06G0299100	3.4205	2.84684	2.2901	1.41827	1.88209	1.3806	1.2768	1.38183	1.02324
Rhdel08G0031700	10.6101	11.0511	8.73659	5.23823	3.96124	2.3824	8.48961	5.72279	8.32279
Rhdel08G0261200	19.238	23.0042	22.3331	43.0194	51.9664	52.4286	75.0808	72.3433	75.866
Rhdel05G0265800	4.84703	5.23736	4.9734	2.92066	2.99857	2.06556	2.69294	2.69613	3.29081
Rhdel05G0278500	12.0218	12.2694	13.5949	8.10389	6.51744	7.01327	6.60622	5.76269	5.527
Rhododendron_delavayi_newGene_30921	3.06159	2.42576	1.52386	0.221599	0.124374	0.093824	0.47552	0.830714	0.694899
Rhododendron_delavayi_newGene_30925	0.09049	0.187732	0.205222	1.0456	1.39674	0.787568	0.597902	0.811512	0.981865
Rhdel09G0167500	9.62491	8.85286	8.1385	23.2294	25.3349	25.1942	24.997	25.8055	30.1695
Rhododendron_delavayi_newGene_35347	0.108851	0.208924	0.069506	0.765379	0.470294	0.405918	0.725771	0.661949	0.634861
Rhdel08G0176800	1.89749	1.40152	1.69022	5.16534	6.05444	6.84278	7.33235	5.50747	7.42933
RhdelUnG0006600	0.405092	0.548271	0.324057	1.62158	1.52304	1.91178	0.969268	1.53118	1.00491
Rhododendron_delavayi_newGene_996	0.847013	0.189951	0.234336	0.047073	0	0.109218	0.481567	0.862043	0.561899
Rhdel04G0178600	2.22054	1.74536	1.68952	1.48191	2.77529	2.52098	5.52684	4.25766	6.08666
Rhdel07G0288400	1.15104	1.1377	1.02874	2.11579	2.35586	2.04245	4.25459	2.4737	2.87589
Rhdel03G0121400	1.7454	2.77533	2.29883	12.6279	14.1652	14.1721	11.602	12.7732	11.924
Rhdel10G0222700	4.06478	4.8753	5.34031	2.64093	2.87772	1.46366	2.25565	1.42106	1.73283
Rhdel12G0223200	1.58134	0.858606	3.51153	0.317815	0.468052	0.287209	0.982037	0.940657	0.64572
Rhododendron_delavayi_newGene_10539	0.941788	2.13504	2.36164	5.63663	5.56393	4.22165	5.72049	4.73318	5.61756
Rhdel02G0193300	0.526873	0.187754	0	0.630966	0.734176	0.858187	0	0	0
Rhdel13G0169400	4.49179	5.28689	5.7649	3.11726	3.60557	2.92435	1.60027	3.25302	1.93894
Rhdel07G0213600	0.725415	0.626359	1.40226	0.258878	0.599974	0.652272	1.79896	1.6959	1.28344
Rhdel09G0267500	1.80963	0.126798	0.192415	1.31362	1.42997	0.948487	0.367599	0.184357	0.170205
Rhdel07G0036100	8.47984	10.4447	7.61751	4.9251	4.65586	5.6495	3.49066	3.50352	4.40777
Rhdel13G0272600	8.05085	6.81693	6.82912	25.3021	30.86	36.2231	29.3545	23.1129	29.842
Rhdel13G0045100	1.06439	0.671146	0.573998	3.81471	3.03474	2.64692	2.00034	2.58083	2.57159
Rhdel09G0261900	62.9507	29.9164	112.732	2.84538	1.5554	0.999686	0.060536	0.042064	0.169609
Rhdel13G0165100	19.8863	18.8284	35.9835	144.016	159.12	146.974	211.969	223.827	283.085
Rhdel01G0145400	0.983182	0.832842	0.840786	3.82948	4.46827	4.06894	4.50487	4.89579	4.08598
Rhododendron_delavayi_newGene_18280	0.173672	0.36662	0.209195	1.8459	1.86085	1.05824	0.687125	0.24953	0.494267
Rhdel13G0053800	15.7606	21.0902	15.7906	1.1829	1.50795	1.38278	0.429671	0.189277	0.778592
Rhdel13G0241200	10.141	9.84585	11.3384	24.6928	25.9458	29.7053	29.5319	25.3931	29.6491
Rhdel04G0231300	5.36484	4.52707	6.41487	6.75688	5.76498	6.76044	3.68071	2.99312	3.02837
Rhdel02G0281900	5.18237	5.90279	6.98287	9.72784	10.8838	8.93007	3.42065	2.61581	3.14456
Rhdel02G0286200	1.69725	1.49674	1.35503	4.83115	4.03465	4.32804	4.00179	4.07115	4.35341
Rhdel11G0230600	0.298873	0	0	8.24592	7.19508	6.77767	4.37483	3.20315	5.1815
Rhdel05G0281100	0.45621	0.691862	1.16434	1.37099	0.862794	2.53446	3.39816	3.52815	2.94789
Rhdel03G0245400	3.87512	4.02578	3.9376	2.30691	2.09955	3.08679	1.49715	1.67807	1.88595
Rhdel12G0117300	0.559123	0.731407	0.451712	2.3328	2.29554	1.39156	5.68286	3.22282	4.30073
Rhdel13G0253900	0	0	0	0	0	0	1.73836	1.90288	1.48879
Rhdel06G0137800	1.3185	1.69993	2.80478	0.492564	0.139716	0.03699	0	0.105754	0.052431
Rhdel08G0239200	6.63167	8.34397	7.58454	22.4836	25.0343	22.6396	25.2068	26.453	24.3901
Rhdel05G0022300	0.56922	1.1276	1.23063	2.04277	1.15163	1.72323	0.460458	0.542781	0.444759
Rhdel07G0230900	0.992022	1.58919	0.498875	0.197674	0.469875	0.176675	0.16811	0.205773	0.031284
Rhdel11G0243200	5.62576	3.6565	4.57417	2.16356	3.1572	2.31141	2.71915	1.89262	1.97092
Rhododendron_delavayi_newGene_1332	0	0	0	0.950507	0.768521	1.10541	0.508002	0.424756	0.270757
Rhdel08G0271700	0.106892	0.146382	0.2706	1.65881	1.47668	1.36806	0.910783	0.706671	0.823402
Rhdel02G0285100	0.227956	0.222373	0.112401	0.501799	0.876183	0.514615	0.048969	0	0
Rhdel10G0253700	7.97438	8.59223	8.3435	2.27287	2.37592	2.02488	1.20724	1.2418	1.22499
[truncated: 7,449 more rows]
