# Supplementary material for: Integrated Analysis of Long Non-Coding RNAs and mRNAs Reveals Key Trans-Target Genes Associated with Heat Stress Response in Rhododendron delavayi
Source: Life (Basel). 2025 Apr 25;15(5):697. doi: 10.3390/life15050697 (PMC12113157; doi:10.3390/life15050697)
Supplement: Supplementary file 1 [file life-15-00697-s001.zip › Table S4.xlsx]

## Sheet: Sheet3
Table S4 The cis-acting DEGs of upregulated DE-lncRNAs
#Gene	ID
Rhdel12G0156600	MSTRG.67433.10
Rhdel12G0156700	MSTRG.67433.10
Rhdel12G0156800	MSTRG.67433.10
Rhdel12G0157000	MSTRG.67433.10
Rhdel12G0157100	MSTRG.67433.10
Rhdel12G0157200	MSTRG.67433.10
Rhdel12G0157500	MSTRG.67433.10
Rhdel12G0157700	MSTRG.67433.10
Rhdel12G0157800	MSTRG.67433.10
Rhdel12G0157900	MSTRG.67433.10
Rhdel12G0158000	MSTRG.67433.10
Rhododendron_delavayi_newGene_33365	MSTRG.67433.10
Rhododendron_delavayi_newGene_6076	MSTRG.20407.1
Rhdel04G0057200	MSTRG.20407.1
Rhdel04G0057400	MSTRG.20407.1
Rhdel04G0057500	MSTRG.20407.1
Rhdel04G0057700	MSTRG.20407.1
Rhdel04G0057800	MSTRG.20407.1
Rhdel04G0057900	MSTRG.20407.1
Rhododendron_delavayi_newGene_6084	MSTRG.20407.1
Rhdel04G0058200	MSTRG.20407.1
Rhdel04G0058300	MSTRG.20407.1
Rhdel04G0058400	MSTRG.20407.1
Rhdel01G0134700	MSTRG.2778.4
Rhdel01G0134800	MSTRG.2778.4
Rhdel01G0134900	MSTRG.2778.4
Rhododendron_delavayi_newGene_10537	MSTRG.2778.4
Rhdel01G0135000	MSTRG.2778.4
Rhododendron_delavayi_newGene_10577	MSTRG.2778.4
Rhdel01G0135900	MSTRG.2778.4
Rhdel01G0136000	MSTRG.2778.4
Rhdel01G0136100	MSTRG.2778.4
Rhdel01G0136200	MSTRG.2778.4
Rhdel01G0136300	MSTRG.2778.4
Rhododendron_delavayi_newGene_10718	MSTRG.2778.4
Rhdel01G0136500	MSTRG.2778.4
Rhdel01G0136600	MSTRG.2778.4
Rhdel01G0136700	MSTRG.2778.4
Rhdel01G0136800	MSTRG.2778.4
Rhdel05G0220700	MSTRG.30578.3
Rhdel05G0220800	MSTRG.30578.3
Rhdel05G0221000	MSTRG.30578.3
Rhdel05G0221200	MSTRG.30578.3
Rhdel05G0221300	MSTRG.30578.3
Rhdel05G0221400	MSTRG.30578.3
Rhdel05G0221500	MSTRG.30578.3
Rhdel05G0221600	MSTRG.30578.3
Rhdel05G0221700	MSTRG.30578.3
Rhdel05G0221900	MSTRG.30578.3
Rhdel05G0222000	MSTRG.30578.3
Rhdel05G0222100	MSTRG.30578.3
Rhdel05G0222200	MSTRG.30578.3
Rhdel05G0222300	MSTRG.30578.3
Rhododendron_delavayi_newGene_10544	MSTRG.27628.2
Rhdel05G0064200	MSTRG.27628.2
Rhdel05G0064300	MSTRG.27628.2
Rhdel05G0064400	MSTRG.27628.2
Rhdel05G0064500	MSTRG.27628.2
Rhdel05G0064800	MSTRG.27628.2
Rhdel05G0064900	MSTRG.27628.2
Rhododendron_delavayi_newGene_10551	MSTRG.27628.2
Rhdel05G0065000	MSTRG.27628.2
Rhododendron_delavayi_newGene_10555	MSTRG.27628.2
Rhdel06G0130200	MSTRG.34802.27
Rhdel06G0130900	MSTRG.34802.27
Rhdel06G0131100	MSTRG.34802.27
Rhdel06G0131200	MSTRG.34802.27
Rhdel01G0138200	MSTRG.2828.1
Rhdel01G0138300	MSTRG.2828.1
Rhdel01G0138400	MSTRG.2828.1
Rhdel01G0138600	MSTRG.2828.1
Rhdel01G0138800	MSTRG.2828.1
Rhdel01G0138900	MSTRG.2828.1
Rhdel01G0139000	MSTRG.2828.1
Rhdel08G0103900	MSTRG.45868.2
Rhdel08G0104000	MSTRG.45868.2
Rhdel08G0104100	MSTRG.45868.2
Rhdel08G0104200	MSTRG.45868.2
Rhdel08G0104300	MSTRG.45868.2
Rhododendron_delavayi_newGene_21130	MSTRG.45868.2
Rhdel08G0104400	MSTRG.45868.2
Rhdel08G0104600	MSTRG.45868.2
Rhdel08G0104700	MSTRG.45868.2
Rhododendron_delavayi_newGene_21141	MSTRG.45868.2
Rhdel08G0104800	MSTRG.45868.2
Rhdel08G0104900	MSTRG.45868.2
Rhododendron_delavayi_newGene_21142	MSTRG.45868.2
Rhdel08G0105100	MSTRG.45868.2
Rhdel08G0105200	MSTRG.45868.2
Rhododendron_delavayi_newGene_13120	MSTRG.3187.58
Rhdel01G0156300	MSTRG.3187.58
Rhdel01G0156400	MSTRG.3187.58
Rhdel01G0156500	MSTRG.3187.58
Rhododendron_delavayi_newGene_13131	MSTRG.3187.58
Rhdel01G0156600	MSTRG.3187.58
Rhdel01G0156700	MSTRG.3187.58
Rhdel01G0156800	MSTRG.3187.58
Rhdel01G0157000	MSTRG.3187.58
Rhdel01G0157200	MSTRG.3187.58
Rhdel01G0157300	MSTRG.3187.58
Rhdel01G0157400	MSTRG.3187.58
Rhdel01G0157500	MSTRG.3187.58
Rhdel01G0318000	MSTRG.6342.1
Rhdel01G0318100	MSTRG.6342.1
Rhododendron_delavayi_newGene_31345	MSTRG.6342.1
Rhdel01G0318200	MSTRG.6342.1
Rhdel01G0318300	MSTRG.6342.1
Rhdel01G0318400	MSTRG.6342.1
Rhdel01G0318500	MSTRG.6342.1
Rhdel01G0318600	MSTRG.6342.1
Rhdel01G0318800	MSTRG.6342.1
Rhdel01G0318900	MSTRG.6342.1
Rhdel01G0319100	MSTRG.6342.1
Rhdel01G0319400	MSTRG.6342.1
Rhdel01G0319600	MSTRG.6342.1
Rhdel01G0319700	MSTRG.6342.1
Rhdel01G0319800	MSTRG.6342.1
Rhdel01G0319900	MSTRG.6342.1
Rhdel01G0320000	MSTRG.6342.1
Rhdel01G0320100	MSTRG.6342.1
Rhdel01G0320200	MSTRG.6342.1
Rhdel01G0318000	MSTRG.6342.3
Rhdel01G0318100	MSTRG.6342.3
Rhododendron_delavayi_newGene_31345	MSTRG.6342.3
Rhdel01G0318200	MSTRG.6342.3
Rhdel01G0318300	MSTRG.6342.3
Rhdel01G0318400	MSTRG.6342.3
Rhdel01G0318500	MSTRG.6342.3
Rhdel01G0318600	MSTRG.6342.3
Rhdel01G0318800	MSTRG.6342.3
Rhdel01G0318900	MSTRG.6342.3
Rhdel01G0319100	MSTRG.6342.3
Rhdel01G0319400	MSTRG.6342.3
Rhdel01G0319600	MSTRG.6342.3
Rhdel01G0319700	MSTRG.6342.3
Rhdel01G0319800	MSTRG.6342.3
Rhdel01G0319900	MSTRG.6342.3
Rhdel01G0320000	MSTRG.6342.3
Rhdel01G0320100	MSTRG.6342.3
Rhdel01G0320200	MSTRG.6342.3
Rhdel04G0193100	MSTRG.23060.4
Rhdel06G0007800	MSTRG.32679.33
Rhdel06G0007900	MSTRG.32679.33
Rhdel06G0008000	MSTRG.32679.33
Rhdel06G0008100	MSTRG.32679.33
Rhdel06G0008200	MSTRG.32679.33
Rhdel06G0008300	MSTRG.32679.33
Rhdel06G0008400	MSTRG.32679.33
Rhdel06G0008500	MSTRG.32679.33
Rhdel06G0008700	MSTRG.32679.33
Rhododendron_delavayi_newGene_13596	MSTRG.32679.33
Rhdel06G0008900	MSTRG.32679.33
Rhdel06G0009000	MSTRG.32679.33
Rhdel06G0009100	MSTRG.32679.33
Rhdel06G0009200	MSTRG.32679.33
Rhdel05G0131300	MSTRG.28792.2
Rhdel05G0131400	MSTRG.28792.2
Rhdel05G0131500	MSTRG.28792.2
Rhdel05G0131600	MSTRG.28792.2
Rhdel05G0131700	MSTRG.28792.2
Rhdel05G0131800	MSTRG.28792.2
Rhdel05G0131900	MSTRG.28792.2
Rhdel05G0132000	MSTRG.28792.2
Rhdel05G0132100	MSTRG.28792.2
Rhdel05G0132200	MSTRG.28792.2
Rhdel05G0132300	MSTRG.28792.2
Rhdel05G0132400	MSTRG.28792.2
Rhdel05G0132500	MSTRG.28792.2
Rhdel05G0132600	MSTRG.28792.2
Rhdel05G0132700	MSTRG.28792.2
Rhdel05G0132800	MSTRG.28792.2
Rhdel05G0132900	MSTRG.28792.2
Rhdel05G0133000	MSTRG.28792.2
Rhdel05G0133100	MSTRG.28792.2
Rhdel05G0133200	MSTRG.28792.2
Rhdel05G0133300	MSTRG.28792.2
Rhdel05G0133400	MSTRG.28792.2
Rhdel05G0133600	MSTRG.28792.2
Rhdel10G0077300	MSTRG.55830.2
Rhdel10G0077400	MSTRG.55830.2
Rhdel10G0077500	MSTRG.55830.2
Rhdel10G0077600	MSTRG.55830.2
Rhdel10G0077700	MSTRG.55830.2
Rhdel10G0077800	MSTRG.55830.2
Rhdel10G0078300	MSTRG.55830.2
Rhdel07G0127500	MSTRG.40576.1
Rhdel07G0127600	MSTRG.40576.1
Rhdel07G0127700	MSTRG.40576.1
Rhdel07G0127800	MSTRG.40576.1
Rhdel07G0127900	MSTRG.40576.1
Rhdel07G0128000	MSTRG.40576.1
Rhdel07G0128100	MSTRG.40576.1
Rhdel07G0128300	MSTRG.40576.1
Rhdel07G0128400	MSTRG.40576.1
Rhdel07G0128500	MSTRG.40576.1
Rhdel07G0128600	MSTRG.40576.1
Rhdel07G0128700	MSTRG.40576.1
Rhdel07G0261900	MSTRG.43255.7
Rhdel07G0262000	MSTRG.43255.7
Rhododendron_delavayi_newGene_19875	MSTRG.43255.7
Rhododendron_delavayi_newGene_19891	MSTRG.43255.7
Rhdel07G0262100	MSTRG.43255.7
Rhdel07G0262200	MSTRG.43255.7
Rhdel07G0262600	MSTRG.43255.7
Rhdel07G0262700	MSTRG.43255.7
Rhdel07G0262800	MSTRG.43255.7
Rhododendron_delavayi_newGene_19907	MSTRG.43255.7
Rhdel07G0263000	MSTRG.43255.7
Rhdel07G0263100	MSTRG.43255.7
Rhdel02G0198100	MSTRG.10779.8
Rhdel02G0198500	MSTRG.10779.8
Rhdel02G0198600	MSTRG.10779.8
Rhdel02G0198700	MSTRG.10779.8
Rhdel07G0167800	MSTRG.41309.1
Rhdel07G0167900	MSTRG.41309.1
Rhdel07G0168000	MSTRG.41309.1
Rhdel07G0168100	MSTRG.41309.1
Rhdel07G0168200	MSTRG.41309.1
Rhdel07G0168300	MSTRG.41309.1
Rhdel07G0168400	MSTRG.41309.1
Rhdel07G0168500	MSTRG.41309.1
Rhdel07G0168600	MSTRG.41309.1
Rhdel07G0168700	MSTRG.41309.1
Rhdel07G0168800	MSTRG.41309.1
Rhdel07G0168900	MSTRG.41309.1
Rhdel07G0169000	MSTRG.41309.1
Rhdel07G0169100	MSTRG.41309.1
Rhododendron_delavayi_newGene_37976	MSTRG.9901.1
Rhdel02G0156900	MSTRG.9901.1
Rhdel02G0157000	MSTRG.9901.1
Rhdel02G0157100	MSTRG.9901.1
Rhdel02G0157200	MSTRG.9901.1
Rhdel02G0157300	MSTRG.9901.1
Rhdel02G0157500	MSTRG.9901.1
Rhdel02G0157600	MSTRG.9901.1
Rhdel02G0157700	MSTRG.9901.1
Rhdel02G0157800	MSTRG.9901.1
Rhdel02G0157900	MSTRG.9901.1
Rhdel02G0158000	MSTRG.9901.1
Rhdel02G0158100	MSTRG.9901.1
Rhdel02G0158300	MSTRG.9901.1
Rhdel07G0260200	MSTRG.43211.1
Rhdel07G0260300	MSTRG.43211.1
Rhdel07G0260700	MSTRG.43211.1
Rhododendron_delavayi_newGene_19871	MSTRG.43211.1
Rhdel07G0260800	MSTRG.43211.1
Rhdel07G0260900	MSTRG.43211.1
Rhdel07G0261000	MSTRG.43211.1
Rhdel07G0261100	MSTRG.43211.1
Rhdel07G0261200	MSTRG.43211.1
Rhdel07G0261300	MSTRG.43211.1
Rhdel07G0261400	MSTRG.43211.1
Rhdel07G0261500	MSTRG.43211.1
Rhdel06G0293200	MSTRG.37925.26
Rhdel06G0293300	MSTRG.37925.26
Rhdel06G0293400	MSTRG.37925.26
Rhdel06G0293500	MSTRG.37925.26
Rhododendron_delavayi_newGene_16873	MSTRG.37925.26
Rhododendron_delavayi_newGene_16875	MSTRG.37925.26
Rhdel06G0293700	MSTRG.37925.26
Rhdel06G0293800	MSTRG.37925.26
Rhdel06G0293900	MSTRG.37925.26
Rhdel06G0294000	MSTRG.37925.26
Rhdel06G0294100	MSTRG.37925.26
Rhdel06G0294200	MSTRG.37925.26
Rhdel06G0294300	MSTRG.37925.26
Rhdel06G0294400	MSTRG.37925.26
Rhdel06G0294500	MSTRG.37925.26
Rhdel06G0294600	MSTRG.37925.26
Rhdel02G0194300	MSTRG.10731.1
Rhdel02G0194400	MSTRG.10731.1
Rhdel02G0194500	MSTRG.10731.1
Rhdel02G0194600	MSTRG.10731.1
Rhdel02G0194700	MSTRG.10731.1
Rhdel02G0194800	MSTRG.10731.1
Rhdel02G0194900	MSTRG.10731.1
Rhdel02G0195000	MSTRG.10731.1
Rhdel02G0195100	MSTRG.10731.1
Rhdel02G0195200	MSTRG.10731.1
Rhdel02G0195300	MSTRG.10731.1
Rhdel02G0195400	MSTRG.10731.1
Rhdel02G0195500	MSTRG.10731.1
Rhdel02G0195600	MSTRG.10731.1
Rhdel04G0387700	MSTRG.26522.1
Rhdel04G0387800	MSTRG.26522.1
Rhdel04G0387900	MSTRG.26522.1
Rhdel04G0388000	MSTRG.26522.1
Rhododendron_delavayi_newGene_9937	MSTRG.26522.1
Rhdel04G0388100	MSTRG.26522.1
Rhdel04G0388200	MSTRG.26522.1
Rhdel04G0388300	MSTRG.26522.1
Rhdel04G0388400	MSTRG.26522.1
Rhdel04G0388500	MSTRG.26522.1
Rhdel04G0388600	MSTRG.26522.1
Rhdel04G0388700	MSTRG.26522.1
Rhdel04G0388800	MSTRG.26522.1
Rhdel04G0388900	MSTRG.26522.1
Rhdel04G0389000	MSTRG.26522.1
Rhdel04G0389100	MSTRG.26522.1
Rhododendron_delavayi_newGene_9947	MSTRG.26522.1
Rhdel04G0389400	MSTRG.26522.1
Rhdel04G0389500	MSTRG.26522.1
Rhdel04G0389600	MSTRG.26522.1
Rhdel04G0389700	MSTRG.26522.1
Rhdel04G0374900	MSTRG.26358.59
Rhdel04G0375000	MSTRG.26358.59
Rhdel04G0375100	MSTRG.26358.59
Rhdel04G0375200	MSTRG.26358.59
Rhdel04G0375300	MSTRG.26358.59
Rhdel04G0375400	MSTRG.26358.59
Rhdel04G0375500	MSTRG.26358.59
Rhdel04G0375600	MSTRG.26358.59
Rhdel04G0375700	MSTRG.26358.59
Rhdel04G0375800	MSTRG.26358.59
Rhdel04G0375900	MSTRG.26358.59
Rhdel04G0376000	MSTRG.26358.59
Rhdel04G0376200	MSTRG.26358.59
Rhdel04G0376300	MSTRG.26358.59
Rhdel04G0376500	MSTRG.26358.59
Rhdel04G0376600	MSTRG.26358.59
Rhdel04G0376700	MSTRG.26358.59
Rhdel04G0376800	MSTRG.26358.59
Rhdel04G0376900	MSTRG.26358.59
Rhdel04G0377000	MSTRG.26358.59
Rhdel08G0230000	MSTRG.48329.1
Rhdel08G0230100	MSTRG.48329.1
Rhdel08G0230200	MSTRG.48329.1
Rhdel08G0230300	MSTRG.48329.1
Rhdel08G0230400	MSTRG.48329.1
Rhdel08G0230600	MSTRG.48329.1
Rhdel08G0230700	MSTRG.48329.1
Rhdel08G0230800	MSTRG.48329.1
Rhdel08G0230900	MSTRG.48329.1
Rhdel08G0231000	MSTRG.48329.1
Rhdel08G0231100	MSTRG.48329.1
Rhododendron_delavayi_newGene_22705	MSTRG.48329.1
Rhdel08G0231400	MSTRG.48329.1
Rhdel08G0231600	MSTRG.48329.1
Rhdel08G0245500	MSTRG.48579.1
Rhdel08G0245600	MSTRG.48579.1
Rhdel08G0245700	MSTRG.48579.1
Rhdel08G0245800	MSTRG.48579.1
Rhdel08G0245900	MSTRG.48579.1
Rhdel08G0246000	MSTRG.48579.1
Rhdel08G0246100	MSTRG.48579.1
Rhdel08G0246300	MSTRG.48579.1
Rhdel08G0246400	MSTRG.48579.1
Rhdel08G0246500	MSTRG.48579.1
Rhdel08G0246600	MSTRG.48579.1
Rhdel12G0243800	MSTRG.68662.1
Rhdel12G0243900	MSTRG.68662.1
Rhdel12G0244000	MSTRG.68662.1
Rhdel12G0244100	MSTRG.68662.1
Rhdel12G0244200	MSTRG.68662.1
Rhdel12G0244300	MSTRG.68662.1
Rhdel12G0244400	MSTRG.68662.1
Rhdel12G0244500	MSTRG.68662.1
Rhdel12G0244600	MSTRG.68662.1
Rhdel12G0244700	MSTRG.68662.1
Rhdel12G0244800	MSTRG.68662.1
Rhdel12G0244900	MSTRG.68662.1
Rhdel12G0245000	MSTRG.68662.1
Rhdel12G0245200	MSTRG.68662.1
Rhododendron_delavayi_newGene_33831	MSTRG.68662.1
Rhdel12G0245300	MSTRG.68662.1
Rhdel12G0245400	MSTRG.68662.1
Rhdel12G0245500	MSTRG.68662.1
Rhdel12G0245600	MSTRG.68662.1
Rhdel12G0245700	MSTRG.68662.1
Rhdel12G0245800	MSTRG.68662.1
Rhdel12G0245900	MSTRG.68662.1
Rhdel12G0217600	MSTRG.68317.1
Rhdel12G0217700	MSTRG.68317.1
Rhdel12G0217800	MSTRG.68317.1
Rhdel12G0217900	MSTRG.68317.1
Rhdel12G0218000	MSTRG.68317.1
Rhdel12G0218100	MSTRG.68317.1
Rhdel12G0218200	MSTRG.68317.1
Rhdel12G0218300	MSTRG.68317.1
Rhdel12G0218400	MSTRG.68317.1
Rhdel12G0218500	MSTRG.68317.1
Rhododendron_delavayi_newGene_33695	MSTRG.68317.1
Rhdel12G0218700	MSTRG.68317.1
Rhdel12G0218800	MSTRG.68317.1
Rhdel12G0218900	MSTRG.68317.1
Rhododendron_delavayi_newGene_33696	MSTRG.68317.1
Rhdel12G0219000	MSTRG.68317.1
Rhdel12G0219100	MSTRG.68317.1
Rhdel12G0219200	MSTRG.68317.1
Rhdel12G0219300	MSTRG.68317.1
Rhdel12G0219400	MSTRG.68317.1
Rhdel12G0219500	MSTRG.68317.1
Rhdel12G0219700	MSTRG.68317.1
Rhdel06G0062000	MSTRG.33518.29
Rhdel06G0062100	MSTRG.33518.29
Rhdel06G0062300	MSTRG.33518.29
Rhdel06G0062400	MSTRG.33518.29
Rhdel06G0062600	MSTRG.33518.29
Rhdel06G0062700	MSTRG.33518.29
Rhdel06G0062800	MSTRG.33518.29
Rhdel06G0062900	MSTRG.33518.29
Rhdel06G0063000	MSTRG.33518.29
Rhdel06G0063100	MSTRG.33518.29
Rhdel06G0063200	MSTRG.33518.29
Rhododendron_delavayi_newGene_14081	MSTRG.33518.29
Rhdel06G0063300	MSTRG.33518.29
Rhdel11G0137600	MSTRG.62429.2
Rhdel11G0137800	MSTRG.62429.2
Rhdel11G0138000	MSTRG.62429.2
Rhdel11G0138100	MSTRG.62429.2
Rhdel11G0138200	MSTRG.62429.2
Rhdel11G0138300	MSTRG.62429.2
Rhdel11G0138400	MSTRG.62429.2
Rhododendron_delavayi_newGene_30856	MSTRG.62429.2
Rhdel11G0138500	MSTRG.62429.2
Rhdel11G0138600	MSTRG.62429.2
Rhdel10G0005200	MSTRG.54660.2
Rhododendron_delavayi_newGene_26192	MSTRG.54660.2
Rhdel10G0005300	MSTRG.54660.2
Rhdel10G0005400	MSTRG.54660.2
Rhdel10G0005600	MSTRG.54660.2
Rhdel10G0005700	MSTRG.54660.2
Rhododendron_delavayi_newGene_26200	MSTRG.54660.2
Rhdel10G0005800	MSTRG.54660.2
Rhdel10G0005900	MSTRG.54660.2
Rhdel10G0006000	MSTRG.54660.2
Rhdel10G0006100	MSTRG.54660.2
Rhdel10G0006200	MSTRG.54660.2
Rhdel10G0006400	MSTRG.54660.2
Rhdel10G0006500	MSTRG.54660.2
Rhdel10G0006600	MSTRG.54660.2
Rhdel10G0006700	MSTRG.54660.2
Rhdel10G0006800	MSTRG.54660.2
Rhdel10G0006900	MSTRG.54660.2
Rhdel10G0007000	MSTRG.54660.2
Rhododendron_delavayi_newGene_26210	MSTRG.54660.2
Rhdel01G0314400	MSTRG.6291.3
Rhdel01G0314500	MSTRG.6291.3
Rhdel01G0314600	MSTRG.6291.3
Rhdel01G0314700	MSTRG.6291.3
Rhdel01G0314800	MSTRG.6291.3
Rhdel01G0314900	MSTRG.6291.3
Rhdel01G0315000	MSTRG.6291.3
Rhdel01G0315100	MSTRG.6291.3
Rhdel01G0315200	MSTRG.6291.3
Rhdel01G0315300	MSTRG.6291.3
Rhdel01G0315700	MSTRG.6291.3
Rhdel01G0315800	MSTRG.6291.3
Rhdel01G0316200	MSTRG.6291.3
Rhdel01G0316300	MSTRG.6291.3
Rhdel01G0316400	MSTRG.6291.3
Rhdel01G0316500	MSTRG.6291.3
Rhdel01G0316700	MSTRG.6291.3
Rhdel01G0316800	MSTRG.6291.3
Rhdel01G0316900	MSTRG.6291.3
Rhdel01G0317000	MSTRG.6291.3
Rhdel01G0317200	MSTRG.6291.3
Rhdel04G0196000	MSTRG.23107.1
Rhdel04G0196100	MSTRG.23107.1
Rhdel04G0196200	MSTRG.23107.1
Rhododendron_delavayi_newGene_7845	MSTRG.23107.1
Rhdel01G0002400	MSTRG.118.1
Rhdel01G0002600	MSTRG.118.1
Rhdel01G0002700	MSTRG.118.1
Rhdel01G0002800	MSTRG.118.1
Rhdel01G0002900	MSTRG.118.1
Rhdel01G0003000	MSTRG.118.1
Rhdel01G0003100	MSTRG.118.1
Rhdel01G0003200	MSTRG.118.1
Rhdel01G0003300	MSTRG.118.1
Rhdel01G0003600	MSTRG.118.1
Rhdel01G0003700	MSTRG.118.1
Rhdel01G0003800	MSTRG.118.1
Rhdel01G0003900	MSTRG.118.1
Rhdel01G0004000	MSTRG.118.1
Rhdel01G0004100	MSTRG.118.1
Rhdel01G0004200	MSTRG.118.1
Rhdel01G0004300	MSTRG.118.1
Rhdel01G0004400	MSTRG.118.1
Rhdel01G0004500	MSTRG.118.1
Rhdel01G0004600	MSTRG.118.1
Rhdel01G0004700	MSTRG.118.1
Rhdel01G0004800	MSTRG.118.1
Rhdel01G0004900	MSTRG.118.1
Rhdel01G0005000	MSTRG.118.1
Rhdel01G0005100	MSTRG.118.1
Rhdel01G0005200	MSTRG.118.1
Rhdel01G0005300	MSTRG.118.1
Rhdel01G0005400	MSTRG.118.1
Rhdel01G0005500	MSTRG.118.1
Rhdel01G0005600	MSTRG.118.1
Rhdel01G0005700	MSTRG.118.1
Rhdel01G0005800	MSTRG.118.1
Rhdel01G0005900	MSTRG.118.1
Rhdel01G0006000	MSTRG.118.1
Rhdel01G0006100	MSTRG.118.1
Rhdel01G0006200	MSTRG.118.1
Rhdel01G0006300	MSTRG.118.1
Rhdel01G0006400	MSTRG.118.1
Rhdel08G0286200	MSTRG.49130.2
Rhdel08G0286300	MSTRG.49130.2
Rhdel08G0286400	MSTRG.49130.2
Rhdel08G0286500	MSTRG.49130.2
Rhdel08G0286600	MSTRG.49130.2
Rhdel08G0286700	MSTRG.49130.2
Rhdel08G0286800	MSTRG.49130.2
Rhdel08G0286900	MSTRG.49130.2
Rhdel08G0287000	MSTRG.49130.2
Rhdel08G0287100	MSTRG.49130.2
Rhdel08G0287300	MSTRG.49130.2
Rhdel08G0287400	MSTRG.49130.2
Rhdel08G0287500	MSTRG.49130.2
Rhododendron_delavayi_newGene_23043	MSTRG.49130.2
Rhdel08G0287600	MSTRG.49130.2
Rhdel08G0287700	MSTRG.49130.2
Rhdel08G0287800	MSTRG.49130.2
Rhododendron_delavayi_newGene_23046	MSTRG.49130.2
Rhdel08G0287900	MSTRG.49130.2
Rhdel08G0288100	MSTRG.49130.2
Rhdel03G0132600	MSTRG.15884.1
Rhdel03G0132700	MSTRG.15884.1
Rhdel03G0132800	MSTRG.15884.1
Rhdel03G0132900	MSTRG.15884.1
Rhdel03G0133000	MSTRG.15884.1
Rhdel03G0133200	MSTRG.15884.1
Rhdel03G0133300	MSTRG.15884.1
Rhododendron_delavayi_newGene_3562	MSTRG.15884.1
Rhododendron_delavayi_newGene_35543	MSTRG.736.1
Rhdel01G0036500	MSTRG.736.1
Rhdel01G0036600	MSTRG.736.1
Rhdel01G0036700	MSTRG.736.1
Rhdel01G0036800	MSTRG.736.1
Rhdel01G0036900	MSTRG.736.1
Rhdel01G0037200	MSTRG.736.1
Rhdel01G0037700	MSTRG.736.1
Rhododendron_delavayi_newGene_36493	MSTRG.736.1
Rhdel01G0134700	MSTRG.2778.5
Rhdel01G0134800	MSTRG.2778.5
Rhdel01G0134900	MSTRG.2778.5
Rhododendron_delavayi_newGene_10537	MSTRG.2778.5
Rhdel01G0135000	MSTRG.2778.5
Rhododendron_delavayi_newGene_10577	MSTRG.2778.5
Rhdel01G0135900	MSTRG.2778.5
Rhdel01G0136000	MSTRG.2778.5
Rhdel01G0136100	MSTRG.2778.5
Rhdel01G0136200	MSTRG.2778.5
Rhdel01G0136300	MSTRG.2778.5
Rhododendron_delavayi_newGene_10718	MSTRG.2778.5
Rhdel01G0136500	MSTRG.2778.5
Rhdel01G0136600	MSTRG.2778.5
Rhdel01G0134700	MSTRG.2778.3
Rhdel01G0134800	MSTRG.2778.3
Rhdel01G0134900	MSTRG.2778.3
Rhododendron_delavayi_newGene_10537	MSTRG.2778.3
Rhdel01G0135000	MSTRG.2778.3
Rhododendron_delavayi_newGene_10577	MSTRG.2778.3
Rhdel01G0135900	MSTRG.2778.3
Rhdel01G0136000	MSTRG.2778.3
Rhdel01G0136100	MSTRG.2778.3
Rhdel01G0136200	MSTRG.2778.3
Rhdel01G0136300	MSTRG.2778.3
Rhododendron_delavayi_newGene_10718	MSTRG.2778.3
Rhdel01G0136500	MSTRG.2778.3
Rhdel01G0136600	MSTRG.2778.3
Rhdel01G0136700	MSTRG.2778.3
Rhdel01G0136800	MSTRG.2778.3
Rhdel01G0136900	MSTRG.2778.3
Rhdel06G0098300	MSTRG.34160.3
Rhdel06G0098400	MSTRG.34160.3
Rhdel06G0098500	MSTRG.34160.3
Rhdel06G0098900	MSTRG.34160.3
Rhdel06G0099000	MSTRG.34160.3
Rhdel06G0099100	MSTRG.34160.3
Rhdel06G0099200	MSTRG.34160.3
Rhododendron_delavayi_newGene_14420	MSTRG.34160.3
Rhdel06G0099300	MSTRG.34160.3
Rhdel06G0099400	MSTRG.34160.3
Rhdel06G0099500	MSTRG.34160.3
Rhdel06G0099600	MSTRG.34160.3
Rhdel06G0099700	MSTRG.34160.3
Rhdel06G0099800	MSTRG.34160.3
Rhdel07G0260200	MSTRG.43212.1
Rhdel07G0260300	MSTRG.43212.1
Rhdel07G0260700	MSTRG.43212.1
Rhododendron_delavayi_newGene_19871	MSTRG.43212.1
Rhdel07G0260800	MSTRG.43212.1
Rhdel07G0260900	MSTRG.43212.1
Rhdel07G0261000	MSTRG.43212.1
Rhdel10G0146000	MSTRG.57017.10
Rhdel10G0146100	MSTRG.57017.10
Rhdel10G0146200	MSTRG.57017.10
Rhdel10G0146300	MSTRG.57017.10
Rhdel10G0146400	MSTRG.57017.10
Rhdel10G0146500	MSTRG.57017.10
Rhododendron_delavayi_newGene_27473	MSTRG.57017.10
Rhododendron_delavayi_newGene_27476	MSTRG.57017.10
Rhdel10G0146600	MSTRG.57017.10
Rhdel11G0224300	MSTRG.63942.3
Rhdel11G0224400	MSTRG.63942.3
Rhdel11G0224500	MSTRG.63942.3
Rhdel11G0224600	MSTRG.63942.3
Rhdel11G0224800	MSTRG.63942.3
Rhdel11G0225000	MSTRG.63942.3
Rhdel11G0225100	MSTRG.63942.3
Rhdel11G0225200	MSTRG.63942.3
Rhdel11G0225300	MSTRG.63942.3
Rhdel11G0225400	MSTRG.63942.3
Rhdel11G0225500	MSTRG.63942.3
Rhdel11G0225600	MSTRG.63942.3
Rhdel11G0225700	MSTRG.63942.3
Rhdel11G0225800	MSTRG.63942.3
Rhododendron_delavayi_newGene_31661	MSTRG.63942.3
Rhdel11G0078900	MSTRG.61434.12
Rhdel11G0079200	MSTRG.61434.12
Rhdel11G0079400	MSTRG.61434.12
Rhdel11G0079600	MSTRG.61434.12
Rhdel11G0079700	MSTRG.61434.12
Rhdel11G0079800	MSTRG.61434.12
Rhdel11G0080300	MSTRG.61434.12
Rhdel11G0080400	MSTRG.61434.12
Rhdel11G0080500	MSTRG.61434.12
Rhdel11G0080600	MSTRG.61434.12
Rhdel11G0080700	MSTRG.61434.12
Rhdel11G0080800	MSTRG.61434.12
Rhdel11G0080900	MSTRG.61434.12
Rhdel11G0081000	MSTRG.61434.12
Rhdel11G0081100	MSTRG.61434.12
Rhdel11G0081200	MSTRG.61434.12
Rhdel11G0081300	MSTRG.61434.12
Rhdel11G0081400	MSTRG.61434.12
Rhdel11G0081600	MSTRG.61434.12
Rhdel11G0078900	MSTRG.61434.10
Rhdel11G0079200	MSTRG.61434.10
Rhdel11G0079400	MSTRG.61434.10
Rhdel11G0079600	MSTRG.61434.10
Rhdel11G0079700	MSTRG.61434.10
Rhdel11G0079800	MSTRG.61434.10
Rhdel11G0080300	MSTRG.61434.10
Rhdel11G0080400	MSTRG.61434.10
Rhdel11G0080500	MSTRG.61434.10
Rhdel11G0080600	MSTRG.61434.10
Rhdel11G0080700	MSTRG.61434.10
Rhdel11G0080800	MSTRG.61434.10
Rhdel11G0080900	MSTRG.61434.10
Rhdel11G0081000	MSTRG.61434.10
Rhdel11G0081100	MSTRG.61434.10
Rhdel11G0081200	MSTRG.61434.10
Rhdel01G0311300	MSTRG.6243.1
Rhdel01G0311400	MSTRG.6243.1
Rhdel01G0311500	MSTRG.6243.1
Rhdel01G0311600	MSTRG.6243.1
Rhdel01G0311700	MSTRG.6243.1
Rhdel01G0311800	MSTRG.6243.1
Rhdel01G0311900	MSTRG.6243.1
Rhdel01G0312000	MSTRG.6243.1
Rhdel01G0312200	MSTRG.6243.1
Rhdel01G0312300	MSTRG.6243.1
Rhdel01G0312500	MSTRG.6243.1
Rhdel01G0312600	MSTRG.6243.1
Rhdel01G0312700	MSTRG.6243.1
Rhdel01G0312800	MSTRG.6243.1
Rhdel11G0096400	MSTRG.61701.2
Rhdel11G0096500	MSTRG.61701.2
Rhdel11G0096600	MSTRG.61701.2
Rhdel11G0096700	MSTRG.61701.2
Rhdel11G0096800	MSTRG.61701.2
Rhdel11G0096900	MSTRG.61701.2
Rhdel11G0097000	MSTRG.61701.2
Rhdel11G0097100	MSTRG.61701.2
Rhdel08G0087400	MSTRG.45607.1
Rhdel08G0087500	MSTRG.45607.1
Rhdel08G0087600	MSTRG.45607.1
Rhdel08G0087700	MSTRG.45607.1
Rhdel08G0087800	MSTRG.45607.1
Rhdel08G0087900	MSTRG.45607.1
Rhdel08G0088000	MSTRG.45607.1
Rhdel08G0088100	MSTRG.45607.1
Rhdel08G0088200	MSTRG.45607.1
Rhdel08G0088300	MSTRG.45607.1
Rhdel08G0088400	MSTRG.45607.1
Rhdel08G0088500	MSTRG.45607.1
Rhdel08G0088600	MSTRG.45607.1
Rhdel08G0088700	MSTRG.45607.1
Rhdel08G0088800	MSTRG.45607.1
Rhdel08G0088900	MSTRG.45607.1
Rhdel08G0089000	MSTRG.45607.1
Rhdel08G0089100	MSTRG.45607.1
Rhdel08G0089200	MSTRG.45607.1
Rhdel08G0089300	MSTRG.45607.1
Rhdel12G0059500	MSTRG.65680.9
Rhododendron_delavayi_newGene_32392	MSTRG.65680.9
Rhdel12G0059600	MSTRG.65680.9
Rhdel12G0059700	MSTRG.65680.9
Rhdel12G0059800	MSTRG.65680.9
Rhdel12G0059900	MSTRG.65680.9
Rhdel12G0060000	MSTRG.65680.9
Rhdel12G0060200	MSTRG.65680.9
Rhododendron_delavayi_newGene_32396	MSTRG.65680.9
Rhdel12G0060300	MSTRG.65680.9
Rhdel12G0060400	MSTRG.65680.9
Rhdel12G0060500	MSTRG.65680.9
Rhdel12G0060600	MSTRG.65680.9
Rhdel12G0060700	MSTRG.65680.9
Rhdel12G0060800	MSTRG.65680.9
Rhdel12G0061000	MSTRG.65680.9
Rhdel12G0061100	MSTRG.65680.9
Rhdel12G0061200	MSTRG.65680.9
Rhdel12G0061300	MSTRG.65680.9
Rhdel12G0061400	MSTRG.65680.9
Rhdel12G0061500	MSTRG.65680.9
Rhdel12G0061600	MSTRG.65680.9
Rhdel12G0061800	MSTRG.65680.9
Rhdel12G0061900	MSTRG.65680.9
Rhdel12G0062100	MSTRG.65680.9
Rhdel01G0149500	MSTRG.3047.28
Rhdel01G0149600	MSTRG.3047.28
Rhdel01G0149700	MSTRG.3047.28
Rhdel01G0149800	MSTRG.3047.28
Rhdel01G0149900	MSTRG.3047.28
Rhdel01G0149400	MSTRG.3047.27
Rhdel01G0149500	MSTRG.3047.27
Rhdel01G0149600	MSTRG.3047.27
Rhdel01G0149700	MSTRG.3047.27
Rhdel01G0149800	MSTRG.3047.27
Rhdel01G0149900	MSTRG.3047.27
Rhododendron_delavayi_newGene_12274	MSTRG.3047.21
Rhododendron_delavayi_newGene_12281	MSTRG.3047.21
Rhdel01G0149400	MSTRG.3047.21
Rhdel01G0149500	MSTRG.3047.21
Rhdel01G0149600	MSTRG.3047.21
Rhdel01G0149700	MSTRG.3047.21
Rhdel01G0149800	MSTRG.3047.21
Rhdel01G0149900	MSTRG.3047.21
Rhdel07G0059900	MSTRG.39522.8
Rhdel07G0060200	MSTRG.39522.8
Rhdel07G0060300	MSTRG.39522.8
Rhdel07G0060400	MSTRG.39522.8
Rhdel07G0060500	MSTRG.39522.8
Rhdel07G0060600	MSTRG.39522.8
Rhdel07G0060700	MSTRG.39522.8
Rhododendron_delavayi_newGene_17640	MSTRG.39522.8
Rhododendron_delavayi_newGene_17641	MSTRG.39522.8
Rhododendron_delavayi_newGene_17642	MSTRG.39522.8
Rhdel07G0060800	MSTRG.39522.8
Rhdel07G0060900	MSTRG.39522.8
Rhdel07G0061000	MSTRG.39522.8
Rhdel07G0061100	MSTRG.39522.8
Rhdel07G0061200	MSTRG.39522.8
Rhdel07G0061300	MSTRG.39522.8
Rhododendron_delavayi_newGene_17646	MSTRG.39522.8
Rhdel07G0061400	MSTRG.39522.8
Rhdel07G0061500	MSTRG.39522.8
Rhdel07G0061600	MSTRG.39522.8
Rhdel07G0061700	MSTRG.39522.8
Rhdel08G0008800	MSTRG.44485.1
Rhdel08G0008900	MSTRG.44485.1
Rhdel08G0009000	MSTRG.44485.1
Rhdel08G0009100	MSTRG.44485.1
Rhdel08G0009200	MSTRG.44485.1
Rhdel08G0009300	MSTRG.44485.1
Rhdel08G0009400	MSTRG.44485.1
Rhdel08G0009500	MSTRG.44485.1
Rhdel08G0009600	MSTRG.44485.1
Rhdel08G0009700	MSTRG.44485.1
Rhododendron_delavayi_newGene_20530	MSTRG.44485.1
Rhdel08G0009800	MSTRG.44485.1
Rhdel08G0009900	MSTRG.44485.1
Rhdel08G0010000	MSTRG.44485.1
Rhododendron_delavayi_newGene_20534	MSTRG.44485.1
Rhdel08G0010100	MSTRG.44485.1
Rhdel08G0010300	MSTRG.44485.1
Rhdel08G0010400	MSTRG.44485.1
Rhdel08G0010500	MSTRG.44485.1
Rhdel08G0010600	MSTRG.44485.1
Rhdel08G0010700	MSTRG.44485.1
Rhdel04G0196000	MSTRG.23103.2
Rhdel04G0196100	MSTRG.23103.2
Rhdel04G0196200	MSTRG.23103.2
Rhododendron_delavayi_newGene_7845	MSTRG.23103.2
Rhdel04G0224000	MSTRG.23610.2
Rhdel04G0224100	MSTRG.23610.2
Rhdel04G0224200	MSTRG.23610.2
Rhdel04G0224300	MSTRG.23610.2
Rhododendron_delavayi_newGene_8196	MSTRG.23610.2
Rhdel05G0214700	MSTRG.30454.2
Rhdel05G0214800	MSTRG.30454.2
Rhododendron_delavayi_newGene_12347	MSTRG.30454.2
Rhdel05G0215100	MSTRG.30454.2
Rhdel05G0215200	MSTRG.30454.2
Rhdel05G0215300	MSTRG.30454.2
Rhdel05G0215400	MSTRG.30454.2
Rhdel05G0215500	MSTRG.30454.2
Rhdel05G0215700	MSTRG.30454.2
Rhdel05G0215800	MSTRG.30454.2
Rhdel05G0215900	MSTRG.30454.2
Rhdel05G0216000	MSTRG.30454.2
Rhdel05G0216200	MSTRG.30454.2
Rhdel05G0203700	MSTRG.30261.48
Rhdel05G0203800	MSTRG.30261.48
Rhdel05G0203900	MSTRG.30261.48
Rhdel05G0204000	MSTRG.30261.48
Rhdel05G0204100	MSTRG.30261.48
Rhdel05G0204500	MSTRG.30261.48
Rhdel05G0204700	MSTRG.30261.48
Rhdel05G0204800	MSTRG.30261.48
Rhdel05G0204900	MSTRG.30261.48
Rhdel05G0205000	MSTRG.30261.48
Rhdel05G0205100	MSTRG.30261.48
Rhdel05G0205200	MSTRG.30261.48
Rhdel09G0000900	MSTRG.49505.1
Rhododendron_delavayi_newGene_23209	MSTRG.49505.1
Rhdel09G0001200	MSTRG.49505.1
Rhdel09G0001300	MSTRG.49505.1
Rhdel09G0001400	MSTRG.49505.1
Rhdel09G0001500	MSTRG.49505.1
Rhdel09G0001600	MSTRG.49505.1
Rhdel09G0001700	MSTRG.49505.1
Rhododendron_delavayi_newGene_23220	MSTRG.49505.1
Rhododendron_delavayi_newGene_23219	MSTRG.49505.1
Rhododendron_delavayi_newGene_23225	MSTRG.49505.1
Rhododendron_delavayi_newGene_23229	MSTRG.49505.1
Rhdel09G0002000	MSTRG.49505.1
Rhdel09G0002100	MSTRG.49505.1
Rhdel12G0126900	MSTRG.66922.1
Rhdel12G0127000	MSTRG.66922.1
Rhdel12G0127100	MSTRG.66922.1
Rhdel12G0127200	MSTRG.66922.1
Rhdel12G0127300	MSTRG.66922.1
Rhdel12G0127400	MSTRG.66922.1
Rhdel12G0127500	MSTRG.66922.1
Rhdel12G0127600	MSTRG.66922.1
Rhdel12G0127700	MSTRG.66922.1
Rhdel12G0127800	MSTRG.66922.1
Rhdel12G0127900	MSTRG.66922.1
Rhdel12G0128000	MSTRG.66922.1
Rhdel12G0128100	MSTRG.66922.1
Rhdel12G0128200	MSTRG.66922.1
Rhdel01G0123800	MSTRG.2575.1
Rhdel01G0124000	MSTRG.2575.1
Rhdel01G0124100	MSTRG.2575.1
Rhdel01G0124200	MSTRG.2575.1
Rhdel01G0124300	MSTRG.2575.1
Rhdel01G0124500	MSTRG.2575.1
Rhdel01G0124600	MSTRG.2575.1
Rhdel01G0123800	MSTRG.2575.6
Rhdel01G0124000	MSTRG.2575.6
Rhdel01G0124100	MSTRG.2575.6
Rhdel01G0124200	MSTRG.2575.6
Rhdel01G0124300	MSTRG.2575.6
Rhdel01G0124500	MSTRG.2575.6
Rhdel01G0124600	MSTRG.2575.6
Rhdel11G0161300	MSTRG.62893.2
Rhdel11G0161400	MSTRG.62893.2
Rhdel11G0161500	MSTRG.62893.2
Rhdel11G0161600	MSTRG.62893.2
Rhdel11G0161700	MSTRG.62893.2
Rhdel11G0161800	MSTRG.62893.2
Rhdel11G0161900	MSTRG.62893.2
Rhododendron_delavayi_newGene_31108	MSTRG.62893.2
Rhododendron_delavayi_newGene_31114	MSTRG.62893.2
Rhododendron_delavayi_newGene_31115	MSTRG.62893.2
Rhdel11G0162100	MSTRG.62893.2
Rhdel11G0162200	MSTRG.62893.2
Rhdel11G0162300	MSTRG.62893.2
Rhdel11G0162400	MSTRG.62893.2
Rhdel11G0162500	MSTRG.62893.2
Rhdel02G0090400	MSTRG.8633.4
Rhdel02G0090500	MSTRG.8633.4
Rhdel02G0090600	MSTRG.8633.4
Rhdel02G0090700	MSTRG.8633.4
Rhdel02G0090800	MSTRG.8633.4
Rhdel02G0090900	MSTRG.8633.4
Rhdel02G0091000	MSTRG.8633.4
Rhdel02G0091100	MSTRG.8633.4
Rhdel02G0091200	MSTRG.8633.4
Rhdel02G0091300	MSTRG.8633.4
Rhdel02G0091400	MSTRG.8633.4
Rhdel02G0091500	MSTRG.8633.4
Rhdel02G0091600	MSTRG.8633.4
Rhdel02G0091700	MSTRG.8633.4
Rhododendron_delavayi_newGene_11390	MSTRG.29105.1
Rhdel05G0143600	MSTRG.29105.1
Rhdel05G0143700	MSTRG.29105.1
Rhdel05G0143900	MSTRG.29105.1
Rhdel05G0144000	MSTRG.29105.1
Rhdel05G0145000	MSTRG.29105.1
Rhdel06G0152300	MSTRG.35262.1
Rhdel06G0152400	MSTRG.35262.1
Rhdel06G0152500	MSTRG.35262.1
Rhdel06G0152600	MSTRG.35262.1
Rhdel06G0152700	MSTRG.35262.1
Rhdel06G0152800	MSTRG.35262.1
Rhdel06G0152900	MSTRG.35262.1
Rhdel06G0153000	MSTRG.35262.1
Rhdel06G0153100	MSTRG.35262.1
Rhdel06G0153200	MSTRG.35262.1
Rhdel01G0255800	MSTRG.5402.3
Rhdel01G0256000	MSTRG.5402.3
Rhododendron_delavayi_newGene_25890	MSTRG.5402.3
Rhdel01G0256400	MSTRG.5402.3
Rhdel01G0256500	MSTRG.5402.3
Rhdel01G0256600	MSTRG.5402.3
Rhdel01G0256700	MSTRG.5402.3
Rhdel01G0256800	MSTRG.5402.3
Rhdel01G0257000	MSTRG.5402.3
Rhdel01G0257100	MSTRG.5402.3
Rhdel01G0257200	MSTRG.5402.3
Rhdel12G0077000	MSTRG.65943.1
Rhdel12G0077100	MSTRG.65943.1
Rhdel12G0077200	MSTRG.65943.1
Rhdel12G0077300	MSTRG.65943.1
Rhdel12G0077400	MSTRG.65943.1
Rhdel12G0077500	MSTRG.65943.1
Rhododendron_delavayi_newGene_32518	MSTRG.65943.1
Rhdel12G0077600	MSTRG.65943.1
Rhdel12G0077800	MSTRG.65943.1
Rhdel12G0077900	MSTRG.65943.1
Rhdel12G0078000	MSTRG.65943.1
Rhdel12G0078300	MSTRG.65943.1
Rhdel12G0078400	MSTRG.65943.1
Rhdel12G0078500	MSTRG.65943.1
Rhdel01G0263100	MSTRG.5518.1
Rhdel01G0263200	MSTRG.5518.1
Rhdel01G0263300	MSTRG.5518.1
Rhdel01G0263400	MSTRG.5518.1
Rhdel01G0263500	MSTRG.5518.1
Rhdel01G0263600	MSTRG.5518.1
Rhdel01G0263700	MSTRG.5518.1
Rhdel01G0263800	MSTRG.5518.1
Rhdel01G0264000	MSTRG.5518.1
Rhdel01G0264100	MSTRG.5518.1
Rhdel01G0264200	MSTRG.5518.1
Rhdel01G0264300	MSTRG.5518.1
Rhdel08G0287300	MSTRG.49150.5
Rhdel08G0287400	MSTRG.49150.5
Rhdel08G0287500	MSTRG.49150.5
Rhododendron_delavayi_newGene_23043	MSTRG.49150.5
Rhdel08G0287600	MSTRG.49150.5
Rhdel08G0287700	MSTRG.49150.5
Rhdel08G0287800	MSTRG.49150.5
Rhododendron_delavayi_newGene_23046	MSTRG.49150.5
Rhdel08G0287900	MSTRG.49150.5
Rhdel08G0288100	MSTRG.49150.5
Rhdel08G0288200	MSTRG.49150.5
Rhdel08G0288300	MSTRG.49150.5
Rhdel08G0288400	MSTRG.49150.5
Rhdel08G0288500	MSTRG.49150.5
Rhdel08G0288600	MSTRG.49150.5
Rhdel08G0288700	MSTRG.49150.5
Rhdel08G0288800	MSTRG.49150.5
Rhdel08G0289000	MSTRG.49150.5
Rhdel06G0007800	MSTRG.32679.30
Rhdel06G0007900	MSTRG.32679.30
Rhdel06G0008000	MSTRG.32679.30
Rhdel06G0008100	MSTRG.32679.30
Rhdel06G0008200	MSTRG.32679.30
Rhdel06G0008300	MSTRG.32679.30
Rhdel06G0008400	MSTRG.32679.30
Rhdel06G0008500	MSTRG.32679.30
Rhdel06G0008700	MSTRG.32679.30
Rhododendron_delavayi_newGene_13596	MSTRG.32679.30
Rhdel06G0008900	MSTRG.32679.30
Rhdel06G0009000	MSTRG.32679.30
Rhdel06G0009100	MSTRG.32679.30
Rhdel06G0009200	MSTRG.32679.30
Rhdel12G0049600	MSTRG.65479.1
Rhododendron_delavayi_newGene_32281	MSTRG.65479.1
Rhdel12G0049700	MSTRG.65479.1
Rhdel12G0049800	MSTRG.65479.1
Rhododendron_delavayi_newGene_16323	MSTRG.36901.1
Rhdel06G0228200	MSTRG.36901.1
Rhdel06G0228300	MSTRG.36901.1
Rhododendron_delavayi_newGene_16331	MSTRG.36901.1
Rhdel06G0228500	MSTRG.36901.1
Rhdel06G0228600	MSTRG.36901.1
Rhdel06G0228700	MSTRG.36901.1
Rhdel06G0228800	MSTRG.36901.1
Rhdel06G0228900	MSTRG.36901.1
Rhdel06G0229000	MSTRG.36901.1
Rhdel06G0229100	MSTRG.36901.1
Rhdel06G0229200	MSTRG.36901.1
Rhdel05G0158400	MSTRG.29425.11
Rhdel05G0158500	MSTRG.29425.11
Rhdel05G0158600	MSTRG.29425.11
Rhdel05G0158900	MSTRG.29425.11
Rhdel05G0159000	MSTRG.29425.11
Rhdel05G0159100	MSTRG.29425.11
Rhdel05G0159200	MSTRG.29425.11
Rhdel05G0159400	MSTRG.29425.11
Rhdel05G0159500	MSTRG.29425.11
Rhdel05G0159600	MSTRG.29425.11
Rhdel09G0008300	MSTRG.49611.15
Rhdel09G0008400	MSTRG.49611.15
Rhdel09G0008500	MSTRG.49611.15
Rhdel09G0008600	MSTRG.49611.15
Rhdel09G0008700	MSTRG.49611.15
Rhdel09G0008800	MSTRG.49611.15
Rhdel09G0008900	MSTRG.49611.15
Rhododendron_delavayi_newGene_23277	MSTRG.49611.15
Rhdel09G0009000	MSTRG.49611.15
Rhdel09G0009100	MSTRG.49611.15
Rhdel09G0009300	MSTRG.49611.15
Rhdel02G0193600	MSTRG.10715.1
Rhdel02G0193800	MSTRG.10715.1
Rhdel02G0193900	MSTRG.10715.1
Rhdel02G0194100	MSTRG.10715.1
Rhdel02G0194200	MSTRG.10715.1
Rhdel02G0194300	MSTRG.10715.1
Rhdel02G0194400	MSTRG.10715.1
Rhdel02G0194500	MSTRG.10715.1
Rhdel02G0194600	MSTRG.10715.1
Rhdel02G0194700	MSTRG.10715.1
Rhododendron_delavayi_newGene_9727	MSTRG.26048.2
Rhdel04G0352000	MSTRG.26048.2
Rhdel04G0352100	MSTRG.26048.2
Rhdel04G0352200	MSTRG.26048.2
Rhdel04G0352300	MSTRG.26048.2
Rhdel04G0352400	MSTRG.26048.2
Rhdel04G0352500	MSTRG.26048.2
Rhdel04G0352600	MSTRG.26048.2
Rhododendron_delavayi_newGene_9729	MSTRG.26048.2
Rhdel04G0352800	MSTRG.26048.2
Rhdel04G0352900	MSTRG.26048.2
Rhdel04G0353000	MSTRG.26048.2
Rhdel04G0353100	MSTRG.26048.2
Rhdel04G0353200	MSTRG.26048.2
Rhdel04G0353300	MSTRG.26048.2
Rhdel04G0353400	MSTRG.26048.2
Rhdel04G0353500	MSTRG.26048.2
Rhdel04G0353600	MSTRG.26048.2
Rhdel04G0353700	MSTRG.26048.2
Rhdel04G0353800	MSTRG.26048.2
Rhdel04G0353900	MSTRG.26048.2
Rhdel04G0354000	MSTRG.26048.2
Rhdel04G0354100	MSTRG.26048.2
Rhdel04G0354200	MSTRG.26048.2
Rhdel04G0354300	MSTRG.26048.2
Rhdel04G0354400	MSTRG.26048.2
Rhdel04G0354500	MSTRG.26048.2
Rhdel04G0354600	MSTRG.26048.2
Rhdel04G0354700	MSTRG.26048.2
Rhdel04G0354800	MSTRG.26048.2
Rhdel04G0354900	MSTRG.26048.2
Rhdel01G0049800	MSTRG.1014.1
Rhdel01G0049900	MSTRG.1014.1
Rhdel01G0050100	MSTRG.1014.1
Rhdel01G0050200	MSTRG.1014.1
Rhdel01G0050300	MSTRG.1014.1
Rhdel01G0050400	MSTRG.1014.1
Rhdel01G0050500	MSTRG.1014.1
Rhdel01G0050600	MSTRG.1014.1
Rhdel01G0050700	MSTRG.1014.1
Rhododendron_delavayi_newGene_120	MSTRG.1014.1
Rhododendron_delavayi_newGene_1162	MSTRG.11623.1
Rhdel02G0240700	MSTRG.11623.1
Rhdel02G0240800	MSTRG.11623.1
Rhdel02G0241000	MSTRG.11623.1
Rhdel02G0241100	MSTRG.11623.1
Rhdel02G0241200	MSTRG.11623.1
Rhdel02G0241300	MSTRG.11623.1
Rhdel02G0241500	MSTRG.11623.1
Rhdel02G0241600	MSTRG.11623.1
Rhdel02G0241700	MSTRG.11623.1
Rhdel01G0149500	MSTRG.3047.30
Rhdel01G0149600	MSTRG.3047.30
Rhdel01G0149700	MSTRG.3047.30
Rhdel01G0149800	MSTRG.3047.30
Rhdel01G0149900	MSTRG.3047.30
Rhdel03G0253900	MSTRG.18198.15
Rhdel03G0254000	MSTRG.18198.15
Rhododendron_delavayi_newGene_5066	MSTRG.18198.15
Rhdel03G0254100	MSTRG.18198.15
Rhdel03G0254200	MSTRG.18198.15
Rhdel03G0254300	MSTRG.18198.15
Rhdel03G0254400	MSTRG.18198.15
Rhdel03G0254500	MSTRG.18198.15
Rhdel03G0254600	MSTRG.18198.15
Rhdel03G0254700	MSTRG.18198.15
Rhdel03G0254800	MSTRG.18198.15
Rhdel03G0254900	MSTRG.18198.15
Rhdel03G0255000	MSTRG.18198.15
Rhdel03G0255100	MSTRG.18198.15
Rhdel03G0255200	MSTRG.18198.15
Rhdel03G0255300	MSTRG.18198.15
Rhdel03G0255400	MSTRG.18198.15
Rhdel03G0255800	MSTRG.18198.15
Rhdel03G0255900	MSTRG.18198.15
Rhdel03G0256000	MSTRG.18198.15
Rhdel03G0256100	MSTRG.18198.15
Rhododendron_delavayi_newGene_11278	MSTRG.2907.52
Rhdel01G0142600	MSTRG.2907.52
Rhdel01G0142700	MSTRG.2907.52
Rhdel01G0142800	MSTRG.2907.52
Rhdel01G0142900	MSTRG.2907.52
Rhdel01G0143100	MSTRG.2907.52
Rhdel01G0143200	MSTRG.2907.52
Rhododendron_delavayi_newGene_19569	MSTRG.42705.12
Rhdel07G0229200	MSTRG.42705.12
Rhdel07G0229400	MSTRG.42705.12
Rhdel07G0229500	MSTRG.42705.12
Rhdel07G0229600	MSTRG.42705.12
Rhdel07G0229700	MSTRG.42705.12
Rhdel07G0229800	MSTRG.42705.12
Rhdel07G0230000	MSTRG.42705.12
Rhdel07G0230200	MSTRG.42705.12
Rhdel07G0230300	MSTRG.42705.12
Rhdel07G0230400	MSTRG.42705.12
Rhdel07G0230600	MSTRG.42705.12
Rhododendron_delavayi_newGene_11908	MSTRG.29829.1
Rhododendron_delavayi_newGene_11915	MSTRG.29829.1
Rhododendron_delavayi_newGene_11916	MSTRG.29829.1
Rhdel12G0208000	MSTRG.68201.20
Rhdel12G0208100	MSTRG.68201.20
Rhdel12G0208200	MSTRG.68201.20
Rhdel12G0208300	MSTRG.68201.20
Rhododendron_delavayi_newGene_33658	MSTRG.68201.20
Rhdel12G0208400	MSTRG.68201.20
Rhdel12G0208500	MSTRG.68201.20
Rhdel12G0208600	MSTRG.68201.20
Rhdel12G0208700	MSTRG.68201.20
Rhdel12G0208800	MSTRG.68201.20
Rhdel12G0209000	MSTRG.68201.20
Rhdel12G0209100	MSTRG.68201.20
Rhdel12G0209200	MSTRG.68201.20
Rhdel12G0209300	MSTRG.68201.20
Rhdel12G0209500	MSTRG.68201.20
Rhdel12G0209600	MSTRG.68201.20
Rhdel12G0209700	MSTRG.68201.20
Rhdel04G0001400	MSTRG.19663.2
Rhdel04G0001500	MSTRG.19663.2
Rhdel04G0001600	MSTRG.19663.2
Rhdel04G0001700	MSTRG.19663.2
Rhdel04G0001800	MSTRG.19663.2
Rhdel04G0001900	MSTRG.19663.2
Rhdel04G0002000	MSTRG.19663.2
Rhdel04G0002100	MSTRG.19663.2
Rhdel04G0002200	MSTRG.19663.2
Rhdel04G0002300	MSTRG.19663.2
Rhdel04G0002400	MSTRG.19663.2
Rhododendron_delavayi_newGene_5772	MSTRG.19663.2
Rhdel04G0002500	MSTRG.19663.2
Rhdel04G0002600	MSTRG.19663.2
Rhdel04G0002800	MSTRG.19663.2
Rhdel04G0002900	MSTRG.19663.2
Rhdel04G0003000	MSTRG.19663.2
Rhdel04G0003100	MSTRG.19663.2
Rhdel04G0003200	MSTRG.19663.2
Rhdel05G0102300	MSTRG.28285.2
Rhdel05G0102400	MSTRG.28285.2
Rhdel05G0102500	MSTRG.28285.2
Rhdel05G0102700	MSTRG.28285.2
Rhdel05G0102800	MSTRG.28285.2
Rhdel05G0102900	MSTRG.28285.2
Rhdel05G0103000	MSTRG.28285.2
Rhdel05G0103100	MSTRG.28285.2
Rhdel05G0103200	MSTRG.28285.2
Rhdel05G0103300	MSTRG.28285.2
Rhdel05G0103400	MSTRG.28285.2
Rhdel05G0103600	MSTRG.28285.2
Rhdel05G0103700	MSTRG.28285.2
Rhdel05G0103900	MSTRG.28285.2
Rhdel05G0104000	MSTRG.28285.2
Rhdel05G0104100	MSTRG.28285.2
Rhdel05G0104200	MSTRG.28285.2
Rhdel05G0104300	MSTRG.28285.2
Rhdel05G0104500	MSTRG.28285.2
Rhdel05G0104600	MSTRG.28285.2
Rhdel02G0154000	MSTRG.9832.1
Rhdel02G0154100	MSTRG.9832.1
Rhdel02G0154200	MSTRG.9832.1
Rhdel02G0154300	MSTRG.9832.1
Rhdel02G0154400	MSTRG.9832.1
Rhdel02G0154500	MSTRG.9832.1
Rhododendron_delavayi_newGene_37938	MSTRG.9832.1
Rhdel02G0154600	MSTRG.9832.1
Rhdel02G0154700	MSTRG.9832.1
Rhdel02G0154800	MSTRG.9832.1
Rhdel02G0154900	MSTRG.9832.1
Rhododendron_delavayi_newGene_37944	MSTRG.9832.1
Rhdel02G0155000	MSTRG.9832.1
Rhdel02G0155100	MSTRG.9832.1
Rhdel02G0155200	MSTRG.9832.1
Rhdel02G0155300	MSTRG.9832.1
Rhdel10G0279400	MSTRG.59517.1
Rhdel10G0279500	MSTRG.59517.1
Rhdel10G0279600	MSTRG.59517.1
Rhdel10G0279700	MSTRG.59517.1
Rhdel10G0279800	MSTRG.59517.1
Rhdel10G0279900	MSTRG.59517.1
Rhdel10G0280000	MSTRG.59517.1
Rhdel10G0280100	MSTRG.59517.1
Rhdel10G0280200	MSTRG.59517.1
Rhdel10G0280300	MSTRG.59517.1
Rhdel10G0280400	MSTRG.59517.1
Rhdel10G0280500	MSTRG.59517.1
Rhdel10G0280600	MSTRG.59517.1
Rhdel10G0280800	MSTRG.59517.1
Rhdel10G0280900	MSTRG.59517.1
Rhdel10G0281200	MSTRG.59517.1
Rhdel10G0281300	MSTRG.59517.1
Rhdel06G0075300	MSTRG.33757.1
Rhdel06G0075400	MSTRG.33757.1
Rhdel06G0075500	MSTRG.33757.1
Rhdel06G0075600	MSTRG.33757.1
Rhdel06G0075700	MSTRG.33757.1
Rhdel06G0075900	MSTRG.33757.1
Rhdel06G0076100	MSTRG.33757.1
Rhdel06G0076200	MSTRG.33757.1
Rhdel06G0076300	MSTRG.33757.1
Rhdel06G0076400	MSTRG.33757.1
Rhdel06G0076500	MSTRG.33757.1
Rhdel06G0076600	MSTRG.33757.1
Rhdel06G0076700	MSTRG.33757.1
Rhdel06G0076800	MSTRG.33757.1
Rhdel06G0076900	MSTRG.33757.1
Rhdel06G0077000	MSTRG.33757.1
Rhdel06G0077100	MSTRG.33757.1
Rhdel06G0077200	MSTRG.33757.1
Rhododendron_delavayi_newGene_27339	MSTRG.56832.1
Rhdel10G0137200	MSTRG.56832.1
Rhdel10G0137300	MSTRG.56832.1
Rhdel10G0137400	MSTRG.56832.1
Rhdel10G0137500	MSTRG.56832.1
Rhdel10G0137600	MSTRG.56832.1
Rhdel10G0137700	MSTRG.56832.1
Rhdel09G0069500	MSTRG.50719.1
Rhdel09G0069600	MSTRG.50719.1
Rhdel09G0069700	MSTRG.50719.1
Rhdel09G0069800	MSTRG.50719.1
Rhdel09G0069900	MSTRG.50719.1
Rhdel09G0070000	MSTRG.50719.1
Rhdel09G0070100	MSTRG.50719.1
Rhdel09G0070200	MSTRG.50719.1
Rhdel09G0070300	MSTRG.50719.1
Rhdel09G0070400	MSTRG.50719.1
Rhdel06G0169600	MSTRG.35600.1
Rhdel06G0169700	MSTRG.35600.1
Rhdel06G0169800	MSTRG.35600.1
Rhdel06G0169900	MSTRG.35600.1
Rhdel06G0170000	MSTRG.35600.1
Rhdel06G0170100	MSTRG.35600.1
Rhdel06G0170200	MSTRG.35600.1
Rhdel06G0170300	MSTRG.35600.1
Rhododendron_delavayi_newGene_15466	MSTRG.35600.1
Rhdel06G0170400	MSTRG.35600.1
Rhdel06G0170500	MSTRG.35600.1
Rhdel06G0170600	MSTRG.35600.1
Rhdel06G0170700	MSTRG.35600.1
Rhododendron_delavayi_newGene_15472	MSTRG.35600.1
Rhdel06G0170800	MSTRG.35600.1
Rhododendron_delavayi_newGene_15474	MSTRG.35600.1
Rhdel04G0298600	MSTRG.25191.2
Rhododendron_delavayi_newGene_9256	MSTRG.25191.2
Rhdel04G0298700	MSTRG.25191.2
Rhdel04G0298800	MSTRG.25191.2
Rhododendron_delavayi_newGene_9258	MSTRG.25191.2
Rhdel04G0299200	MSTRG.25191.2
Rhododendron_delavayi_newGene_9263	MSTRG.25191.2
Rhdel04G0299300	MSTRG.25191.2
Rhdel04G0299400	MSTRG.25191.2
Rhdel04G0299500	MSTRG.25191.2
Rhdel04G0299600	MSTRG.25191.2
Rhdel04G0299800	MSTRG.25191.2
Rhdel04G0300000	MSTRG.25191.2
Rhdel04G0216800	MSTRG.23414.2
Rhdel04G0216900	MSTRG.23414.2
Rhdel04G0217200	MSTRG.23414.2
Rhdel04G0217400	MSTRG.23414.2
Rhododendron_delavayi_newGene_8035	MSTRG.23414.2
Rhdel04G0217500	MSTRG.23414.2
Rhdel02G0149700	MSTRG.9742.4
Rhdel02G0149800	MSTRG.9742.4
Rhdel02G0149900	MSTRG.9742.4
Rhdel02G0150000	MSTRG.9742.4
Rhdel02G0150100	MSTRG.9742.4
Rhdel02G0150200	MSTRG.9742.4
Rhdel02G0150300	MSTRG.9742.4
Rhdel02G0150400	MSTRG.9742.4
Rhdel02G0150500	MSTRG.9742.4
Rhdel02G0150600	MSTRG.9742.4
Rhododendron_delavayi_newGene_37886	MSTRG.9742.4
Rhdel02G0150700	MSTRG.9742.4
Rhdel07G0222200	MSTRG.42540.2
Rhdel07G0222400	MSTRG.42540.2
Rhdel07G0222600	MSTRG.42540.2
Rhdel07G0222900	MSTRG.42540.2
Rhdel07G0223000	MSTRG.42540.2
Rhdel07G0223100	MSTRG.42540.2
Rhdel07G0223200	MSTRG.42540.2
Rhdel07G0223500	MSTRG.42540.2
Rhdel07G0223600	MSTRG.42540.2
Rhdel07G0223700	MSTRG.42540.2
Rhdel04G0196000	MSTRG.23104.2
Rhdel04G0196100	MSTRG.23104.2
Rhdel04G0196200	MSTRG.23104.2
Rhododendron_delavayi_newGene_7845	MSTRG.23104.2
Rhododendron_delavayi_newGene_7855	MSTRG.23104.2
Rhdel04G0196000	MSTRG.23104.1
Rhdel04G0196100	MSTRG.23104.1
Rhdel04G0196200	MSTRG.23104.1
Rhododendron_delavayi_newGene_7845	MSTRG.23104.1
Rhododendron_delavayi_newGene_7855	MSTRG.23104.1
Rhdel04G0196000	MSTRG.23104.4
Rhdel04G0196100	MSTRG.23104.4
Rhdel04G0196200	MSTRG.23104.4
Rhododendron_delavayi_newGene_7845	MSTRG.23104.4
Rhdel04G0374900	MSTRG.26358.63
Rhdel04G0375000	MSTRG.26358.63
Rhdel04G0375100	MSTRG.26358.63
Rhdel04G0375200	MSTRG.26358.63
Rhdel04G0375300	MSTRG.26358.63
Rhdel04G0375400	MSTRG.26358.63
Rhdel04G0375500	MSTRG.26358.63
Rhdel04G0375600	MSTRG.26358.63
Rhdel04G0375700	MSTRG.26358.63
Rhdel04G0375800	MSTRG.26358.63
Rhdel04G0375900	MSTRG.26358.63
Rhdel04G0376000	MSTRG.26358.63
Rhdel04G0376200	MSTRG.26358.63
Rhdel04G0376300	MSTRG.26358.63
Rhdel04G0376500	MSTRG.26358.63
Rhdel04G0376600	MSTRG.26358.63
Rhdel04G0376700	MSTRG.26358.63
Rhdel04G0376800	MSTRG.26358.63
Rhdel04G0376900	MSTRG.26358.63
Rhdel04G0377000	MSTRG.26358.63
Rhdel04G0377100	MSTRG.26358.63
Rhdel04G0377200	MSTRG.26358.63
Rhdel04G0377300	MSTRG.26358.63
Rhdel04G0316300	MSTRG.25466.4
Rhdel04G0316400	MSTRG.25466.4
Rhododendron_delavayi_newGene_9406	MSTRG.25466.4
Rhdel04G0316500	MSTRG.25466.4
Rhdel04G0317200	MSTRG.25466.4
Rhododendron_delavayi_newGene_9416	MSTRG.25466.4
Rhdel04G0317400	MSTRG.25466.4
Rhdel04G0317600	MSTRG.25466.4
Rhdel04G0317700	MSTRG.25466.4
Rhdel04G0317900	MSTRG.25466.4
Rhdel04G0318000	MSTRG.25466.4
Rhdel04G0318100	MSTRG.25466.4
Rhdel07G0229200	MSTRG.42713.1
Rhdel07G0229400	MSTRG.42713.1
Rhdel07G0229500	MSTRG.42713.1
Rhdel07G0229600	MSTRG.42713.1
Rhdel07G0229700	MSTRG.42713.1
Rhdel07G0229800	MSTRG.42713.1
Rhdel07G0230000	MSTRG.42713.1
Rhdel07G0230200	MSTRG.42713.1
Rhdel07G0230300	MSTRG.42713.1
Rhdel07G0230400	MSTRG.42713.1
Rhdel07G0230600	MSTRG.42713.1
Rhdel07G0230700	MSTRG.42713.1
Rhdel07G0230800	MSTRG.42713.1
Rhdel07G0230900	MSTRG.42713.1
Rhdel07G0244300	MSTRG.42946.1
Rhdel07G0244900	MSTRG.42946.1
Rhdel07G0245000	MSTRG.42946.1
Rhdel07G0245100	MSTRG.42946.1
Rhdel07G0245300	MSTRG.42946.1
Rhdel07G0245400	MSTRG.42946.1
Rhdel07G0245500	MSTRG.42946.1
Rhdel07G0245700	MSTRG.42946.1
Rhdel07G0245800	MSTRG.42946.1
Rhdel04G0239300	MSTRG.24074.4
Rhododendron_delavayi_newGene_8569	MSTRG.24074.4
Rhdel04G0239400	MSTRG.24074.4
Rhdel04G0239500	MSTRG.24074.4
Rhododendron_delavayi_newGene_31843	MSTRG.6458.16
Rhdel01G0326500	MSTRG.6458.16
Rhdel01G0326600	MSTRG.6458.16
Rhdel01G0326700	MSTRG.6458.16
Rhdel01G0326800	MSTRG.6458.16
Rhdel01G0326900	MSTRG.6458.16
Rhododendron_delavayi_newGene_31889	MSTRG.6458.16
Rhdel01G0327100	MSTRG.6458.16
Rhdel01G0327200	MSTRG.6458.16
Rhdel01G0327300	MSTRG.6458.16
Rhdel01G0327400	MSTRG.6458.16
Rhdel01G0327700	MSTRG.6458.16
Rhdel01G0327800	MSTRG.6458.16
Rhdel01G0327900	MSTRG.6458.16
Rhdel01G0328100	MSTRG.6458.16
Rhdel01G0328200	MSTRG.6458.16
Rhdel01G0328400	MSTRG.6458.16
Rhdel01G0328500	MSTRG.6458.16
Rhdel01G0328700	MSTRG.6458.16
Rhdel01G0328800	MSTRG.6458.16
Rhdel01G0328900	MSTRG.6458.16
Rhdel03G0063500	MSTRG.14731.8
Rhdel03G0063600	MSTRG.14731.8
Rhdel03G0063800	MSTRG.14731.8
Rhdel03G0063900	MSTRG.14731.8
Rhdel03G0064000	MSTRG.14731.8
Rhdel03G0064100	MSTRG.14731.8
Rhdel03G0064200	MSTRG.14731.8
Rhdel03G0064300	MSTRG.14731.8
Rhdel03G0064400	MSTRG.14731.8
Rhdel03G0064500	MSTRG.14731.8
Rhdel03G0064600	MSTRG.14731.8
Rhdel03G0064700	MSTRG.14731.8
Rhdel03G0064800	MSTRG.14731.8
Rhdel03G0064900	MSTRG.14731.8
Rhdel03G0065000	MSTRG.14731.8
Rhdel03G0065100	MSTRG.14731.8
Rhdel03G0065200	MSTRG.14731.8
Rhdel03G0065300	MSTRG.14731.8
Rhododendron_delavayi_newGene_32784	MSTRG.66426.1
Rhdel12G0100900	MSTRG.66426.1
Rhdel12G0101200	MSTRG.66426.1
Rhdel12G0101300	MSTRG.66426.1
Rhdel12G0101400	MSTRG.66426.1
Rhdel12G0101500	MSTRG.66426.1
Rhdel12G0101600	MSTRG.66426.1
Rhdel12G0101800	MSTRG.66426.1
Rhdel12G0101900	MSTRG.66426.1
Rhododendron_delavayi_newGene_32793	MSTRG.66426.1
Rhdel12G0102000	MSTRG.66426.1
Rhdel12G0102100	MSTRG.66426.1
Rhdel08G0274100	MSTRG.48986.16
Rhdel08G0274200	MSTRG.48986.16
Rhdel08G0274300	MSTRG.48986.16
Rhdel08G0274400	MSTRG.48986.16
Rhdel08G0274500	MSTRG.48986.16
Rhdel08G0274600	MSTRG.48986.16
Rhdel08G0274700	MSTRG.48986.16
Rhdel08G0274800	MSTRG.48986.16
Rhododendron_delavayi_newGene_22985	MSTRG.48986.16
Rhdel08G0275000	MSTRG.48986.16
Rhdel08G0275100	MSTRG.48986.16
Rhdel08G0275200	MSTRG.48986.16
Rhdel08G0275300	MSTRG.48986.16
Rhdel08G0275500	MSTRG.48986.16
Rhdel08G0275700	MSTRG.48986.16
Rhdel08G0275800	MSTRG.48986.16
Rhdel08G0275900	MSTRG.48986.16
Rhdel08G0276000	MSTRG.48986.16
Rhdel08G0276100	MSTRG.48986.16
Rhdel08G0274100	MSTRG.48986.15
Rhdel08G0274200	MSTRG.48986.15
Rhdel08G0274300	MSTRG.48986.15
Rhdel08G0274400	MSTRG.48986.15
Rhdel08G0274500	MSTRG.48986.15
Rhdel08G0274600	MSTRG.48986.15
Rhdel08G0274700	MSTRG.48986.15
Rhdel08G0274800	MSTRG.48986.15
Rhododendron_delavayi_newGene_22985	MSTRG.48986.15
Rhdel08G0275000	MSTRG.48986.15
Rhdel08G0275100	MSTRG.48986.15
Rhdel08G0275200	MSTRG.48986.15
Rhdel08G0275300	MSTRG.48986.15
Rhdel08G0275500	MSTRG.48986.15
Rhdel08G0275700	MSTRG.48986.15
Rhdel08G0275800	MSTRG.48986.15
Rhdel08G0275900	MSTRG.48986.15
Rhdel08G0276000	MSTRG.48986.15
Rhdel08G0276100	MSTRG.48986.15
Rhdel01G0124200	MSTRG.2586.11
Rhdel01G0124300	MSTRG.2586.11
Rhdel01G0124500	MSTRG.2586.11
Rhdel01G0124600	MSTRG.2586.11
Rhdel01G0124900	MSTRG.2586.11
Rhdel01G0125000	MSTRG.2586.11
Rhdel01G0125100	MSTRG.2586.11
Rhdel01G0125200	MSTRG.2586.11
Rhdel01G0125300	MSTRG.2586.11
Rhdel04G0165000	MSTRG.22416.1
Rhdel04G0165200	MSTRG.22416.1
Rhdel04G0165300	MSTRG.22416.1
Rhododendron_delavayi_newGene_31509	MSTRG.63705.2
Rhododendron_delavayi_newGene_31510	MSTRG.63705.2
Rhdel11G0213600	MSTRG.63705.2
Rhdel11G0213800	MSTRG.63705.2
Rhdel11G0213900	MSTRG.63705.2
Rhdel01G0070600	MSTRG.1461.2
Rhdel01G0070800	MSTRG.1461.2
Rhdel01G0071000	MSTRG.1461.2
Rhdel01G0071100	MSTRG.1461.2
Rhdel01G0071200	MSTRG.1461.2
Rhdel01G0071300	MSTRG.1461.2
Rhdel01G0071400	MSTRG.1461.2
Rhdel01G0071900	MSTRG.1461.2
Rhdel01G0072000	MSTRG.1461.2
Rhdel01G0072100	MSTRG.1461.2
Rhdel01G0072500	MSTRG.1461.2
Rhdel01G0072600	MSTRG.1461.2
Rhdel06G0037700	MSTRG.33168.3
Rhdel06G0037800	MSTRG.33168.3
Rhdel06G0037900	MSTRG.33168.3
Rhdel06G0038000	MSTRG.33168.3
Rhdel06G0038100	MSTRG.33168.3
Rhdel06G0038200	MSTRG.33168.3
Rhdel06G0038300	MSTRG.33168.3
Rhdel06G0038400	MSTRG.33168.3
Rhdel06G0038500	MSTRG.33168.3
Rhdel06G0038600	MSTRG.33168.3
Rhdel06G0038700	MSTRG.33168.3
Rhdel06G0038800	MSTRG.33168.3
Rhdel06G0038900	MSTRG.33168.3
Rhdel06G0039100	MSTRG.33168.3
Rhdel06G0039200	MSTRG.33168.3
Rhdel06G0039300	MSTRG.33168.3
Rhdel06G0039500	MSTRG.33168.3
Rhdel13G0081100	MSTRG.70199.1
Rhdel13G0081200	MSTRG.70199.1
Rhdel13G0081300	MSTRG.70199.1
Rhdel13G0081400	MSTRG.70199.1
Rhdel13G0081500	MSTRG.70199.1
Rhdel13G0081600	MSTRG.70199.1
Rhdel13G0081700	MSTRG.70199.1
Rhdel13G0081800	MSTRG.70199.1
Rhdel13G0081900	MSTRG.70199.1
Rhdel13G0082000	MSTRG.70199.1
Rhdel13G0082100	MSTRG.70199.1
Rhdel13G0082200	MSTRG.70199.1
Rhdel13G0082300	MSTRG.70199.1
Rhdel13G0082500	MSTRG.70199.1
Rhdel13G0082600	MSTRG.70199.1
Rhdel13G0082700	MSTRG.70199.1
Rhdel13G0082800	MSTRG.70199.1
Rhdel13G0082900	MSTRG.70199.1
Rhdel13G0083000	MSTRG.70199.1
Rhdel09G0084200	MSTRG.50986.29
Rhdel09G0084300	MSTRG.50986.29
Rhdel09G0084400	MSTRG.50986.29
Rhdel09G0084600	MSTRG.50986.29
Rhdel09G0084700	MSTRG.50986.29
Rhdel09G0084900	MSTRG.50986.29
Rhdel09G0085000	MSTRG.50986.29
Rhdel09G0085100	MSTRG.50986.29
Rhdel09G0085200	MSTRG.50986.29
Rhdel09G0085300	MSTRG.50986.29
Rhdel09G0085500	MSTRG.50986.29
Rhdel09G0085600	MSTRG.50986.29
Rhdel11G0078900	MSTRG.61434.1
Rhdel11G0079200	MSTRG.61434.1
Rhdel11G0079400	MSTRG.61434.1
Rhdel11G0079600	MSTRG.61434.1
Rhdel11G0079700	MSTRG.61434.1
Rhdel11G0079800	MSTRG.61434.1
Rhdel11G0080300	MSTRG.61434.1
Rhdel11G0080400	MSTRG.61434.1
Rhdel11G0080500	MSTRG.61434.1
Rhdel11G0080600	MSTRG.61434.1
Rhdel11G0080700	MSTRG.61434.1
Rhdel11G0080800	MSTRG.61434.1
Rhdel11G0080900	MSTRG.61434.1
Rhdel11G0081000	MSTRG.61434.1
Rhdel11G0081100	MSTRG.61434.1
Rhdel11G0081200	MSTRG.61434.1
Rhdel11G0081300	MSTRG.61434.1
Rhdel11G0078900	MSTRG.61434.3
Rhdel11G0079200	MSTRG.61434.3
Rhdel11G0079400	MSTRG.61434.3
Rhdel11G0079600	MSTRG.61434.3
Rhdel11G0079700	MSTRG.61434.3
Rhdel11G0079800	MSTRG.61434.3
Rhdel11G0080300	MSTRG.61434.3
Rhdel11G0080400	MSTRG.61434.3
Rhdel11G0080500	MSTRG.61434.3
Rhdel11G0080600	MSTRG.61434.3
Rhdel08G0034800	MSTRG.44857.1
Rhdel08G0035000	MSTRG.44857.1
Rhdel08G0035100	MSTRG.44857.1
Rhdel08G0035200	MSTRG.44857.1
Rhdel08G0035300	MSTRG.44857.1
Rhdel08G0035400	MSTRG.44857.1
Rhododendron_delavayi_newGene_20690	MSTRG.44857.1
Rhododendron_delavayi_newGene_20693	MSTRG.44857.1
Rhododendron_delavayi_newGene_20694	MSTRG.44857.1
Rhdel08G0035500	MSTRG.44857.1
Rhododendron_delavayi_newGene_20701	MSTRG.44857.1
Rhdel08G0035600	MSTRG.44857.1
Rhdel08G0035700	MSTRG.44857.1
Rhdel08G0035800	MSTRG.44857.1
Rhododendron_delavayi_newGene_20707	MSTRG.44857.1
Rhdel08G0036000	MSTRG.44857.1
Rhdel08G0036100	MSTRG.44857.1
Rhododendron_delavayi_newGene_20709	MSTRG.44857.1
Rhdel08G0036200	MSTRG.44857.1
Rhdel08G0036300	MSTRG.44857.1
Rhdel13G0131100	MSTRG.71020.44
Rhdel13G0131200	MSTRG.71020.44
Rhdel13G0131300	MSTRG.71020.44
Rhododendron_delavayi_newGene_34864	MSTRG.71020.44
Rhdel13G0131400	MSTRG.71020.44
Rhdel13G0131500	MSTRG.71020.44
Rhdel13G0131600	MSTRG.71020.44
Rhdel13G0131700	MSTRG.71020.44
Rhdel13G0131800	MSTRG.71020.44
Rhododendron_delavayi_newGene_34871	MSTRG.71020.44
Rhdel13G0131900	MSTRG.71020.44
Rhdel13G0132100	MSTRG.71020.44
Rhododendron_delavayi_newGene_29825	MSTRG.60667.1
Rhdel11G0040400	MSTRG.60667.1
Rhdel11G0040500	MSTRG.60667.1
Rhdel11G0040600	MSTRG.60667.1
Rhdel11G0040700	MSTRG.60667.1
Rhdel11G0040800	MSTRG.60667.1
Rhdel11G0040900	MSTRG.60667.1
Rhdel07G0049900	MSTRG.39342.2
Rhdel07G0050000	MSTRG.39342.2
Rhdel07G0050100	MSTRG.39342.2
Rhdel07G0050200	MSTRG.39342.2
Rhododendron_delavayi_newGene_17561	MSTRG.39342.2
Rhododendron_delavayi_newGene_17568	MSTRG.39342.2
Rhdel07G0050400	MSTRG.39342.2
Rhododendron_delavayi_newGene_17563	MSTRG.39342.2
Rhdel07G0050500	MSTRG.39342.2
Rhdel07G0050600	MSTRG.39342.2
Rhdel07G0050700	MSTRG.39342.2
Rhdel07G0050800	MSTRG.39342.2
Rhdel01G0149000	MSTRG.3030.13
Rhdel01G0149100	MSTRG.3030.13
Rhdel01G0149300	MSTRG.3030.13
Rhododendron_delavayi_newGene_12274	MSTRG.3030.13
Rhododendron_delavayi_newGene_12281	MSTRG.3030.13
Rhdel01G0149400	MSTRG.3030.13
Rhdel01G0149500	MSTRG.3030.13
Rhdel01G0149600	MSTRG.3030.13
Rhdel01G0149700	MSTRG.3030.13
Rhdel01G0149800	MSTRG.3030.13
Rhdel01G0149900	MSTRG.3030.13
Rhdel01G0149000	MSTRG.3030.10
Rhdel01G0149100	MSTRG.3030.10
Rhdel01G0149300	MSTRG.3030.10
Rhododendron_delavayi_newGene_12274	MSTRG.3030.10
Rhododendron_delavayi_newGene_12281	MSTRG.3030.10
Rhdel01G0149400	MSTRG.3030.10
Rhdel01G0149500	MSTRG.3030.10
Rhdel01G0149600	MSTRG.3030.10
Rhdel01G0149700	MSTRG.3030.10
Rhdel01G0149800	MSTRG.3030.10
Rhdel01G0149900	MSTRG.3030.10
Rhdel08G0182100	MSTRG.47500.8
Rhdel08G0182200	MSTRG.47500.8
Rhdel08G0182400	MSTRG.47500.8
Rhdel08G0182600	MSTRG.47500.8
Rhdel08G0182700	MSTRG.47500.8
Rhdel08G0182900	MSTRG.47500.8
Rhdel08G0183000	MSTRG.47500.8
Rhdel08G0183100	MSTRG.47500.8
Rhdel08G0183200	MSTRG.47500.8
Rhdel08G0183300	MSTRG.47500.8
Rhdel08G0183400	MSTRG.47500.8
Rhdel08G0183500	MSTRG.47500.8
Rhdel11G0171000	MSTRG.63083.1
Rhdel11G0171200	MSTRG.63083.1
Rhdel11G0172000	MSTRG.63083.1
Rhdel04G0160100	MSTRG.22325.1
Rhdel04G0160200	MSTRG.22325.1
Rhdel04G0160300	MSTRG.22325.1
Rhdel04G0160400	MSTRG.22325.1
Rhdel04G0160500	MSTRG.22325.1
Rhdel04G0160600	MSTRG.22325.1
Rhdel04G0160800	MSTRG.22325.1
Rhdel04G0160900	MSTRG.22325.1
Rhdel04G0161000	MSTRG.22325.1
Rhdel04G0161100	MSTRG.22325.1
Rhdel04G0161200	MSTRG.22325.1
Rhdel04G0324600	MSTRG.25556.1
Rhdel04G0324700	MSTRG.25556.1
Rhdel04G0324800	MSTRG.25556.1
Rhdel04G0324900	MSTRG.25556.1
Rhdel04G0325000	MSTRG.25556.1
Rhdel04G0325100	MSTRG.25556.1
Rhdel04G0325200	MSTRG.25556.1
Rhdel04G0325300	MSTRG.25556.1
Rhdel04G0325400	MSTRG.25556.1
Rhdel04G0325500	MSTRG.25556.1
Rhdel06G0016500	MSTRG.32805.3
Rhdel06G0016600	MSTRG.32805.3
Rhdel06G0016700	MSTRG.32805.3
Rhdel06G0016800	MSTRG.32805.3
Rhdel06G0016900	MSTRG.32805.3
Rhdel06G0017000	MSTRG.32805.3
Rhdel12G0140500	MSTRG.67172.13
Rhdel12G0140600	MSTRG.67172.13
Rhdel12G0140700	MSTRG.67172.13
Rhdel12G0140900	MSTRG.67172.13
Rhdel12G0141000	MSTRG.67172.13
Rhdel12G0141100	MSTRG.67172.13
Rhdel12G0141200	MSTRG.67172.13
Rhdel12G0141300	MSTRG.67172.13
Rhdel12G0141400	MSTRG.67172.13
Rhdel12G0141600	MSTRG.67172.13
Rhdel12G0141700	MSTRG.67172.13
Rhdel12G0141900	MSTRG.67172.13
Rhododendron_delavayi_newGene_33232	MSTRG.67172.13
Rhdel12G0142100	MSTRG.67172.13
Rhdel12G0142200	MSTRG.67172.13
Rhdel12G0142300	MSTRG.67172.13
Rhdel12G0142400	MSTRG.67172.13
Rhododendron_delavayi_newGene_33236	MSTRG.67172.13
Rhdel10G0139700	MSTRG.56883.1
Rhdel10G0139800	MSTRG.56883.1
Rhdel10G0139900	MSTRG.56883.1
Rhdel10G0140000	MSTRG.56883.1
Rhdel10G0140100	MSTRG.56883.1
Rhdel10G0140200	MSTRG.56883.1
Rhdel10G0140300	MSTRG.56883.1
Rhododendron_delavayi_newGene_27389	MSTRG.56883.1
Rhdel10G0140400	MSTRG.56883.1
Rhdel10G0140500	MSTRG.56883.1
Rhdel10G0140600	MSTRG.56883.1
Rhdel10G0140700	MSTRG.56883.1
Rhdel10G0140800	MSTRG.56883.1
Rhdel10G0140900	MSTRG.56883.1
Rhdel10G0141000	MSTRG.56883.1
Rhdel10G0141100	MSTRG.56883.1
Rhdel08G0034800	MSTRG.44856.1
Rhdel08G0034900	MSTRG.44856.1
Rhdel08G0035000	MSTRG.44856.1
Rhdel08G0035100	MSTRG.44856.1
Rhdel08G0035200	MSTRG.44856.1
Rhdel08G0035300	MSTRG.44856.1
Rhdel08G0035400	MSTRG.44856.1
Rhododendron_delavayi_newGene_20690	MSTRG.44856.1
Rhododendron_delavayi_newGene_20693	MSTRG.44856.1
Rhododendron_delavayi_newGene_20694	MSTRG.44856.1
Rhdel08G0035500	MSTRG.44856.1
Rhododendron_delavayi_newGene_20701	MSTRG.44856.1
Rhdel08G0035600	MSTRG.44856.1
Rhdel08G0035700	MSTRG.44856.1
Rhdel08G0035800	MSTRG.44856.1
Rhododendron_delavayi_newGene_20707	MSTRG.44856.1
Rhdel08G0036000	MSTRG.44856.1
Rhdel08G0036100	MSTRG.44856.1
Rhododendron_delavayi_newGene_20709	MSTRG.44856.1
Rhdel08G0036200	MSTRG.44856.1
Rhododendron_delavayi_newGene_14172	MSTRG.33703.46
Rhdel06G0072100	MSTRG.33703.46
Rhdel06G0072200	MSTRG.33703.46
Rhdel06G0072300	MSTRG.33703.46
Rhododendron_delavayi_newGene_14175	MSTRG.33703.46
Rhdel06G0072500	MSTRG.33703.46
Rhdel06G0072600	MSTRG.33703.46
Rhdel06G0072800	MSTRG.33703.46
Rhdel06G0072900	MSTRG.33703.46
Rhdel06G0073000	MSTRG.33703.46
Rhdel06G0073100	MSTRG.33703.46
Rhdel06G0073200	MSTRG.33703.46
Rhdel06G0073600	MSTRG.33703.46
Rhdel06G0073800	MSTRG.33703.46
Rhdel06G0073900	MSTRG.33703.46
Rhdel06G0074100	MSTRG.33703.46
Rhdel06G0074200	MSTRG.33703.46
Rhdel12G0251500	MSTRG.68760.1
Rhdel12G0251600	MSTRG.68760.1
Rhdel12G0251700	MSTRG.68760.1
Rhdel12G0251800	MSTRG.68760.1
Rhdel12G0252000	MSTRG.68760.1
Rhdel12G0252100	MSTRG.68760.1
Rhdel12G0252200	MSTRG.68760.1
Rhdel12G0252300	MSTRG.68760.1
Rhdel12G0252500	MSTRG.68760.1
Rhdel12G0252600	MSTRG.68760.1
Rhdel12G0252700	MSTRG.68760.1
Rhdel12G0252800	MSTRG.68760.1
Rhdel12G0252900	MSTRG.68760.1
Rhdel12G0253000	MSTRG.68760.1
Rhdel12G0253200	MSTRG.68760.1
Rhdel12G0253300	MSTRG.68760.1
Rhdel12G0253400	MSTRG.68760.1
Rhdel04G0027100	MSTRG.20008.1
Rhdel04G0027200	MSTRG.20008.1
Rhdel04G0027300	MSTRG.20008.1
Rhdel04G0027400	MSTRG.20008.1
Rhdel04G0027500	MSTRG.20008.1
Rhdel04G0027600	MSTRG.20008.1
Rhdel04G0027700	MSTRG.20008.1
Rhdel04G0027800	MSTRG.20008.1
Rhdel04G0027900	MSTRG.20008.1
Rhdel04G0028000	MSTRG.20008.1
Rhdel04G0028100	MSTRG.20008.1
Rhdel04G0028300	MSTRG.20008.1
Rhdel04G0028400	MSTRG.20008.1
Rhdel12G0185700	MSTRG.67867.1
Rhdel12G0185800	MSTRG.67867.1
Rhdel12G0185900	MSTRG.67867.1
Rhdel12G0186000	MSTRG.67867.1
Rhdel12G0186100	MSTRG.67867.1
Rhdel12G0186200	MSTRG.67867.1
Rhdel12G0186300	MSTRG.67867.1
Rhdel12G0186400	MSTRG.67867.1
Rhdel12G0186500	MSTRG.67867.1
Rhdel12G0186600	MSTRG.67867.1
Rhdel12G0186700	MSTRG.67867.1
Rhdel12G0186800	MSTRG.67867.1
Rhdel12G0186900	MSTRG.67867.1
Rhdel12G0187000	MSTRG.67867.1
Rhdel12G0187100	MSTRG.67867.1
Rhdel12G0187200	MSTRG.67867.1
Rhdel12G0187400	MSTRG.67867.1
Rhdel12G0187500	MSTRG.67867.1
Rhdel12G0187600	MSTRG.67867.1
Rhdel12G0187700	MSTRG.67867.1
Rhdel12G0187800	MSTRG.67867.1
Rhdel12G0187900	MSTRG.67867.1
Rhdel01G0095600	MSTRG.2007.1
Rhdel01G0095700	MSTRG.2007.1
Rhdel01G0095800	MSTRG.2007.1
Rhdel01G0096000	MSTRG.2007.1
Rhdel01G0096100	MSTRG.2007.1
Rhdel01G0096200	MSTRG.2007.1
Rhdel01G0096300	MSTRG.2007.1
Rhododendron_delavayi_newGene_5920	MSTRG.2007.1
Rhdel01G0096400	MSTRG.2007.1
Rhdel01G0096500	MSTRG.2007.1
Rhdel01G0096600	MSTRG.2007.1
Rhdel01G0096700	MSTRG.2007.1
Rhdel01G0096800	MSTRG.2007.1
Rhdel01G0096900	MSTRG.2007.1
Rhdel01G0097000	MSTRG.2007.1
Rhdel01G0097100	MSTRG.2007.1
Rhdel07G0203600	MSTRG.42020.2
Rhdel07G0203700	MSTRG.42020.2
Rhdel07G0203800	MSTRG.42020.2
Rhdel07G0203900	MSTRG.42020.2
Rhdel07G0204000	MSTRG.42020.2
Rhdel07G0204100	MSTRG.42020.2
Rhdel10G0005200	MSTRG.54660.5
Rhododendron_delavayi_newGene_26192	MSTRG.54660.5
Rhdel10G0005300	MSTRG.54660.5
Rhdel10G0005400	MSTRG.54660.5
Rhdel10G0005600	MSTRG.54660.5
Rhdel10G0005700	MSTRG.54660.5
Rhododendron_delavayi_newGene_26200	MSTRG.54660.5
Rhdel10G0005800	MSTRG.54660.5
Rhdel10G0005900	MSTRG.54660.5
Rhdel10G0006000	MSTRG.54660.5
Rhdel10G0006100	MSTRG.54660.5
Rhdel10G0006200	MSTRG.54660.5
Rhdel10G0006400	MSTRG.54660.5
Rhdel10G0006500	MSTRG.54660.5
Rhdel10G0006600	MSTRG.54660.5
Rhdel10G0006700	MSTRG.54660.5
Rhdel10G0006800	MSTRG.54660.5
Rhdel10G0006900	MSTRG.54660.5
Rhdel10G0007000	MSTRG.54660.5
Rhododendron_delavayi_newGene_26210	MSTRG.54660.5
Rhododendron_delavayi_newGene_11955	MSTRG.29886.3
Rhdel05G0183400	MSTRG.29886.3
Rhododendron_delavayi_newGene_11975	MSTRG.29886.3
Rhododendron_delavayi_newGene_11974	MSTRG.29886.3
Rhdel08G0230700	MSTRG.48329.1
