# Supplementary material for: Integrated Analysis of Long Non-Coding RNAs and mRNAs Reveals Key Trans-Target Genes Associated with Heat Stress Response in Rhododendron delavayi
Source: Life (Basel). 2025 Apr 25;15(5):697. doi: 10.3390/life15050697 (PMC12113157; doi:10.3390/life15050697)
Supplement: Supplementary file 1 [file life-15-00697-s001.zip › Table S5.xlsx]

## Sheet: Sheet1
Table S5 The trans-acting DEGs of upregulated DE-lncRNAs
Genes	LncRNAs
Rhdel08G0254600	MSTRG.49130.2
Rhdel08G0254600	MSTRG.23414.2
Rhdel13G0102000	MSTRG.20407.1
Rhdel13G0102000	MSTRG.2778.4
Rhdel13G0102000	MSTRG.45868.2
Rhdel13G0102000	MSTRG.3187.58
Rhdel13G0102000	MSTRG.40576.1
Rhdel13G0102000	MSTRG.43255.7
Rhdel13G0102000	MSTRG.41309.1
Rhdel13G0102000	MSTRG.48329.1
Rhdel13G0102000	MSTRG.68662.1
Rhdel13G0102000	MSTRG.118.1
Rhdel13G0102000	MSTRG.2778.5
Rhdel13G0102000	MSTRG.2778.3
Rhdel13G0102000	MSTRG.49505.1
Rhdel13G0102000	MSTRG.35262.1
Rhdel13G0102000	MSTRG.1014.1
Rhdel13G0102000	MSTRG.18198.15
Rhdel13G0102000	MSTRG.42946.1
Rhdel13G0102000	MSTRG.48986.15
Rhdel13G0102000	MSTRG.3030.13
Rhdel13G0102000	MSTRG.47500.8
Rhdel13G0102000	MSTRG.56883.1
Rhdel08G0005500	MSTRG.49130.2
Rhdel03G0025800	MSTRG.43211.1
Rhdel03G0025800	MSTRG.48579.1
Rhdel03G0025800	MSTRG.736.1
Rhdel03G0025800	MSTRG.57017.10
Rhdel03G0025800	MSTRG.63942.3
Rhdel03G0025800	MSTRG.6243.1
Rhdel03G0025800	MSTRG.61701.2
Rhdel03G0025800	MSTRG.8633.4
Rhdel03G0025800	MSTRG.33757.1
Rhdel03G0025800	MSTRG.14731.8
Rhdel03G0025800	MSTRG.63705.2
Rhdel03G0025800	MSTRG.33168.3
Rhdel03G0025800	MSTRG.44857.1
Rhdel03G0025800	MSTRG.25556.1
Rhdel03G0025800	MSTRG.33703.46
Rhdel04G0160300	MSTRG.68317.1
Rhdel04G0160300	MSTRG.66922.1
Rhdel04G0160300	MSTRG.28285.2
Rhdel04G0160300	MSTRG.23414.2
Rhdel04G0160300	MSTRG.71020.44
Rhdel06G0252800	MSTRG.33757.1
Rhdel01G0241400	MSTRG.2828.1
Rhdel01G0241400	MSTRG.9901.1
Rhdel01G0241400	MSTRG.37925.26
Rhdel01G0241400	MSTRG.34368.2
Rhdel01G0241400	MSTRG.54660.2
Rhdel01G0241400	MSTRG.736.1
Rhdel01G0241400	MSTRG.43212.1
Rhdel01G0241400	MSTRG.57017.10
Rhdel01G0241400	MSTRG.63942.3
Rhdel01G0241400	MSTRG.6243.1
Rhdel01G0241400	MSTRG.45607.1
Rhdel01G0241400	MSTRG.3047.27
Rhdel01G0241400	MSTRG.44485.1
Rhdel01G0241400	MSTRG.30454.2
Rhdel01G0241400	MSTRG.29105.1
Rhdel01G0241400	MSTRG.5518.1
Rhdel01G0241400	MSTRG.65479.1
Rhdel01G0241400	MSTRG.36901.1
Rhdel01G0241400	MSTRG.11623.1
Rhdel01G0241400	MSTRG.68201.20
Rhdel01G0241400	MSTRG.56832.1
Rhdel01G0241400	MSTRG.35600.1
Rhdel01G0241400	MSTRG.14731.8
Rhdel01G0241400	MSTRG.48986.16
Rhdel01G0241400	MSTRG.22416.1
Rhdel01G0241400	MSTRG.33168.3
Rhdel01G0241400	MSTRG.44857.1
Rhdel01G0241400	MSTRG.33703.46
Rhdel01G0241400	MSTRG.20008.1
Rhdel01G0155400	MSTRG.30578.3
Rhdel01G0155400	MSTRG.6342.1
Rhdel01G0155400	MSTRG.9901.1
Rhdel01G0155400	MSTRG.43211.1
Rhdel01G0155400	MSTRG.37925.26
Rhdel01G0155400	MSTRG.34368.2
Rhdel01G0155400	MSTRG.26358.59
Rhdel01G0155400	MSTRG.48329.1
Rhdel01G0155400	MSTRG.68317.1
Rhdel01G0155400	MSTRG.736.1
Rhdel01G0155400	MSTRG.57017.10
Rhdel01G0155400	MSTRG.63942.3
Rhdel01G0155400	MSTRG.6243.1
Rhdel01G0155400	MSTRG.3047.28
Rhdel01G0155400	MSTRG.3047.27
Rhdel01G0155400	MSTRG.3047.21
Rhdel01G0155400	MSTRG.44485.1
Rhdel01G0155400	MSTRG.23610.2
Rhdel01G0155400	MSTRG.66922.1
Rhdel01G0155400	MSTRG.8633.4
Rhdel01G0155400	MSTRG.29105.1
Rhdel01G0155400	MSTRG.5518.1
Rhdel01G0155400	MSTRG.36901.1
Rhdel01G0155400	MSTRG.11623.1
Rhdel01G0155400	MSTRG.19663.2
Rhdel01G0155400	MSTRG.56832.1
Rhdel01G0155400	MSTRG.35600.1
Rhdel01G0155400	MSTRG.14731.8
Rhdel01G0155400	MSTRG.22416.1
Rhdel01G0155400	MSTRG.33168.3
Rhdel01G0155400	MSTRG.50986.29
Rhdel01G0155400	MSTRG.3030.13
Rhdel01G0155400	MSTRG.67172.13
Rhdel01G0155400	MSTRG.56883.1
Rhdel01G0155400	MSTRG.33703.46
Rhdel01G0155400	MSTRG.42020.2
Rhdel01G0155400	MSTRG.54660.5
Rhdel05G0245300	MSTRG.48579.1
Rhdel05G0245300	MSTRG.62429.2
Rhdel05G0245300	MSTRG.54660.2
Rhdel05G0245300	MSTRG.66922.1
Rhdel05G0245300	MSTRG.5518.1
Rhdel09G0142700	MSTRG.2778.4
Rhdel09G0142700	MSTRG.45868.2
Rhdel09G0142700	MSTRG.3187.58
Rhdel09G0142700	MSTRG.6342.1
Rhdel09G0142700	MSTRG.43255.7
Rhdel09G0142700	MSTRG.41309.1
Rhdel09G0142700	MSTRG.9901.1
Rhdel09G0142700	MSTRG.34368.1
Rhdel09G0142700	MSTRG.26522.1
Rhdel09G0142700	MSTRG.48329.1
Rhdel09G0142700	MSTRG.118.1
Rhdel09G0142700	MSTRG.2778.5
Rhdel09G0142700	MSTRG.2778.3
Rhdel09G0142700	MSTRG.57017.10
Rhdel09G0142700	MSTRG.3047.21
Rhdel09G0142700	MSTRG.23610.2
Rhdel09G0142700	MSTRG.62893.2
Rhdel09G0142700	MSTRG.35262.1
Rhdel09G0142700	MSTRG.1014.1
Rhdel09G0142700	MSTRG.19663.2
Rhdel09G0142700	MSTRG.56832.1
Rhdel09G0142700	MSTRG.42946.1
Rhdel09G0142700	MSTRG.66426.1
Rhdel09G0142700	MSTRG.48986.15
Rhdel09G0142700	MSTRG.3030.13
Rhdel09G0142700	MSTRG.3030.10
Rhdel09G0142700	MSTRG.67172.13
Rhdel09G0142700	MSTRG.56883.1
Rhdel12G0028400	MSTRG.49130.2
Rhdel10G0087000	MSTRG.45868.2
Rhdel10G0087000	MSTRG.6342.1
Rhdel10G0087000	MSTRG.43255.7
Rhdel10G0087000	MSTRG.9901.1
Rhdel10G0087000	MSTRG.34368.2
Rhdel10G0087000	MSTRG.34368.1
Rhdel10G0087000	MSTRG.26522.1
Rhdel10G0087000	MSTRG.48329.1
Rhdel10G0087000	MSTRG.68662.1
Rhdel10G0087000	MSTRG.118.1
Rhdel10G0087000	MSTRG.736.1
Rhdel10G0087000	MSTRG.43212.1
Rhdel10G0087000	MSTRG.57017.10
Rhdel10G0087000	MSTRG.6243.1
Rhdel10G0087000	MSTRG.3047.27
Rhdel10G0087000	MSTRG.3047.21
Rhdel10G0087000	MSTRG.23610.2
Rhdel10G0087000	MSTRG.30454.2
Rhdel10G0087000	MSTRG.62893.2
Rhdel10G0087000	MSTRG.29105.1
Rhdel10G0087000	MSTRG.35262.1
Rhdel10G0087000	MSTRG.49150.5
Rhdel10G0087000	MSTRG.19663.2
Rhdel10G0087000	MSTRG.56832.1
Rhdel10G0087000	MSTRG.14731.8
Rhdel10G0087000	MSTRG.33168.3
Rhdel10G0087000	MSTRG.50986.29
Rhdel10G0087000	MSTRG.3030.13
Rhdel10G0087000	MSTRG.3030.10
Rhdel10G0087000	MSTRG.56883.1
Rhdel10G0087000	MSTRG.33703.46
Rhdel06G0211200	MSTRG.2828.1
Rhdel06G0211200	MSTRG.45868.2
Rhdel06G0211200	MSTRG.9901.1
Rhdel06G0211200	MSTRG.37925.26
Rhdel06G0211200	MSTRG.34368.2
Rhdel06G0211200	MSTRG.48329.1
Rhdel06G0211200	MSTRG.736.1
Rhdel06G0211200	MSTRG.43212.1
Rhdel06G0211200	MSTRG.57017.10
Rhdel06G0211200	MSTRG.63942.3
Rhdel06G0211200	MSTRG.6243.1
Rhdel06G0211200	MSTRG.45607.1
Rhdel06G0211200	MSTRG.3047.27
Rhdel06G0211200	MSTRG.44485.1
Rhdel06G0211200	MSTRG.23610.2
Rhdel06G0211200	MSTRG.29105.1
Rhdel06G0211200	MSTRG.5518.1
Rhdel06G0211200	MSTRG.36901.1
Rhdel06G0211200	MSTRG.11623.1
Rhdel06G0211200	MSTRG.56832.1
Rhdel06G0211200	MSTRG.35600.1
Rhdel06G0211200	MSTRG.14731.8
Rhdel06G0211200	MSTRG.48986.16
Rhdel06G0211200	MSTRG.22416.1
Rhdel06G0211200	MSTRG.33168.3
Rhdel06G0211200	MSTRG.50986.29
Rhdel06G0211200	MSTRG.3030.13
Rhdel06G0211200	MSTRG.56883.1
Rhdel06G0211200	MSTRG.33703.46
Rhdel13G0177900	MSTRG.61434.3
Rhdel07G0327600	MSTRG.37925.26
Rhdel07G0327600	MSTRG.68317.1
Rhdel07G0327600	MSTRG.62429.2
Rhdel07G0327600	MSTRG.54660.2
Rhdel07G0327600	MSTRG.6243.1
Rhdel07G0327600	MSTRG.3047.27
Rhdel07G0327600	MSTRG.44485.1
Rhdel07G0327600	MSTRG.66922.1
Rhdel07G0327600	MSTRG.5518.1
Rhdel07G0327600	MSTRG.36901.1
Rhdel07G0327600	MSTRG.11623.1
Rhdel07G0327600	MSTRG.28285.2
Rhdel07G0327600	MSTRG.35600.1
Rhdel07G0327600	MSTRG.25191.2
Rhdel07G0327600	MSTRG.33168.3
Rhdel07G0327600	MSTRG.71020.44
Rhdel07G0327600	MSTRG.33703.46
Rhdel07G0327600	MSTRG.67867.1
Rhdel04G0385500	MSTRG.48579.1
Rhdel04G0385500	MSTRG.54660.2
Rhdel04G0385500	MSTRG.736.1
Rhdel04G0385500	MSTRG.57017.10
Rhdel04G0385500	MSTRG.63942.3
Rhdel04G0385500	MSTRG.6243.1
Rhdel04G0385500	MSTRG.61701.2
Rhdel04G0385500	MSTRG.45607.1
Rhdel04G0385500	MSTRG.30454.2
Rhdel04G0385500	MSTRG.30261.48
Rhdel04G0385500	MSTRG.8633.4
Rhdel04G0385500	MSTRG.65479.1
Rhdel04G0385500	MSTRG.33757.1
Rhdel04G0385500	MSTRG.42540.2
Rhdel04G0385500	MSTRG.14731.8
Rhdel04G0385500	MSTRG.63705.2
Rhdel04G0385500	MSTRG.44857.1
Rhdel04G0385500	MSTRG.25556.1
Rhdel04G0385500	MSTRG.33703.46
Rhdel04G0385500	MSTRG.20008.1
Rhdel13G0135900	MSTRG.45868.2
Rhdel13G0135900	MSTRG.34368.2
Rhdel13G0135900	MSTRG.43212.1
Rhdel13G0135900	MSTRG.57017.10
Rhdel13G0135900	MSTRG.45607.1
Rhdel13G0135900	MSTRG.3047.27
Rhdel13G0135900	MSTRG.30454.2
Rhdel13G0135900	MSTRG.29105.1
Rhdel13G0135900	MSTRG.18198.15
Rhdel13G0135900	MSTRG.68201.20
Rhdel13G0135900	MSTRG.14731.8
Rhdel13G0135900	MSTRG.48986.16
Rhdel13G0135900	MSTRG.39342.2
Rhdel13G0135900	MSTRG.3030.13
Rhdel13G0135900	MSTRG.56883.1
Rhdel04G0060900	MSTRG.49130.2
Rhdel04G0060900	MSTRG.25191.2
Rhdel04G0060900	MSTRG.23414.2
Rhdel01G0358100	MSTRG.45868.2
Rhdel01G0358100	MSTRG.6342.1
Rhdel01G0358100	MSTRG.9901.1
Rhdel01G0358100	MSTRG.37925.26
Rhdel01G0358100	MSTRG.34368.2
Rhdel01G0358100	MSTRG.26358.59
Rhdel01G0358100	MSTRG.48329.1
Rhdel01G0358100	MSTRG.54660.2
Rhdel01G0358100	MSTRG.736.1
Rhdel01G0358100	MSTRG.43212.1
Rhdel01G0358100	MSTRG.57017.10
Rhdel01G0358100	MSTRG.63942.3
Rhdel01G0358100	MSTRG.6243.1
Rhdel01G0358100	MSTRG.45607.1
Rhdel01G0358100	MSTRG.3047.28
Rhdel01G0358100	MSTRG.3047.27
Rhdel01G0358100	MSTRG.3047.21
Rhdel01G0358100	MSTRG.44485.1
Rhdel01G0358100	MSTRG.23610.2
Rhdel01G0358100	MSTRG.30454.2
Rhdel01G0358100	MSTRG.8633.4
Rhdel01G0358100	MSTRG.29105.1
Rhdel01G0358100	MSTRG.5518.1
Rhdel01G0358100	MSTRG.36901.1
Rhdel01G0358100	MSTRG.11623.1
Rhdel01G0358100	MSTRG.19663.2
Rhdel01G0358100	MSTRG.56832.1
Rhdel01G0358100	MSTRG.35600.1
Rhdel01G0358100	MSTRG.14731.8
Rhdel01G0358100	MSTRG.48986.16
Rhdel01G0358100	MSTRG.22416.1
Rhdel01G0358100	MSTRG.33168.3
Rhdel01G0358100	MSTRG.50986.29
Rhdel01G0358100	MSTRG.3030.13
Rhdel01G0358100	MSTRG.56883.1
Rhdel01G0358100	MSTRG.33703.46
Rhdel04G0265900	MSTRG.30578.3
Rhdel04G0265900	MSTRG.26358.59
Rhdel04G0265900	MSTRG.48579.1
Rhdel04G0265900	MSTRG.54660.2
Rhdel04G0265900	MSTRG.6291.3
Rhdel04G0265900	MSTRG.736.1
Rhdel04G0265900	MSTRG.57017.10
Rhdel04G0265900	MSTRG.63942.3
Rhdel04G0265900	MSTRG.6243.1
Rhdel04G0265900	MSTRG.3047.27
Rhdel04G0265900	MSTRG.3047.21
Rhdel04G0265900	MSTRG.30261.48
Rhdel04G0265900	MSTRG.66922.1
Rhdel04G0265900	MSTRG.8633.4
Rhdel04G0265900	MSTRG.19663.2
Rhdel07G0251300	MSTRG.37925.26
Rhdel07G0251300	MSTRG.48579.1
Rhdel07G0251300	MSTRG.54660.2
Rhdel07G0251300	MSTRG.736.1
Rhdel07G0251300	MSTRG.57017.10
Rhdel07G0251300	MSTRG.6243.1
Rhdel07G0251300	MSTRG.61701.2
Rhdel07G0251300	MSTRG.45607.1
Rhdel07G0251300	MSTRG.3047.27
Rhdel07G0251300	MSTRG.30454.2
Rhdel07G0251300	MSTRG.30261.48
Rhdel07G0251300	MSTRG.66922.1
Rhdel07G0251300	MSTRG.8633.4
Rhdel07G0251300	MSTRG.29105.1
Rhdel07G0251300	MSTRG.5518.1
Rhdel07G0251300	MSTRG.49150.5
Rhdel07G0251300	MSTRG.65479.1
Rhdel07G0251300	MSTRG.14731.8
Rhdel07G0251300	MSTRG.48986.16
Rhdel07G0251300	MSTRG.63705.2
Rhdel07G0251300	MSTRG.33168.3
Rhdel07G0251300	MSTRG.44857.1
Rhdel07G0251300	MSTRG.33703.46
Rhdel07G0251300	MSTRG.20008.1
Rhdel07G0251300	MSTRG.67867.1
Rhdel13G0134900	MSTRG.43211.1
Rhdel13G0134900	MSTRG.57017.10
Rhdel13G0134900	MSTRG.6243.1
Rhdel13G0134900	MSTRG.45607.1
Rhdel13G0134900	MSTRG.30454.2
Rhdel13G0134900	MSTRG.65479.1
Rhdel13G0134900	MSTRG.11623.1
Rhdel13G0134900	MSTRG.68201.20
Rhdel13G0134900	MSTRG.33757.1
Rhdel13G0134900	MSTRG.14731.8
Rhdel13G0134900	MSTRG.48986.16
Rhdel13G0134900	MSTRG.22416.1
Rhdel13G0134900	MSTRG.33168.3
Rhdel13G0134900	MSTRG.44857.1
Rhdel13G0134900	MSTRG.33703.46
Rhdel03G0220100	MSTRG.2778.4
Rhdel03G0220100	MSTRG.45868.2
Rhdel03G0220100	MSTRG.3187.58
Rhdel03G0220100	MSTRG.6342.1
Rhdel03G0220100	MSTRG.32679.33
Rhdel03G0220100	MSTRG.43255.7
Rhdel03G0220100	MSTRG.41309.1
Rhdel03G0220100	MSTRG.9901.1
Rhdel03G0220100	MSTRG.34368.2
Rhdel03G0220100	MSTRG.34368.1
Rhdel03G0220100	MSTRG.26522.1
Rhdel03G0220100	MSTRG.48329.1
Rhdel03G0220100	MSTRG.68662.1
Rhdel03G0220100	MSTRG.118.1
Rhdel03G0220100	MSTRG.2778.5
Rhdel03G0220100	MSTRG.2778.3
Rhdel03G0220100	MSTRG.57017.10
Rhdel03G0220100	MSTRG.3047.21
Rhdel03G0220100	MSTRG.23610.2
Rhdel03G0220100	MSTRG.1014.1
Rhdel03G0220100	MSTRG.18198.15
Rhdel03G0220100	MSTRG.19663.2
Rhdel03G0220100	MSTRG.56832.1
Rhdel03G0220100	MSTRG.42946.1
Rhdel03G0220100	MSTRG.66426.1
Rhdel03G0220100	MSTRG.48986.15
Rhdel03G0220100	MSTRG.50986.29
Rhdel03G0220100	MSTRG.3030.13
Rhdel03G0220100	MSTRG.47500.8
Rhdel03G0220100	MSTRG.22325.1
Rhdel03G0220100	MSTRG.67172.13
Rhdel03G0220100	MSTRG.56883.1
Rhdel03G0220100	MSTRG.33703.46
Rhdel03G0096600	MSTRG.61434.1
Rhododendron_delavayi_newGene_33658	MSTRG.61701.2
Rhododendron_delavayi_newGene_33658	MSTRG.8633.4
Rhododendron_delavayi_newGene_33658	MSTRG.65479.1
Rhododendron_delavayi_newGene_33658	MSTRG.23414.2
Rhododendron_delavayi_newGene_33658	MSTRG.63705.2
Rhododendron_delavayi_newGene_33658	MSTRG.44857.1
Rhdel12G0081600	MSTRG.37925.26
Rhdel12G0081600	MSTRG.26358.59
Rhdel12G0081600	MSTRG.6291.3
Rhdel12G0081600	MSTRG.736.1
Rhdel12G0081600	MSTRG.43212.1
Rhdel12G0081600	MSTRG.45607.1
Rhdel12G0081600	MSTRG.3047.27
Rhdel12G0081600	MSTRG.29105.1
Rhdel12G0081600	MSTRG.5518.1
Rhdel12G0081600	MSTRG.35600.1
Rhdel12G0081600	MSTRG.48986.16
Rhdel12G0081600	MSTRG.33168.3
Rhdel12G0081600	MSTRG.63083.1
Rhdel09G0095000	MSTRG.45868.2
Rhdel09G0095000	MSTRG.6342.1
Rhdel09G0095000	MSTRG.43255.7
Rhdel09G0095000	MSTRG.41309.1
Rhdel09G0095000	MSTRG.9901.1
Rhdel09G0095000	MSTRG.34368.2
Rhdel09G0095000	MSTRG.34368.1
Rhdel09G0095000	MSTRG.26522.1
Rhdel09G0095000	MSTRG.48329.1
Rhdel09G0095000	MSTRG.118.1
Rhdel09G0095000	MSTRG.57017.10
Rhdel09G0095000	MSTRG.3047.28
Rhdel09G0095000	MSTRG.3047.27
Rhdel09G0095000	MSTRG.3047.21
Rhdel09G0095000	MSTRG.23610.2
Rhdel09G0095000	MSTRG.29105.1
Rhdel09G0095000	MSTRG.35262.1
Rhdel09G0095000	MSTRG.36901.1
Rhdel09G0095000	MSTRG.1014.1
Rhdel09G0095000	MSTRG.18198.15
Rhdel09G0095000	MSTRG.19663.2
Rhdel09G0095000	MSTRG.56832.1
Rhdel09G0095000	MSTRG.14731.8
Rhdel09G0095000	MSTRG.66426.1
Rhdel09G0095000	MSTRG.22416.1
Rhdel09G0095000	MSTRG.33168.3
Rhdel09G0095000	MSTRG.50986.29
Rhdel09G0095000	MSTRG.3030.13
Rhdel09G0095000	MSTRG.3030.10
Rhdel09G0095000	MSTRG.47500.8
Rhdel09G0095000	MSTRG.67172.13
Rhdel09G0095000	MSTRG.56883.1
Rhdel09G0095000	MSTRG.33703.46
Rhdel09G0095000	MSTRG.42020.2
Rhdel04G0001300	MSTRG.49130.2
Rhdel04G0001300	MSTRG.61701.2
Rhdel04G0001300	MSTRG.66922.1
Rhdel04G0001300	MSTRG.23414.2
Rhdel04G0001300	MSTRG.67867.1
Rhdel11G0024000	MSTRG.37925.26
Rhdel11G0024000	MSTRG.48579.1
Rhdel11G0024000	MSTRG.54660.2
Rhdel11G0024000	MSTRG.736.1
Rhdel11G0024000	MSTRG.6243.1
Rhdel11G0024000	MSTRG.61701.2
Rhdel11G0024000	MSTRG.45607.1
Rhdel11G0024000	MSTRG.3047.27
Rhdel11G0024000	MSTRG.30261.48
Rhdel11G0024000	MSTRG.66922.1
Rhdel11G0024000	MSTRG.8633.4
Rhdel11G0024000	MSTRG.29105.1
Rhdel11G0024000	MSTRG.5518.1
Rhdel11G0024000	MSTRG.65479.1
Rhdel11G0024000	MSTRG.23414.2
Rhdel11G0024000	MSTRG.14731.8
Rhdel11G0024000	MSTRG.48986.16
Rhdel11G0024000	MSTRG.63705.2
Rhdel11G0024000	MSTRG.33168.3
Rhdel11G0024000	MSTRG.44857.1
Rhdel11G0024000	MSTRG.33703.46
Rhdel11G0024000	MSTRG.20008.1
Rhdel11G0024000	MSTRG.67867.1
Rhdel10G0227600	MSTRG.2778.4
Rhdel10G0227600	MSTRG.45868.2
Rhdel10G0227600	MSTRG.6342.1
Rhdel10G0227600	MSTRG.32679.33
Rhdel10G0227600	MSTRG.41309.1
Rhdel10G0227600	MSTRG.34368.1
Rhdel10G0227600	MSTRG.48329.1
Rhdel10G0227600	MSTRG.118.1
Rhdel10G0227600	MSTRG.2778.5
Rhdel10G0227600	MSTRG.2778.3
Rhdel10G0227600	MSTRG.3047.21
Rhdel10G0227600	MSTRG.23610.2
Rhdel10G0227600	MSTRG.18198.15
Rhdel10G0227600	MSTRG.3030.13
Rhdel10G0227600	MSTRG.47500.8
Rhdel10G0227600	MSTRG.67172.13
Rhdel10G0227600	MSTRG.56883.1
Rhdel13G0054100	MSTRG.48579.1
Rhdel13G0054100	MSTRG.66922.1
Rhdel13G0054100	MSTRG.23414.2
Rhdel13G0054100	MSTRG.25556.1
Rhododendron_delavayi_newGene_20964	MSTRG.65479.1
Rhododendron_delavayi_newGene_20964	MSTRG.68201.20
Rhododendron_delavayi_newGene_20964	MSTRG.48986.16
Rhdel12G0118400	MSTRG.49130.2
Rhdel12G0118400	MSTRG.61701.2
Rhdel12G0118400	MSTRG.45607.1
Rhdel12G0118400	MSTRG.5518.1
Rhdel12G0118400	MSTRG.65479.1
Rhdel12G0118400	MSTRG.11623.1
Rhdel12G0118400	MSTRG.23414.2
Rhdel12G0118400	MSTRG.48986.16
Rhdel12G0118400	MSTRG.20008.1
Rhdel12G0118400	MSTRG.67867.1
Rhdel07G0117500	MSTRG.2828.1
Rhdel07G0117500	MSTRG.45868.2
Rhdel07G0117500	MSTRG.9901.1
Rhdel07G0117500	MSTRG.34368.2
Rhdel07G0117500	MSTRG.736.1
Rhdel07G0117500	MSTRG.43212.1
Rhdel07G0117500	MSTRG.57017.10
Rhdel07G0117500	MSTRG.6243.1
Rhdel07G0117500	MSTRG.45607.1
Rhdel07G0117500	MSTRG.3047.27
Rhdel07G0117500	MSTRG.44485.1
Rhdel07G0117500	MSTRG.30454.2
Rhdel07G0117500	MSTRG.29105.1
Rhdel07G0117500	MSTRG.5518.1
Rhdel07G0117500	MSTRG.65479.1
Rhdel07G0117500	MSTRG.11623.1
Rhdel07G0117500	MSTRG.68201.20
Rhdel07G0117500	MSTRG.56832.1
Rhdel07G0117500	MSTRG.35600.1
Rhdel07G0117500	MSTRG.14731.8
Rhdel07G0117500	MSTRG.48986.16
Rhdel07G0117500	MSTRG.22416.1
Rhdel07G0117500	MSTRG.33168.3
Rhdel07G0117500	MSTRG.44857.1
Rhdel07G0117500	MSTRG.56883.1
Rhdel07G0117500	MSTRG.33703.46
Rhdel07G0117500	MSTRG.20008.1
Rhdel06G0009900	MSTRG.23414.2
Rhdel04G0288900	MSTRG.45868.2
Rhdel04G0288900	MSTRG.6342.1
Rhdel04G0288900	MSTRG.9901.1
Rhdel04G0288900	MSTRG.37925.26
Rhdel04G0288900	MSTRG.34368.2
Rhdel04G0288900	MSTRG.26358.59
Rhdel04G0288900	MSTRG.48329.1
Rhdel04G0288900	MSTRG.736.1
Rhdel04G0288900	MSTRG.43212.1
Rhdel04G0288900	MSTRG.57017.10
Rhdel04G0288900	MSTRG.6243.1
Rhdel04G0288900	MSTRG.45607.1
Rhdel04G0288900	MSTRG.3047.28
Rhdel04G0288900	MSTRG.3047.27
Rhdel04G0288900	MSTRG.3047.21
Rhdel04G0288900	MSTRG.23610.2
Rhdel04G0288900	MSTRG.30454.2
Rhdel04G0288900	MSTRG.29105.1
Rhdel04G0288900	MSTRG.5518.1
Rhdel04G0288900	MSTRG.36901.1
Rhdel04G0288900	MSTRG.56832.1
Rhdel04G0288900	MSTRG.35600.1
Rhdel04G0288900	MSTRG.14731.8
Rhdel04G0288900	MSTRG.48986.16
Rhdel04G0288900	MSTRG.22416.1
Rhdel04G0288900	MSTRG.33168.3
Rhdel04G0288900	MSTRG.50986.29
Rhdel04G0288900	MSTRG.39342.2
Rhdel04G0288900	MSTRG.3030.13
Rhdel04G0288900	MSTRG.67172.13
Rhdel04G0288900	MSTRG.56883.1
Rhdel04G0288900	MSTRG.33703.46
Rhdel04G0288900	MSTRG.54660.5
Rhdel03G0000600	MSTRG.37925.26
Rhdel03G0000600	MSTRG.736.1
Rhdel03G0000600	MSTRG.43212.1
Rhdel03G0000600	MSTRG.57017.10
Rhdel03G0000600	MSTRG.6243.1
Rhdel03G0000600	MSTRG.61701.2
Rhdel03G0000600	MSTRG.45607.1
Rhdel03G0000600	MSTRG.3047.27
Rhdel03G0000600	MSTRG.66922.1
Rhdel03G0000600	MSTRG.8633.4
Rhdel03G0000600	MSTRG.29105.1
Rhdel03G0000600	MSTRG.5518.1
Rhdel03G0000600	MSTRG.65479.1
Rhdel03G0000600	MSTRG.11623.1
Rhdel03G0000600	MSTRG.35600.1
Rhdel03G0000600	MSTRG.23414.2
Rhdel03G0000600	MSTRG.14731.8
Rhdel03G0000600	MSTRG.48986.16
Rhdel03G0000600	MSTRG.33168.3
Rhdel03G0000600	MSTRG.33703.46
Rhdel03G0000600	MSTRG.20008.1
Rhdel03G0000600	MSTRG.67867.1
Rhdel02G0171100	MSTRG.2828.1
Rhdel02G0171100	MSTRG.9901.1
Rhdel02G0171100	MSTRG.34368.2
Rhdel02G0171100	MSTRG.54660.2
Rhdel02G0171100	MSTRG.736.1
Rhdel02G0171100	MSTRG.57017.10
Rhdel02G0171100	MSTRG.63942.3
Rhdel02G0171100	MSTRG.6243.1
Rhdel02G0171100	MSTRG.45607.1
Rhdel02G0171100	MSTRG.3047.27
Rhdel02G0171100	MSTRG.30454.2
Rhdel02G0171100	MSTRG.29105.1
Rhdel02G0171100	MSTRG.5518.1
Rhdel02G0171100	MSTRG.65479.1
Rhdel02G0171100	MSTRG.11623.1
Rhdel02G0171100	MSTRG.68201.20
Rhdel02G0171100	MSTRG.33757.1
Rhdel02G0171100	MSTRG.56832.1
Rhdel02G0171100	MSTRG.42540.2
Rhdel02G0171100	MSTRG.14731.8
Rhdel02G0171100	MSTRG.48986.16
Rhdel02G0171100	MSTRG.22416.1
Rhdel02G0171100	MSTRG.33168.3
Rhdel02G0171100	MSTRG.44857.1
Rhdel02G0171100	MSTRG.56883.1
Rhdel02G0171100	MSTRG.33703.46
Rhdel02G0171100	MSTRG.20008.1
Rhdel03G0306600	MSTRG.45868.2
Rhdel03G0306600	MSTRG.6342.1
Rhdel03G0306600	MSTRG.9901.1
Rhdel03G0306600	MSTRG.34368.2
Rhdel03G0306600	MSTRG.34368.1
Rhdel03G0306600	MSTRG.26522.1
Rhdel03G0306600	MSTRG.26358.59
Rhdel03G0306600	MSTRG.48329.1
Rhdel03G0306600	MSTRG.54660.2
Rhdel03G0306600	MSTRG.57017.10
Rhdel03G0306600	MSTRG.63942.3
Rhdel03G0306600	MSTRG.6243.1
Rhdel03G0306600	MSTRG.3047.28
Rhdel03G0306600	MSTRG.3047.27
Rhdel03G0306600	MSTRG.3047.21
Rhdel03G0306600	MSTRG.23610.2
Rhdel03G0306600	MSTRG.30454.2
Rhdel03G0306600	MSTRG.30261.48
Rhdel03G0306600	MSTRG.29105.1
Rhdel03G0306600	MSTRG.36901.1
Rhdel03G0306600	MSTRG.49611.15
Rhdel03G0306600	MSTRG.68201.20
Rhdel03G0306600	MSTRG.56832.1
Rhdel03G0306600	MSTRG.42540.2
Rhdel03G0306600	MSTRG.14731.8
Rhdel03G0306600	MSTRG.33168.3
Rhdel03G0306600	MSTRG.3030.13
Rhdel03G0306600	MSTRG.3030.10
Rhdel03G0306600	MSTRG.67172.13
Rhdel03G0306600	MSTRG.56883.1
Rhdel03G0306600	MSTRG.33703.46
Rhdel03G0306600	MSTRG.42020.2
Rhdel03G0306600	MSTRG.54660.5
Rhdel13G0022800	MSTRG.45868.2
Rhdel13G0022800	MSTRG.6342.1
Rhdel13G0022800	MSTRG.28792.2
Rhdel13G0022800	MSTRG.43255.7
Rhdel13G0022800	MSTRG.9901.1
Rhdel13G0022800	MSTRG.43211.1
Rhdel13G0022800	MSTRG.34368.2
Rhdel13G0022800	MSTRG.34368.1
Rhdel13G0022800	MSTRG.26522.1
Rhdel13G0022800	MSTRG.48329.1
Rhdel13G0022800	MSTRG.57017.10
Rhdel13G0022800	MSTRG.63942.3
Rhdel13G0022800	MSTRG.6243.1
Rhdel13G0022800	MSTRG.3047.21
Rhdel13G0022800	MSTRG.23610.2
Rhdel13G0022800	MSTRG.30454.2
Rhdel13G0022800	MSTRG.29105.1
Rhdel13G0022800	MSTRG.35262.1
Rhdel13G0022800	MSTRG.19663.2
Rhdel13G0022800	MSTRG.56832.1
Rhdel13G0022800	MSTRG.14731.8
Rhdel13G0022800	MSTRG.66426.1
Rhdel13G0022800	MSTRG.33168.3
Rhdel13G0022800	MSTRG.70199.1
Rhdel13G0022800	MSTRG.50986.29
Rhdel13G0022800	MSTRG.3030.13
Rhdel13G0022800	MSTRG.3030.10
Rhdel13G0022800	MSTRG.56883.1
Rhdel13G0022800	MSTRG.33703.46
Rhdel13G0022800	MSTRG.42020.2
Rhdel07G0253800	MSTRG.2778.4
Rhdel07G0253800	MSTRG.45868.2
Rhdel07G0253800	MSTRG.3187.58
Rhdel07G0253800	MSTRG.6342.1
Rhdel07G0253800	MSTRG.43255.7
Rhdel07G0253800	MSTRG.41309.1
Rhdel07G0253800	MSTRG.9901.1
Rhdel07G0253800	MSTRG.34368.2
Rhdel07G0253800	MSTRG.34368.1
Rhdel07G0253800	MSTRG.26522.1
Rhdel07G0253800	MSTRG.26358.59
Rhdel07G0253800	MSTRG.48329.1
Rhdel07G0253800	MSTRG.68662.1
Rhdel07G0253800	MSTRG.118.1
Rhdel07G0253800	MSTRG.2778.5
Rhdel07G0253800	MSTRG.2778.3
Rhdel07G0253800	MSTRG.43212.1
Rhdel07G0253800	MSTRG.57017.10
Rhdel07G0253800	MSTRG.3047.27
Rhdel07G0253800	MSTRG.3047.21
Rhdel07G0253800	MSTRG.23610.2
Rhdel07G0253800	MSTRG.29105.1
Rhdel07G0253800	MSTRG.35262.1
Rhdel07G0253800	MSTRG.1014.1
Rhdel07G0253800	MSTRG.18198.15
Rhdel07G0253800	MSTRG.19663.2
Rhdel07G0253800	MSTRG.56832.1
Rhdel07G0253800	MSTRG.42946.1
Rhdel07G0253800	MSTRG.14731.8
Rhdel07G0253800	MSTRG.66426.1
Rhdel07G0253800	MSTRG.48986.15
Rhdel07G0253800	MSTRG.33168.3
Rhdel07G0253800	MSTRG.50986.29
Rhdel07G0253800	MSTRG.39342.2
Rhdel07G0253800	MSTRG.3030.13
Rhdel07G0253800	MSTRG.3030.10
Rhdel07G0253800	MSTRG.47500.8
Rhdel07G0253800	MSTRG.22325.1
Rhdel07G0253800	MSTRG.67172.13
Rhdel07G0253800	MSTRG.56883.1
Rhdel07G0253800	MSTRG.33703.46
Rhdel01G0335200	MSTRG.2828.1
Rhdel01G0335200	MSTRG.6243.1
Rhdel01G0335200	MSTRG.61701.2
Rhdel01G0335200	MSTRG.45607.1
Rhdel01G0335200	MSTRG.44485.1
Rhdel01G0335200	MSTRG.5518.1
Rhdel01G0335200	MSTRG.65479.1
Rhdel01G0335200	MSTRG.11623.1
Rhdel01G0335200	MSTRG.68201.20
Rhdel01G0335200	MSTRG.35600.1
Rhdel01G0335200	MSTRG.23414.2
Rhdel01G0335200	MSTRG.48986.16
Rhdel01G0335200	MSTRG.20008.1
Rhdel01G0335200	MSTRG.67867.1
Rhdel11G0275800	MSTRG.2828.1
Rhdel11G0275800	MSTRG.37925.26
Rhdel11G0275800	MSTRG.49130.2
Rhdel11G0275800	MSTRG.44485.1
Rhdel11G0275800	MSTRG.5518.1
Rhdel11G0275800	MSTRG.11623.1
Rhdel11G0275800	MSTRG.35600.1
Rhdel11G0275800	MSTRG.23414.2
Rhdel11G0275800	MSTRG.48986.16
Rhdel11G0275800	MSTRG.71020.44
Rhdel11G0275800	MSTRG.67867.1
Rhdel04G0380400	MSTRG.37925.26
Rhdel04G0380400	MSTRG.62429.2
Rhdel04G0380400	MSTRG.44485.1
Rhdel04G0380400	MSTRG.5518.1
Rhdel04G0380400	MSTRG.11623.1
Rhdel04G0380400	MSTRG.28285.2
Rhdel04G0380400	MSTRG.35600.1
Rhdel04G0380400	MSTRG.71020.44
Rhdel11G0234800	MSTRG.45868.2
Rhdel11G0234800	MSTRG.6342.1
Rhdel11G0234800	MSTRG.9901.1
Rhdel11G0234800	MSTRG.43211.1
Rhdel11G0234800	MSTRG.34368.2
Rhdel11G0234800	MSTRG.48329.1
Rhdel11G0234800	MSTRG.736.1
Rhdel11G0234800	MSTRG.57017.10
Rhdel11G0234800	MSTRG.63942.3
Rhdel11G0234800	MSTRG.6243.1
Rhdel11G0234800	MSTRG.3047.28
Rhdel11G0234800	MSTRG.3047.27
Rhdel11G0234800	MSTRG.3047.21
Rhdel11G0234800	MSTRG.39522.8
Rhdel11G0234800	MSTRG.23610.2
Rhdel11G0234800	MSTRG.30454.2
Rhdel11G0234800	MSTRG.29105.1
Rhdel11G0234800	MSTRG.36901.1
Rhdel11G0234800	MSTRG.19663.2
Rhdel11G0234800	MSTRG.33757.1
Rhdel11G0234800	MSTRG.56832.1
Rhdel11G0234800	MSTRG.14731.8
Rhdel11G0234800	MSTRG.22416.1
Rhdel11G0234800	MSTRG.33168.3
Rhdel11G0234800	MSTRG.70199.1
Rhdel11G0234800	MSTRG.50986.29
Rhdel11G0234800	MSTRG.3030.13
Rhdel11G0234800	MSTRG.3030.10
Rhdel11G0234800	MSTRG.67172.13
Rhdel11G0234800	MSTRG.33703.46
Rhdel11G0234800	MSTRG.42020.2
Rhdel11G0234800	MSTRG.54660.5
Rhdel04G0372200	MSTRG.2828.1
Rhdel04G0372200	MSTRG.37925.26
Rhdel04G0372200	MSTRG.54660.2
Rhdel04G0372200	MSTRG.736.1
Rhdel04G0372200	MSTRG.57017.10
Rhdel04G0372200	MSTRG.6243.1
Rhdel04G0372200	MSTRG.61701.2
Rhdel04G0372200	MSTRG.45607.1
Rhdel04G0372200	MSTRG.3047.27
Rhdel04G0372200	MSTRG.44485.1
Rhdel04G0372200	MSTRG.66922.1
Rhdel04G0372200	MSTRG.8633.4
Rhdel04G0372200	MSTRG.29105.1
Rhdel04G0372200	MSTRG.5518.1
Rhdel04G0372200	MSTRG.65479.1
Rhdel04G0372200	MSTRG.11623.1
Rhdel04G0372200	MSTRG.35600.1
Rhdel04G0372200	MSTRG.23414.2
Rhdel04G0372200	MSTRG.14731.8
Rhdel04G0372200	MSTRG.48986.16
Rhdel04G0372200	MSTRG.33168.3
Rhdel04G0372200	MSTRG.71020.44
Rhdel04G0372200	MSTRG.33703.46
Rhdel04G0372200	MSTRG.67867.1
Rhdel10G0274700	MSTRG.37925.26
Rhdel10G0274700	MSTRG.54660.2
Rhdel10G0274700	MSTRG.736.1
Rhdel10G0274700	MSTRG.43212.1
Rhdel10G0274700	MSTRG.57017.10
Rhdel10G0274700	MSTRG.6243.1
Rhdel10G0274700	MSTRG.61701.2
Rhdel10G0274700	MSTRG.45607.1
Rhdel10G0274700	MSTRG.3047.27
Rhdel10G0274700	MSTRG.30454.2
Rhdel10G0274700	MSTRG.30261.48
Rhdel10G0274700	MSTRG.2575.1
Rhdel10G0274700	MSTRG.8633.4
Rhdel10G0274700	MSTRG.29105.1
Rhdel10G0274700	MSTRG.5518.1
Rhdel10G0274700	MSTRG.49150.5
Rhdel10G0274700	MSTRG.65479.1
Rhdel10G0274700	MSTRG.14731.8
Rhdel10G0274700	MSTRG.48986.16
Rhdel10G0274700	MSTRG.63705.2
Rhdel10G0274700	MSTRG.33168.3
Rhdel10G0274700	MSTRG.44857.1
Rhdel10G0274700	MSTRG.33703.46
Rhdel10G0274700	MSTRG.20008.1
Rhdel11G0064200	MSTRG.736.1
Rhdel11G0064200	MSTRG.6243.1
Rhdel11G0064200	MSTRG.61701.2
Rhdel11G0064200	MSTRG.45607.1
Rhdel11G0064200	MSTRG.44485.1
Rhdel11G0064200	MSTRG.5518.1
Rhdel11G0064200	MSTRG.65479.1
Rhdel11G0064200	MSTRG.11623.1
Rhdel11G0064200	MSTRG.23414.2
Rhdel11G0064200	MSTRG.48986.16
Rhdel11G0064200	MSTRG.33168.3
Rhdel11G0064200	MSTRG.71020.44
Rhdel11G0064200	MSTRG.33703.46
Rhdel11G0064200	MSTRG.67867.1
Rhdel05G0255900	MSTRG.30578.3
Rhdel05G0255900	MSTRG.48579.1
Rhdel05G0255900	MSTRG.68317.1
Rhdel05G0255900	MSTRG.736.1
Rhdel05G0255900	MSTRG.63942.3
Rhdel05G0255900	MSTRG.6243.1
Rhdel05G0255900	MSTRG.3047.27
Rhdel05G0255900	MSTRG.66922.1
Rhdel05G0255900	MSTRG.5518.1
Rhdel05G0255900	MSTRG.28285.2
Rhdel05G0255900	MSTRG.33168.3
Rhdel05G0255900	MSTRG.71020.44
Rhdel05G0255900	MSTRG.25556.1
Rhdel05G0255900	MSTRG.33703.46
Rhdel02G0183800	MSTRG.23060.4
Rhdel02G0183800	MSTRG.2907.52
Rhdel02G0183800	MSTRG.23104.1
Rhdel02G0183800	MSTRG.23104.4
Rhdel08G0300500	MSTRG.49130.2
Rhdel08G0300500	MSTRG.23414.2
Rhododendron_delavayi_newGene_27712	MSTRG.43211.1
Rhododendron_delavayi_newGene_27712	MSTRG.63942.3
Rhododendron_delavayi_newGene_27712	MSTRG.6243.1
Rhododendron_delavayi_newGene_27712	MSTRG.68201.20
Rhododendron_delavayi_newGene_27712	MSTRG.33757.1
Rhododendron_delavayi_newGene_27712	MSTRG.33703.46
Rhdel01G0294800	MSTRG.61701.2
Rhdel01G0294800	MSTRG.65479.1
Rhdel01G0294800	MSTRG.23414.2
Rhdel01G0294800	MSTRG.63705.2
Rhdel02G0191200	MSTRG.45868.2
Rhdel02G0191200	MSTRG.9901.1
Rhdel02G0191200	MSTRG.34368.2
Rhdel02G0191200	MSTRG.54660.2
Rhdel02G0191200	MSTRG.736.1
Rhdel02G0191200	MSTRG.43212.1
Rhdel02G0191200	MSTRG.57017.10
Rhdel02G0191200	MSTRG.63942.3
Rhdel02G0191200	MSTRG.6243.1
Rhdel02G0191200	MSTRG.45607.1
Rhdel02G0191200	MSTRG.3047.27
Rhdel02G0191200	MSTRG.30454.2
Rhdel02G0191200	MSTRG.8633.4
Rhdel02G0191200	MSTRG.29105.1
Rhdel02G0191200	MSTRG.5518.1
Rhdel02G0191200	MSTRG.49150.5
Rhdel02G0191200	MSTRG.65479.1
Rhdel02G0191200	MSTRG.68201.20
Rhdel02G0191200	MSTRG.33757.1
Rhdel02G0191200	MSTRG.56832.1
Rhdel02G0191200	MSTRG.14731.8
Rhdel02G0191200	MSTRG.48986.16
Rhdel02G0191200	MSTRG.22416.1
Rhdel02G0191200	MSTRG.33168.3
Rhdel02G0191200	MSTRG.44857.1
Rhdel02G0191200	MSTRG.56883.1
Rhdel02G0191200	MSTRG.33703.46
Rhdel02G0191200	MSTRG.20008.1
Rhododendron_delavayi_newGene_1831	MSTRG.68317.1
Rhododendron_delavayi_newGene_1831	MSTRG.49130.2
Rhododendron_delavayi_newGene_1831	MSTRG.11623.1
Rhododendron_delavayi_newGene_1831	MSTRG.28285.2
Rhododendron_delavayi_newGene_1831	MSTRG.71020.44
Rhododendron_delavayi_newGene_1831	MSTRG.67867.1
Rhdel04G0151300	MSTRG.2778.4
Rhdel04G0151300	MSTRG.45868.2
Rhdel04G0151300	MSTRG.3187.58
Rhdel04G0151300	MSTRG.6342.1
Rhdel04G0151300	MSTRG.32679.33
Rhdel04G0151300	MSTRG.41309.1
Rhdel04G0151300	MSTRG.9901.1
Rhdel04G0151300	MSTRG.34368.2
Rhdel04G0151300	MSTRG.34368.1
Rhdel04G0151300	MSTRG.48329.1
Rhdel04G0151300	MSTRG.118.1
Rhdel04G0151300	MSTRG.2778.5
Rhdel04G0151300	MSTRG.2778.3
Rhdel04G0151300	MSTRG.3047.21
Rhdel04G0151300	MSTRG.23610.2
Rhdel04G0151300	MSTRG.36901.1
Rhdel04G0151300	MSTRG.18198.15
Rhdel04G0151300	MSTRG.19663.2
Rhdel04G0151300	MSTRG.56832.1
Rhdel04G0151300	MSTRG.42946.1
Rhdel04G0151300	MSTRG.66426.1
Rhdel04G0151300	MSTRG.48986.15
Rhdel04G0151300	MSTRG.50986.29
Rhdel04G0151300	MSTRG.3030.13
Rhdel04G0151300	MSTRG.47500.8
Rhdel04G0151300	MSTRG.22325.1
Rhdel04G0151300	MSTRG.67172.13
Rhdel04G0151300	MSTRG.56883.1
Rhdel12G0046300	MSTRG.49130.2
Rhdel12G0046300	MSTRG.23414.2
Rhdel13G0044600	MSTRG.34802.27
Rhdel13G0044600	MSTRG.68662.1
Rhdel13G0044600	MSTRG.65943.1
Rhdel13G0044600	MSTRG.33168.3
Rhdel13G0044600	MSTRG.22325.1
Rhdel12G0064300	MSTRG.2778.4
Rhdel12G0064300	MSTRG.3187.58
Rhdel12G0064300	MSTRG.40576.1
Rhdel12G0064300	MSTRG.68662.1
Rhdel12G0064300	MSTRG.118.1
Rhdel12G0064300	MSTRG.2778.5
Rhdel12G0064300	MSTRG.2778.3
Rhdel12G0064300	MSTRG.18198.15
Rhdel12G0064300	MSTRG.26358.63
Rhdel12G0064300	MSTRG.48986.15
Rhdel12G0064300	MSTRG.39342.2
Rhdel12G0064300	MSTRG.3030.13
Rhdel01G0249200	MSTRG.48579.1
Rhdel01G0249200	MSTRG.54660.2
Rhdel01G0249200	MSTRG.736.1
Rhdel01G0249200	MSTRG.57017.10
Rhdel01G0249200	MSTRG.63942.3
Rhdel01G0249200	MSTRG.6243.1
Rhdel01G0249200	MSTRG.61701.2
Rhdel01G0249200	MSTRG.45607.1
Rhdel01G0249200	MSTRG.3047.27
Rhdel01G0249200	MSTRG.30454.2
Rhdel01G0249200	MSTRG.30261.48
Rhdel01G0249200	MSTRG.66922.1
Rhdel01G0249200	MSTRG.8633.4
Rhdel01G0249200	MSTRG.29105.1
Rhdel01G0249200	MSTRG.5518.1
Rhdel01G0249200	MSTRG.65479.1
Rhdel01G0249200	MSTRG.33757.1
Rhdel01G0249200	MSTRG.14731.8
Rhdel01G0249200	MSTRG.48986.16
Rhdel01G0249200	MSTRG.63705.2
Rhdel01G0249200	MSTRG.33168.3
Rhdel01G0249200	MSTRG.44857.1
Rhdel01G0249200	MSTRG.33703.46
Rhdel01G0249200	MSTRG.20008.1
Rhododendron_delavayi_newGene_15736	MSTRG.61701.2
Rhododendron_delavayi_newGene_15736	MSTRG.45607.1
Rhododendron_delavayi_newGene_15736	MSTRG.65479.1
Rhododendron_delavayi_newGene_15736	MSTRG.23414.2
Rhododendron_delavayi_newGene_15736	MSTRG.48986.16
Rhododendron_delavayi_newGene_15736	MSTRG.63705.2
Rhododendron_delavayi_newGene_15736	MSTRG.20008.1
Rhododendron_delavayi_newGene_15736	MSTRG.67867.1
Rhdel06G0237100	MSTRG.37925.26
Rhdel06G0237100	MSTRG.48579.1
Rhdel06G0237100	MSTRG.68317.1
Rhdel06G0237100	MSTRG.54660.2
Rhdel06G0237100	MSTRG.736.1
Rhdel06G0237100	MSTRG.63942.3
Rhdel06G0237100	MSTRG.6243.1
Rhdel06G0237100	MSTRG.61701.2
Rhdel06G0237100	MSTRG.45607.1
Rhdel06G0237100	MSTRG.3047.27
Rhdel06G0237100	MSTRG.44485.1
Rhdel06G0237100	MSTRG.66922.1
Rhdel06G0237100	MSTRG.8633.4
Rhdel06G0237100	MSTRG.5518.1
Rhdel06G0237100	MSTRG.65479.1
Rhdel06G0237100	MSTRG.11623.1
Rhdel06G0237100	MSTRG.28285.2
Rhdel06G0237100	MSTRG.23414.2
Rhdel06G0237100	MSTRG.48986.16
Rhdel06G0237100	MSTRG.33168.3
Rhdel06G0237100	MSTRG.71020.44
Rhdel06G0237100	MSTRG.25556.1
Rhdel06G0237100	MSTRG.33703.46
Rhdel06G0237100	MSTRG.67867.1
Rhdel10G0029300	MSTRG.49130.2
Rhdel10G0029300	MSTRG.61701.2
Rhdel10G0029300	MSTRG.23414.2
Rhdel10G0029300	MSTRG.67867.1
Rhododendron_delavayi_newGene_10220	MSTRG.49130.2
Rhdel06G0031700	MSTRG.2828.1
Rhdel06G0031700	MSTRG.45868.2
Rhdel06G0031700	MSTRG.6342.1
Rhdel06G0031700	MSTRG.43255.7
Rhdel06G0031700	MSTRG.9901.1
Rhdel06G0031700	MSTRG.37925.26
Rhdel06G0031700	MSTRG.34368.2
Rhdel06G0031700	MSTRG.26358.59
Rhdel06G0031700	MSTRG.48329.1
Rhdel06G0031700	MSTRG.68662.1
Rhdel06G0031700	MSTRG.736.1
Rhdel06G0031700	MSTRG.43212.1
Rhdel06G0031700	MSTRG.57017.10
Rhdel06G0031700	MSTRG.6243.1
Rhdel06G0031700	MSTRG.45607.1
Rhdel06G0031700	MSTRG.3047.28
Rhdel06G0031700	MSTRG.3047.27
Rhdel06G0031700	MSTRG.3047.21
Rhdel06G0031700	MSTRG.23610.2
Rhdel06G0031700	MSTRG.30454.2
Rhdel06G0031700	MSTRG.29105.1
Rhdel06G0031700	MSTRG.5518.1
Rhdel06G0031700	MSTRG.56832.1
Rhdel06G0031700	MSTRG.35600.1
Rhdel06G0031700	MSTRG.14731.8
Rhdel06G0031700	MSTRG.48986.16
Rhdel06G0031700	MSTRG.22416.1
Rhdel06G0031700	MSTRG.33168.3
Rhdel06G0031700	MSTRG.50986.29
Rhdel06G0031700	MSTRG.39342.2
Rhdel06G0031700	MSTRG.3030.13
Rhdel06G0031700	MSTRG.56883.1
Rhdel06G0031700	MSTRG.33703.46
Rhdel05G0021900	MSTRG.45868.2
Rhdel05G0021900	MSTRG.6342.1
Rhdel05G0021900	MSTRG.9901.1
Rhdel05G0021900	MSTRG.43211.1
Rhdel05G0021900	MSTRG.34368.2
Rhdel05G0021900	MSTRG.34368.1
Rhdel05G0021900	MSTRG.26522.1
Rhdel05G0021900	MSTRG.26358.59
Rhdel05G0021900	MSTRG.48329.1
Rhdel05G0021900	MSTRG.736.1
Rhdel05G0021900	MSTRG.57017.10
Rhdel05G0021900	MSTRG.63942.3
Rhdel05G0021900	MSTRG.6243.1
Rhdel05G0021900	MSTRG.3047.28
Rhdel05G0021900	MSTRG.3047.27
Rhdel05G0021900	MSTRG.3047.21
Rhdel05G0021900	MSTRG.23610.2
Rhdel05G0021900	MSTRG.30454.2
Rhdel05G0021900	MSTRG.8633.4
Rhdel05G0021900	MSTRG.29105.1
Rhdel05G0021900	MSTRG.36901.1
Rhdel05G0021900	MSTRG.19663.2
Rhdel05G0021900	MSTRG.56832.1
Rhdel05G0021900	MSTRG.14731.8
Rhdel05G0021900	MSTRG.66426.1
Rhdel05G0021900	MSTRG.22416.1
Rhdel05G0021900	MSTRG.33168.3
Rhdel05G0021900	MSTRG.70199.1
Rhdel05G0021900	MSTRG.50986.29
Rhdel05G0021900	MSTRG.3030.13
Rhdel05G0021900	MSTRG.3030.10
Rhdel05G0021900	MSTRG.67172.13
Rhdel05G0021900	MSTRG.56883.1
Rhdel05G0021900	MSTRG.33703.46
Rhdel05G0021900	MSTRG.42020.2
Rhdel05G0021900	MSTRG.54660.5
Rhdel05G0118700	MSTRG.2828.1
Rhdel05G0118700	MSTRG.9901.1
Rhdel05G0118700	MSTRG.37925.26
Rhdel05G0118700	MSTRG.34368.2
Rhdel05G0118700	MSTRG.54660.2
Rhdel05G0118700	MSTRG.736.1
Rhdel05G0118700	MSTRG.43212.1
Rhdel05G0118700	MSTRG.57017.10
Rhdel05G0118700	MSTRG.63942.3
Rhdel05G0118700	MSTRG.6243.1
Rhdel05G0118700	MSTRG.45607.1
Rhdel05G0118700	MSTRG.3047.27
Rhdel05G0118700	MSTRG.44485.1
Rhdel05G0118700	MSTRG.30454.2
Rhdel05G0118700	MSTRG.29105.1
Rhdel05G0118700	MSTRG.5518.1
Rhdel05G0118700	MSTRG.65479.1
Rhdel05G0118700	MSTRG.36901.1
Rhdel05G0118700	MSTRG.11623.1
Rhdel05G0118700	MSTRG.68201.20
Rhdel05G0118700	MSTRG.56832.1
Rhdel05G0118700	MSTRG.35600.1
Rhdel05G0118700	MSTRG.14731.8
Rhdel05G0118700	MSTRG.48986.16
Rhdel05G0118700	MSTRG.22416.1
Rhdel05G0118700	MSTRG.33168.3
Rhdel05G0118700	MSTRG.33703.46
Rhdel06G0198300	MSTRG.30578.3
Rhdel06G0198300	MSTRG.45868.2
Rhdel06G0198300	MSTRG.6342.1
Rhdel06G0198300	MSTRG.9901.1
Rhdel06G0198300	MSTRG.37925.26
Rhdel06G0198300	MSTRG.34368.2
Rhdel06G0198300	MSTRG.26358.59
Rhdel06G0198300	MSTRG.48329.1
Rhdel06G0198300	MSTRG.68317.1
Rhdel06G0198300	MSTRG.62429.2
Rhdel06G0198300	MSTRG.54660.2
Rhdel06G0198300	MSTRG.736.1
Rhdel06G0198300	MSTRG.57017.10
Rhdel06G0198300	MSTRG.63942.3
Rhdel06G0198300	MSTRG.6243.1
Rhdel06G0198300	MSTRG.3047.28
Rhdel06G0198300	MSTRG.3047.27
Rhdel06G0198300	MSTRG.3047.21
Rhdel06G0198300	MSTRG.44485.1
Rhdel06G0198300	MSTRG.23610.2
Rhdel06G0198300	MSTRG.29105.1
Rhdel06G0198300	MSTRG.5518.1
Rhdel06G0198300	MSTRG.36901.1
Rhdel06G0198300	MSTRG.11623.1
Rhdel06G0198300	MSTRG.19663.2
Rhdel06G0198300	MSTRG.56832.1
Rhdel06G0198300	MSTRG.35600.1
Rhdel06G0198300	MSTRG.14731.8
Rhdel06G0198300	MSTRG.22416.1
Rhdel06G0198300	MSTRG.33168.3
Rhdel06G0198300	MSTRG.50986.29
Rhdel06G0198300	MSTRG.3030.13
Rhdel06G0198300	MSTRG.67172.13
Rhdel06G0198300	MSTRG.56883.1
Rhdel06G0198300	MSTRG.33703.46
Rhdel06G0198300	MSTRG.54660.5
Rhdel08G0100200	MSTRG.6342.1
Rhdel08G0100200	MSTRG.9901.1
Rhdel08G0100200	MSTRG.37925.26
Rhdel08G0100200	MSTRG.34368.2
Rhdel08G0100200	MSTRG.26358.59
Rhdel08G0100200	MSTRG.48579.1
Rhdel08G0100200	MSTRG.68317.1
Rhdel08G0100200	MSTRG.62429.2
Rhdel08G0100200	MSTRG.54660.2
Rhdel08G0100200	MSTRG.736.1
Rhdel08G0100200	MSTRG.57017.10
Rhdel08G0100200	MSTRG.63942.3
Rhdel08G0100200	MSTRG.6243.1
Rhdel08G0100200	MSTRG.45607.1
Rhdel08G0100200	MSTRG.3047.28
Rhdel08G0100200	MSTRG.3047.27
Rhdel08G0100200	MSTRG.44485.1
Rhdel08G0100200	MSTRG.30454.2
Rhdel08G0100200	MSTRG.66922.1
Rhdel08G0100200	MSTRG.8633.4
Rhdel08G0100200	MSTRG.29105.1
Rhdel08G0100200	MSTRG.5518.1
Rhdel08G0100200	MSTRG.65479.1
Rhdel08G0100200	MSTRG.36901.1
Rhdel08G0100200	MSTRG.11623.1
Rhdel08G0100200	MSTRG.56832.1
Rhdel08G0100200	MSTRG.35600.1
Rhdel08G0100200	MSTRG.14731.8
Rhdel08G0100200	MSTRG.48986.16
Rhdel08G0100200	MSTRG.22416.1
Rhdel08G0100200	MSTRG.33168.3
Rhdel08G0100200	MSTRG.56883.1
Rhdel08G0100200	MSTRG.33703.46
Rhdel12G0192500	MSTRG.48579.1
Rhdel12G0192500	MSTRG.54660.2
Rhdel12G0192500	MSTRG.736.1
Rhdel12G0192500	MSTRG.63942.3
Rhdel12G0192500	MSTRG.6243.1
Rhdel12G0192500	MSTRG.61701.2
Rhdel12G0192500	MSTRG.30261.48
Rhdel12G0192500	MSTRG.66922.1
Rhdel12G0192500	MSTRG.8633.4
Rhdel12G0192500	MSTRG.65479.1
Rhdel12G0192500	MSTRG.33757.1
Rhdel12G0192500	MSTRG.23414.2
Rhdel12G0192500	MSTRG.25556.1
Rhdel12G0192500	MSTRG.33703.46
Rhdel07G0283200	MSTRG.54660.2
Rhdel07G0283200	MSTRG.57017.10
Rhdel07G0283200	MSTRG.6243.1
Rhdel07G0283200	MSTRG.61701.2
Rhdel07G0283200	MSTRG.45607.1
Rhdel07G0283200	MSTRG.30454.2
Rhdel07G0283200	MSTRG.30261.48
Rhdel07G0283200	MSTRG.29105.1
Rhdel07G0283200	MSTRG.5518.1
Rhdel07G0283200	MSTRG.65479.1
Rhdel07G0283200	MSTRG.68201.20
Rhdel07G0283200	MSTRG.33757.1
Rhdel07G0283200	MSTRG.42540.2
Rhdel07G0283200	MSTRG.14731.8
Rhdel07G0283200	MSTRG.48986.16
Rhdel07G0283200	MSTRG.63705.2
Rhdel07G0283200	MSTRG.33168.3
Rhdel07G0283200	MSTRG.44857.1
Rhdel07G0283200	MSTRG.33703.46
Rhdel07G0283200	MSTRG.20008.1
Rhdel08G0201200	MSTRG.48579.1
Rhdel08G0201200	MSTRG.61701.2
Rhdel08G0201200	MSTRG.66922.1
Rhdel08G0201200	MSTRG.23414.2
Rhdel11G0093600	MSTRG.2828.1
Rhdel11G0093600	MSTRG.45868.2
Rhdel11G0093600	MSTRG.9901.1
Rhdel11G0093600	MSTRG.37925.26
Rhdel11G0093600	MSTRG.34368.2
Rhdel11G0093600	MSTRG.736.1
Rhdel11G0093600	MSTRG.43212.1
Rhdel11G0093600	MSTRG.57017.10
Rhdel11G0093600	MSTRG.6243.1
Rhdel11G0093600	MSTRG.45607.1
Rhdel11G0093600	MSTRG.3047.27
Rhdel11G0093600	MSTRG.44485.1
Rhdel11G0093600	MSTRG.29105.1
Rhdel11G0093600	MSTRG.5518.1
Rhdel11G0093600	MSTRG.11623.1
Rhdel11G0093600	MSTRG.35600.1
Rhdel11G0093600	MSTRG.14731.8
Rhdel11G0093600	MSTRG.48986.16
Rhdel11G0093600	MSTRG.22416.1
Rhdel11G0093600	MSTRG.33168.3
Rhdel11G0093600	MSTRG.50986.29
Rhdel11G0093600	MSTRG.56883.1
Rhdel11G0093600	MSTRG.33703.46
Rhdel06G0272100	MSTRG.2828.1
Rhdel06G0272100	MSTRG.9901.1
Rhdel06G0272100	MSTRG.37925.26
Rhdel06G0272100	MSTRG.34368.2
Rhdel06G0272100	MSTRG.54660.2
Rhdel06G0272100	MSTRG.736.1
Rhdel06G0272100	MSTRG.43212.1
Rhdel06G0272100	MSTRG.57017.10
Rhdel06G0272100	MSTRG.63942.3
Rhdel06G0272100	MSTRG.6243.1
Rhdel06G0272100	MSTRG.61701.2
Rhdel06G0272100	MSTRG.45607.1
Rhdel06G0272100	MSTRG.3047.27
Rhdel06G0272100	MSTRG.44485.1
Rhdel06G0272100	MSTRG.30454.2
Rhdel06G0272100	MSTRG.8633.4
Rhdel06G0272100	MSTRG.29105.1
Rhdel06G0272100	MSTRG.5518.1
Rhdel06G0272100	MSTRG.65479.1
Rhdel06G0272100	MSTRG.11623.1
Rhdel06G0272100	MSTRG.35600.1
Rhdel06G0272100	MSTRG.14731.8
Rhdel06G0272100	MSTRG.48986.16
Rhdel06G0272100	MSTRG.22416.1
Rhdel06G0272100	MSTRG.33168.3
Rhdel06G0272100	MSTRG.44857.1
Rhdel06G0272100	MSTRG.33703.46
Rhdel10G0213200	MSTRG.2828.1
Rhdel10G0213200	MSTRG.37925.26
Rhdel10G0213200	MSTRG.736.1
Rhdel10G0213200	MSTRG.43212.1
Rhdel10G0213200	MSTRG.44485.1
Rhdel10G0213200	MSTRG.29105.1
Rhdel10G0213200	MSTRG.11623.1
Rhdel10G0213200	MSTRG.28285.2
Rhdel10G0213200	MSTRG.35600.1
Rhdel10G0213200	MSTRG.48986.16
Rhdel10G0213200	MSTRG.22416.1
Rhdel10G0213200	MSTRG.33168.3
Rhdel10G0213200	MSTRG.71020.44
Rhdel10G0213200	MSTRG.33703.46
Rhdel04G0345900	MSTRG.23414.2
Rhdel02G0157600	MSTRG.45868.2
Rhdel02G0157600	MSTRG.6342.1
Rhdel02G0157600	MSTRG.43255.7
Rhdel02G0157600	MSTRG.9901.1
Rhdel02G0157600	MSTRG.34368.2
Rhdel02G0157600	MSTRG.48329.1
Rhdel02G0157600	MSTRG.736.1
Rhdel02G0157600	MSTRG.43212.1
Rhdel02G0157600	MSTRG.57017.10
Rhdel02G0157600	MSTRG.63942.3
Rhdel02G0157600	MSTRG.6243.1
Rhdel02G0157600	MSTRG.45607.1
Rhdel02G0157600	MSTRG.3047.27
Rhdel02G0157600	MSTRG.23610.2
Rhdel02G0157600	MSTRG.30454.2
Rhdel02G0157600	MSTRG.8633.4
Rhdel02G0157600	MSTRG.29105.1
Rhdel02G0157600	MSTRG.49150.5
Rhdel02G0157600	MSTRG.65479.1
Rhdel02G0157600	MSTRG.68201.20
Rhdel02G0157600	MSTRG.56832.1
Rhdel02G0157600	MSTRG.42540.2
Rhdel02G0157600	MSTRG.14731.8
Rhdel02G0157600	MSTRG.48986.16
Rhdel02G0157600	MSTRG.22416.1
Rhdel02G0157600	MSTRG.33168.3
Rhdel02G0157600	MSTRG.50986.29
Rhdel02G0157600	MSTRG.44857.1
Rhdel02G0157600	MSTRG.3030.13
Rhdel02G0157600	MSTRG.3030.10
Rhdel02G0157600	MSTRG.56883.1
Rhdel02G0157600	MSTRG.33703.46
Rhdel02G0157600	MSTRG.20008.1
Rhdel10G0110300	MSTRG.48579.1
Rhdel10G0110300	MSTRG.54660.2
Rhdel10G0110300	MSTRG.736.1
Rhdel10G0110300	MSTRG.6243.1
Rhdel10G0110300	MSTRG.61701.2
Rhdel10G0110300	MSTRG.45607.1
Rhdel10G0110300	MSTRG.3047.27
Rhdel10G0110300	MSTRG.30454.2
Rhdel10G0110300	MSTRG.30261.48
Rhdel10G0110300	MSTRG.66922.1
Rhdel10G0110300	MSTRG.8633.4
Rhdel10G0110300	MSTRG.5518.1
Rhdel10G0110300	MSTRG.65479.1
Rhdel10G0110300	MSTRG.23414.2
Rhdel10G0110300	MSTRG.48986.16
Rhdel10G0110300	MSTRG.63705.2
Rhdel10G0110300	MSTRG.44857.1
Rhdel10G0110300	MSTRG.33703.46
Rhdel10G0110300	MSTRG.20008.1
Rhdel10G0110300	MSTRG.67867.1
Rhdel03G0137500	MSTRG.45868.2
Rhdel03G0137500	MSTRG.6342.1
Rhdel03G0137500	MSTRG.43255.7
Rhdel03G0137500	MSTRG.9901.1
Rhdel03G0137500	MSTRG.43211.1
Rhdel03G0137500	MSTRG.34368.2
Rhdel03G0137500	MSTRG.34368.1
Rhdel03G0137500	MSTRG.26358.59
Rhdel03G0137500	MSTRG.48329.1
Rhdel03G0137500	MSTRG.68662.1
Rhdel03G0137500	MSTRG.118.1
Rhdel03G0137500	MSTRG.736.1
Rhdel03G0137500	MSTRG.43212.1
Rhdel03G0137500	MSTRG.57017.10
Rhdel03G0137500	MSTRG.63942.3
Rhdel03G0137500	MSTRG.6243.1
Rhdel03G0137500	MSTRG.3047.28
Rhdel03G0137500	MSTRG.3047.27
Rhdel03G0137500	MSTRG.3047.21
Rhdel03G0137500	MSTRG.23610.2
Rhdel03G0137500	MSTRG.29105.1
Rhdel03G0137500	MSTRG.36901.1
Rhdel03G0137500	MSTRG.19663.2
Rhdel03G0137500	MSTRG.56832.1
Rhdel03G0137500	MSTRG.14731.8
Rhdel03G0137500	MSTRG.66426.1
Rhdel03G0137500	MSTRG.22416.1
Rhdel03G0137500	MSTRG.33168.3
Rhdel03G0137500	MSTRG.50986.29
Rhdel03G0137500	MSTRG.3030.13
Rhdel03G0137500	MSTRG.3030.10
Rhdel03G0137500	MSTRG.67172.13
Rhdel03G0137500	MSTRG.56883.1
Rhdel03G0137500	MSTRG.33703.46
Rhdel03G0137500	MSTRG.42020.2
Rhdel03G0137500	MSTRG.54660.5
Rhdel01G0271600	MSTRG.49130.2
Rhdel01G0271600	MSTRG.61701.2
Rhdel01G0271600	MSTRG.65479.1
Rhdel01G0271600	MSTRG.23414.2
Rhdel01G0271600	MSTRG.67867.1
Rhdel10G0267900	MSTRG.6342.1
Rhdel10G0267900	MSTRG.9901.1
Rhdel10G0267900	MSTRG.34368.2
Rhdel10G0267900	MSTRG.34368.1
Rhdel10G0267900	MSTRG.26522.1
Rhdel10G0267900	MSTRG.26358.59
Rhdel10G0267900	MSTRG.48329.1
Rhdel10G0267900	MSTRG.3047.28
Rhdel10G0267900	MSTRG.3047.21
Rhdel10G0267900	MSTRG.23610.2
Rhdel10G0267900	MSTRG.36901.1
Rhdel10G0267900	MSTRG.49611.15
Rhdel10G0267900	MSTRG.26048.2
Rhdel10G0267900	MSTRG.19663.2
Rhdel10G0267900	MSTRG.56832.1
Rhdel10G0267900	MSTRG.66426.1
Rhdel10G0267900	MSTRG.3030.13
Rhdel10G0267900	MSTRG.3030.10
Rhdel10G0267900	MSTRG.67172.13
Rhdel10G0267900	MSTRG.56883.1
Rhdel10G0267900	MSTRG.42020.2
Rhdel10G0267900	MSTRG.54660.5
Rhdel12G0196700	MSTRG.20407.1
Rhdel12G0196700	MSTRG.2828.1
Rhdel12G0196700	MSTRG.45868.2
Rhdel12G0196700	MSTRG.43255.7
Rhdel12G0196700	MSTRG.34368.2
Rhdel12G0196700	MSTRG.48329.1
Rhdel12G0196700	MSTRG.68662.1
Rhdel12G0196700	MSTRG.43212.1
Rhdel12G0196700	MSTRG.57017.10
Rhdel12G0196700	MSTRG.3047.27
Rhdel12G0196700	MSTRG.29105.1
Rhdel12G0196700	MSTRG.18198.15
Rhdel12G0196700	MSTRG.14731.8
Rhdel12G0196700	MSTRG.48986.16
Rhdel12G0196700	MSTRG.22416.1
Rhdel12G0196700	MSTRG.33168.3
Rhdel12G0196700	MSTRG.50986.29
Rhdel12G0196700	MSTRG.3030.13
Rhdel12G0196700	MSTRG.47500.8
Rhdel12G0196700	MSTRG.22325.1
Rhdel12G0196700	MSTRG.56883.1
Rhdel12G0196700	MSTRG.33703.46
Rhdel12G0044800	MSTRG.2828.1
Rhdel12G0044800	MSTRG.37925.26
Rhdel12G0044800	MSTRG.736.1
Rhdel12G0044800	MSTRG.45607.1
Rhdel12G0044800	MSTRG.3047.27
Rhdel12G0044800	MSTRG.44485.1
Rhdel12G0044800	MSTRG.29105.1
Rhdel12G0044800	MSTRG.5518.1
Rhdel12G0044800	MSTRG.11623.1
Rhdel12G0044800	MSTRG.35600.1
Rhdel12G0044800	MSTRG.48986.16
Rhdel12G0044800	MSTRG.22416.1
Rhdel12G0044800	MSTRG.33168.3
Rhdel12G0044800	MSTRG.33703.46
Rhdel12G0044800	MSTRG.67867.1
Rhdel06G0209900	MSTRG.48579.1
Rhdel06G0209900	MSTRG.61701.2
Rhdel06G0209900	MSTRG.66922.1
Rhdel06G0209900	MSTRG.23414.2
Rhdel06G0209900	MSTRG.67867.1
Rhododendron_delavayi_newGene_6470	MSTRG.2828.1
Rhododendron_delavayi_newGene_6470	MSTRG.43212.1
Rhododendron_delavayi_newGene_6470	MSTRG.29105.1
Rhododendron_delavayi_newGene_6470	MSTRG.5402.3
Rhododendron_delavayi_newGene_6470	MSTRG.35600.1
Rhododendron_delavayi_newGene_6470	MSTRG.48986.16
Rhododendron_delavayi_newGene_6470	MSTRG.22416.1
Rhododendron_delavayi_newGene_6470	MSTRG.33168.3
Rhododendron_delavayi_newGene_6470	MSTRG.22325.1
Rhdel06G0307500	MSTRG.63942.3
Rhdel06G0307500	MSTRG.6243.1
Rhdel06G0307500	MSTRG.44485.1
Rhdel06G0307500	MSTRG.5518.1
Rhdel06G0307500	MSTRG.11623.1
Rhdel06G0307500	MSTRG.28285.2
Rhdel06G0307500	MSTRG.33757.1
Rhdel06G0307500	MSTRG.25191.2
Rhdel06G0307500	MSTRG.71020.44
Rhdel06G0307500	MSTRG.25556.1
Rhdel06G0307500	MSTRG.33703.46
Rhdel08G0304000	MSTRG.2828.1
Rhdel08G0304000	MSTRG.45868.2
Rhdel08G0304000	MSTRG.9901.1
Rhdel08G0304000	MSTRG.34368.2
Rhdel08G0304000	MSTRG.48329.1
Rhdel08G0304000	MSTRG.43212.1
Rhdel08G0304000	MSTRG.57017.10
Rhdel08G0304000	MSTRG.3047.28
Rhdel08G0304000	MSTRG.3047.27
Rhdel08G0304000	MSTRG.44485.1
Rhdel08G0304000	MSTRG.23610.2
Rhdel08G0304000	MSTRG.29105.1
Rhdel08G0304000	MSTRG.5518.1
Rhdel08G0304000	MSTRG.36901.1
Rhdel08G0304000	MSTRG.11623.1
Rhdel08G0304000	MSTRG.56832.1
Rhdel08G0304000	MSTRG.35600.1
Rhdel08G0304000	MSTRG.22416.1
Rhdel08G0304000	MSTRG.33168.3
Rhdel08G0304000	MSTRG.50986.29
Rhdel08G0304000	MSTRG.3030.13
Rhdel08G0304000	MSTRG.67172.13
Rhdel08G0304000	MSTRG.56883.1
Rhdel08G0304000	MSTRG.33703.46
Rhdel07G0020400	MSTRG.49130.2
Rhdel13G0140200	MSTRG.2828.1
Rhdel13G0140200	MSTRG.45868.2
Rhdel13G0140200	MSTRG.6342.1
Rhdel13G0140200	MSTRG.9901.1
Rhdel13G0140200	MSTRG.34368.2
Rhdel13G0140200	MSTRG.26358.59
Rhdel13G0140200	MSTRG.48329.1
Rhdel13G0140200	MSTRG.736.1
Rhdel13G0140200	MSTRG.43212.1
Rhdel13G0140200	MSTRG.57017.10
Rhdel13G0140200	MSTRG.63942.3
Rhdel13G0140200	MSTRG.6243.1
Rhdel13G0140200	MSTRG.45607.1
Rhdel13G0140200	MSTRG.3047.28
Rhdel13G0140200	MSTRG.3047.27
Rhdel13G0140200	MSTRG.3047.21
Rhdel13G0140200	MSTRG.44485.1
Rhdel13G0140200	MSTRG.23610.2
Rhdel13G0140200	MSTRG.30454.2
Rhdel13G0140200	MSTRG.29105.1
Rhdel13G0140200	MSTRG.5518.1
Rhdel13G0140200	MSTRG.36901.1
Rhdel13G0140200	MSTRG.11623.1
Rhdel13G0140200	MSTRG.19663.2
Rhdel13G0140200	MSTRG.56832.1
Rhdel13G0140200	MSTRG.35600.1
Rhdel13G0140200	MSTRG.14731.8
Rhdel13G0140200	MSTRG.48986.16
Rhdel13G0140200	MSTRG.22416.1
Rhdel13G0140200	MSTRG.33168.3
Rhdel13G0140200	MSTRG.50986.29
Rhdel13G0140200	MSTRG.3030.13
Rhdel13G0140200	MSTRG.67172.13
Rhdel13G0140200	MSTRG.56883.1
Rhdel13G0140200	MSTRG.33703.46
Rhdel13G0140200	MSTRG.54660.5
Rhododendron_delavayi_newGene_23907	MSTRG.43255.7
Rhododendron_delavayi_newGene_23907	MSTRG.37925.26
Rhododendron_delavayi_newGene_23907	MSTRG.68662.1
Rhododendron_delavayi_newGene_23907	MSTRG.736.1
Rhododendron_delavayi_newGene_23907	MSTRG.43212.1
Rhododendron_delavayi_newGene_23907	MSTRG.57017.10
Rhododendron_delavayi_newGene_23907	MSTRG.6243.1
Rhododendron_delavayi_newGene_23907	MSTRG.61701.2
Rhododendron_delavayi_newGene_23907	MSTRG.45607.1
Rhododendron_delavayi_newGene_23907	MSTRG.3047.27
Rhododendron_delavayi_newGene_23907	MSTRG.2575.1
Rhododendron_delavayi_newGene_23907	MSTRG.8633.4
Rhododendron_delavayi_newGene_23907	MSTRG.29105.1
Rhododendron_delavayi_newGene_23907	MSTRG.49150.5
Rhododendron_delavayi_newGene_23907	MSTRG.14731.8
Rhododendron_delavayi_newGene_23907	MSTRG.48986.16
Rhododendron_delavayi_newGene_23907	MSTRG.33168.3
Rhododendron_delavayi_newGene_23907	MSTRG.33703.46
Rhdel13G0056100	MSTRG.49130.2
Rhdel13G0056100	MSTRG.23414.2
Rhdel13G0056100	MSTRG.67867.1
Rhdel13G0242900	MSTRG.2828.1
Rhdel13G0242900	MSTRG.45868.2
Rhdel13G0242900	MSTRG.6342.1
Rhdel13G0242900	MSTRG.9901.1
Rhdel13G0242900	MSTRG.34368.2
Rhdel13G0242900	MSTRG.26358.59
Rhdel13G0242900	MSTRG.736.1
Rhdel13G0242900	MSTRG.43212.1
Rhdel13G0242900	MSTRG.57017.10
Rhdel13G0242900	MSTRG.6243.1
Rhdel13G0242900	MSTRG.45607.1
Rhdel13G0242900	MSTRG.3047.27
Rhdel13G0242900	MSTRG.30454.2
Rhdel13G0242900	MSTRG.29105.1
Rhdel13G0242900	MSTRG.5518.1
Rhdel13G0242900	MSTRG.36901.1
Rhdel13G0242900	MSTRG.68201.20
Rhdel13G0242900	MSTRG.56832.1
Rhdel13G0242900	MSTRG.35600.1
Rhdel13G0242900	MSTRG.14731.8
Rhdel13G0242900	MSTRG.48986.16
Rhdel13G0242900	MSTRG.22416.1
Rhdel13G0242900	MSTRG.33168.3
Rhdel13G0242900	MSTRG.50986.29
Rhdel13G0242900	MSTRG.3030.13
Rhdel13G0242900	MSTRG.56883.1
Rhdel13G0242900	MSTRG.33703.46
Rhdel02G0327500	MSTRG.49130.2
Rhdel02G0327500	MSTRG.61701.2
Rhdel02G0327500	MSTRG.23414.2
Rhdel02G0327500	MSTRG.67867.1
Rhdel01G0197300	MSTRG.736.1
Rhdel01G0197300	MSTRG.61701.2
Rhdel01G0197300	MSTRG.66922.1
Rhdel01G0197300	MSTRG.8633.4
Rhdel01G0197300	MSTRG.23414.2
Rhdel01G0197300	MSTRG.67867.1
Rhdel06G0301900	MSTRG.49130.2
Rhdel06G0301900	MSTRG.61701.2
Rhdel06G0301900	MSTRG.11623.1
Rhdel06G0301900	MSTRG.28285.2
Rhdel06G0301900	MSTRG.23414.2
Rhdel06G0301900	MSTRG.71020.44
Rhdel06G0301900	MSTRG.67867.1
Rhdel03G0328500	MSTRG.34368.2
Rhdel03G0328500	MSTRG.26358.59
Rhdel03G0328500	MSTRG.62429.2
Rhdel03G0328500	MSTRG.54660.2
Rhdel03G0328500	MSTRG.6291.3
Rhdel03G0328500	MSTRG.6243.1
Rhdel03G0328500	MSTRG.45607.1
Rhdel03G0328500	MSTRG.3047.28
Rhdel03G0328500	MSTRG.3047.27
Rhdel03G0328500	MSTRG.29105.1
Rhdel03G0328500	MSTRG.5518.1
Rhdel03G0328500	MSTRG.42705.12
Rhdel03G0328500	MSTRG.61434.1
Rhdel03G0328500	MSTRG.56883.1
Rhdel10G0016400	MSTRG.45868.2
Rhdel10G0016400	MSTRG.43255.7
Rhdel10G0016400	MSTRG.48329.1
Rhdel10G0016400	MSTRG.15884.1
Rhdel10G0016400	MSTRG.57017.10
Rhdel10G0016400	MSTRG.1014.1
Rhdel10G0016400	MSTRG.14731.8
Rhdel10G0016400	MSTRG.50986.29
Rhdel10G0016400	MSTRG.47500.8
Rhododendron_delavayi_newGene_4968	MSTRG.45868.2
Rhododendron_delavayi_newGene_4968	MSTRG.6342.1
Rhododendron_delavayi_newGene_4968	MSTRG.43255.7
Rhododendron_delavayi_newGene_4968	MSTRG.9901.1
Rhododendron_delavayi_newGene_4968	MSTRG.34368.2
Rhododendron_delavayi_newGene_4968	MSTRG.34368.1
Rhododendron_delavayi_newGene_4968	MSTRG.26522.1
Rhododendron_delavayi_newGene_4968	MSTRG.26358.59
Rhododendron_delavayi_newGene_4968	MSTRG.48329.1
Rhododendron_delavayi_newGene_4968	MSTRG.118.1
Rhododendron_delavayi_newGene_4968	MSTRG.57017.10
Rhododendron_delavayi_newGene_4968	MSTRG.63942.3
Rhododendron_delavayi_newGene_4968	MSTRG.6243.1
Rhododendron_delavayi_newGene_4968	MSTRG.3047.28
Rhododendron_delavayi_newGene_4968	MSTRG.3047.27
Rhododendron_delavayi_newGene_4968	MSTRG.3047.21
Rhododendron_delavayi_newGene_4968	MSTRG.23610.2
Rhododendron_delavayi_newGene_4968	MSTRG.30454.2
Rhododendron_delavayi_newGene_4968	MSTRG.29105.1
Rhododendron_delavayi_newGene_4968	MSTRG.35262.1
Rhododendron_delavayi_newGene_4968	MSTRG.36901.1
Rhododendron_delavayi_newGene_4968	MSTRG.19663.2
Rhododendron_delavayi_newGene_4968	MSTRG.56832.1
Rhododendron_delavayi_newGene_4968	MSTRG.14731.8
Rhododendron_delavayi_newGene_4968	MSTRG.66426.1
Rhododendron_delavayi_newGene_4968	MSTRG.22416.1
Rhododendron_delavayi_newGene_4968	MSTRG.33168.3
Rhododendron_delavayi_newGene_4968	MSTRG.50986.29
Rhododendron_delavayi_newGene_4968	MSTRG.3030.13
Rhododendron_delavayi_newGene_4968	MSTRG.3030.10
Rhododendron_delavayi_newGene_4968	MSTRG.47500.8
Rhododendron_delavayi_newGene_4968	MSTRG.67172.13
Rhododendron_delavayi_newGene_4968	MSTRG.56883.1
Rhododendron_delavayi_newGene_4968	MSTRG.33703.46
Rhododendron_delavayi_newGene_4968	MSTRG.42020.2
Rhododendron_delavayi_newGene_4968	MSTRG.54660.5
Rhododendron_delavayi_newGene_28947	MSTRG.34368.1
Rhododendron_delavayi_newGene_28947	MSTRG.26522.1
Rhododendron_delavayi_newGene_28947	MSTRG.48329.1
Rhododendron_delavayi_newGene_28947	MSTRG.118.1
Rhododendron_delavayi_newGene_28947	MSTRG.23610.2
Rhododendron_delavayi_newGene_28947	MSTRG.26048.2
Rhododendron_delavayi_newGene_28947	MSTRG.19663.2
Rhododendron_delavayi_newGene_28947	MSTRG.9742.4
Rhododendron_delavayi_newGene_28947	MSTRG.66426.1
Rhododendron_delavayi_newGene_28947	MSTRG.67172.13
Rhdel04G0034200	MSTRG.45868.2
Rhdel04G0034200	MSTRG.6342.1
Rhdel04G0034200	MSTRG.9901.1
Rhdel04G0034200	MSTRG.34368.2
Rhdel04G0034200	MSTRG.34368.1
Rhdel04G0034200	MSTRG.26358.59
Rhdel04G0034200	MSTRG.48329.1
Rhdel04G0034200	MSTRG.118.1
Rhdel04G0034200	MSTRG.43212.1
Rhdel04G0034200	MSTRG.57017.10
Rhdel04G0034200	MSTRG.3047.28
Rhdel04G0034200	MSTRG.3047.27
Rhdel04G0034200	MSTRG.3047.21
Rhdel04G0034200	MSTRG.23610.2
Rhdel04G0034200	MSTRG.29105.1
Rhdel04G0034200	MSTRG.36901.1
Rhdel04G0034200	MSTRG.18198.15
Rhdel04G0034200	MSTRG.56832.1
Rhdel04G0034200	MSTRG.35600.1
Rhdel04G0034200	MSTRG.22416.1
Rhdel04G0034200	MSTRG.33168.3
Rhdel04G0034200	MSTRG.50986.29
Rhdel04G0034200	MSTRG.39342.2
Rhdel04G0034200	MSTRG.3030.13
Rhdel04G0034200	MSTRG.47500.8
Rhdel04G0034200	MSTRG.22325.1
Rhdel04G0034200	MSTRG.67172.13
Rhdel04G0034200	MSTRG.56883.1
Rhdel04G0034200	MSTRG.33703.46
Rhdel09G0054500	MSTRG.45868.2
Rhdel09G0054500	MSTRG.3187.58
Rhdel09G0054500	MSTRG.6342.1
Rhdel09G0054500	MSTRG.43255.7
Rhdel09G0054500	MSTRG.9901.1
Rhdel09G0054500	MSTRG.34368.2
Rhdel09G0054500	MSTRG.34368.1
Rhdel09G0054500	MSTRG.26522.1
Rhdel09G0054500	MSTRG.26358.59
Rhdel09G0054500	MSTRG.48329.1
Rhdel09G0054500	MSTRG.68662.1
Rhdel09G0054500	MSTRG.118.1
Rhdel09G0054500	MSTRG.2778.3
Rhdel09G0054500	MSTRG.43212.1
Rhdel09G0054500	MSTRG.57017.10
Rhdel09G0054500	MSTRG.3047.28
Rhdel09G0054500	MSTRG.3047.27
Rhdel09G0054500	MSTRG.3047.21
Rhdel09G0054500	MSTRG.23610.2
Rhdel09G0054500	MSTRG.29105.1
Rhdel09G0054500	MSTRG.36901.1
Rhdel09G0054500	MSTRG.18198.15
Rhdel09G0054500	MSTRG.19663.2
Rhdel09G0054500	MSTRG.56832.1
Rhdel09G0054500	MSTRG.14731.8
Rhdel09G0054500	MSTRG.33168.3
Rhdel09G0054500	MSTRG.50986.29
Rhdel09G0054500	MSTRG.39342.2
Rhdel09G0054500	MSTRG.3030.13
Rhdel09G0054500	MSTRG.3030.10
Rhdel09G0054500	MSTRG.47500.8
Rhdel09G0054500	MSTRG.22325.1
Rhdel09G0054500	MSTRG.67172.13
Rhdel09G0054500	MSTRG.56883.1
Rhdel09G0054500	MSTRG.33703.46
Rhdel03G0033100	MSTRG.20407.1
Rhdel03G0033100	MSTRG.2828.1
Rhdel03G0033100	MSTRG.45868.2
Rhdel03G0033100	MSTRG.68662.1
Rhdel03G0033100	MSTRG.33518.29
Rhdel03G0033100	MSTRG.43212.1
Rhdel03G0033100	MSTRG.57017.10
Rhdel03G0033100	MSTRG.3047.27
Rhdel03G0033100	MSTRG.29105.1
Rhdel03G0033100	MSTRG.18198.15
Rhdel03G0033100	MSTRG.35600.1
Rhdel03G0033100	MSTRG.48986.16
Rhdel03G0033100	MSTRG.33168.3
Rhdel03G0033100	MSTRG.3030.13
Rhdel03G0033100	MSTRG.22325.1
Rhdel03G0033100	MSTRG.56883.1
Rhdel09G0214300	MSTRG.2828.1
Rhdel09G0214300	MSTRG.37925.26
Rhdel09G0214300	MSTRG.34368.2
Rhdel09G0214300	MSTRG.62429.2
Rhdel09G0214300	MSTRG.54660.2
Rhdel09G0214300	MSTRG.736.1
Rhdel09G0214300	MSTRG.57017.10
Rhdel09G0214300	MSTRG.6243.1
Rhdel09G0214300	MSTRG.45607.1
Rhdel09G0214300	MSTRG.3047.27
Rhdel09G0214300	MSTRG.44485.1
Rhdel09G0214300	MSTRG.66922.1
Rhdel09G0214300	MSTRG.29105.1
Rhdel09G0214300	MSTRG.5518.1
Rhdel09G0214300	MSTRG.65479.1
Rhdel09G0214300	MSTRG.36901.1
Rhdel09G0214300	MSTRG.11623.1
Rhdel09G0214300	MSTRG.35600.1
Rhdel09G0214300	MSTRG.14731.8
Rhdel09G0214300	MSTRG.48986.16
Rhdel09G0214300	MSTRG.22416.1
Rhdel09G0214300	MSTRG.33168.3
Rhdel09G0214300	MSTRG.71020.44
Rhdel09G0214300	MSTRG.33703.46
Rhdel09G0214300	MSTRG.67867.1
Rhdel06G0320900	MSTRG.67433.10
Rhdel06G0320900	MSTRG.6342.1
Rhdel06G0320900	MSTRG.28792.2
Rhdel06G0320900	MSTRG.9901.1
Rhdel06G0320900	MSTRG.43211.1
Rhdel06G0320900	MSTRG.34368.2
Rhdel06G0320900	MSTRG.34368.1
Rhdel06G0320900	MSTRG.48329.1
Rhdel06G0320900	MSTRG.63942.3
Rhdel06G0320900	MSTRG.6243.1
Rhdel06G0320900	MSTRG.3047.28
Rhdel06G0320900	MSTRG.39522.8
Rhdel06G0320900	MSTRG.2575.6
Rhdel06G0320900	MSTRG.36901.1
Rhdel06G0320900	MSTRG.26048.2
Rhdel06G0320900	MSTRG.56832.1
Rhdel06G0320900	MSTRG.22416.1
Rhdel06G0320900	MSTRG.50986.29
Rhdel06G0320900	MSTRG.33703.46
Rhdel06G0320900	MSTRG.42020.2
Rhdel06G0320900	MSTRG.54660.5
Rhododendron_delavayi_newGene_28840	MSTRG.20407.1
Rhododendron_delavayi_newGene_28840	MSTRG.2778.4
Rhododendron_delavayi_newGene_28840	MSTRG.3187.58
Rhododendron_delavayi_newGene_28840	MSTRG.40576.1
Rhododendron_delavayi_newGene_28840	MSTRG.41309.1
Rhododendron_delavayi_newGene_28840	MSTRG.118.1
Rhododendron_delavayi_newGene_28840	MSTRG.2778.5
Rhododendron_delavayi_newGene_28840	MSTRG.2778.3
Rhododendron_delavayi_newGene_28840	MSTRG.1014.1
Rhododendron_delavayi_newGene_28840	MSTRG.18198.15
Rhododendron_delavayi_newGene_28840	MSTRG.42946.1
Rhododendron_delavayi_newGene_28840	MSTRG.48986.15
Rhododendron_delavayi_newGene_28840	MSTRG.22325.1
Rhdel07G0048600	MSTRG.45868.2
Rhdel07G0048600	MSTRG.6342.1
Rhdel07G0048600	MSTRG.32679.33
Rhdel07G0048600	MSTRG.9901.1
Rhdel07G0048600	MSTRG.34368.2
Rhdel07G0048600	MSTRG.34368.1
Rhdel07G0048600	MSTRG.26522.1
Rhdel07G0048600	MSTRG.26358.59
Rhdel07G0048600	MSTRG.48329.1
Rhdel07G0048600	MSTRG.118.1
Rhdel07G0048600	MSTRG.2778.5
Rhdel07G0048600	MSTRG.3047.28
Rhdel07G0048600	MSTRG.3047.21
Rhdel07G0048600	MSTRG.23610.2
Rhdel07G0048600	MSTRG.36901.1
Rhdel07G0048600	MSTRG.19663.2
Rhdel07G0048600	MSTRG.56832.1
Rhdel07G0048600	MSTRG.66426.1
Rhdel07G0048600	MSTRG.39342.2
Rhdel07G0048600	MSTRG.3030.13
Rhdel07G0048600	MSTRG.3030.10
Rhdel07G0048600	MSTRG.67172.13
Rhdel07G0048600	MSTRG.56883.1
Rhdel07G0048600	MSTRG.54660.5
Rhdel05G0092400	MSTRG.45868.2
Rhdel05G0092400	MSTRG.6342.1
Rhdel05G0092400	MSTRG.9901.1
Rhdel05G0092400	MSTRG.34368.2
Rhdel05G0092400	MSTRG.34368.1
Rhdel05G0092400	MSTRG.26522.1
Rhdel05G0092400	MSTRG.26358.59
Rhdel05G0092400	MSTRG.48329.1
Rhdel05G0092400	MSTRG.118.1
Rhdel05G0092400	MSTRG.2778.3
Rhdel05G0092400	MSTRG.57017.10
Rhdel05G0092400	MSTRG.3047.28
Rhdel05G0092400	MSTRG.3047.27
Rhdel05G0092400	MSTRG.3047.21
Rhdel05G0092400	MSTRG.23610.2
Rhdel05G0092400	MSTRG.29105.1
Rhdel05G0092400	MSTRG.35262.1
Rhdel05G0092400	MSTRG.36901.1
Rhdel05G0092400	MSTRG.18198.15
Rhdel05G0092400	MSTRG.19663.2
Rhdel05G0092400	MSTRG.56832.1
Rhdel05G0092400	MSTRG.66426.1
Rhdel05G0092400	MSTRG.33168.3
Rhdel05G0092400	MSTRG.50986.29
Rhdel05G0092400	MSTRG.39342.2
Rhdel05G0092400	MSTRG.3030.13
Rhdel05G0092400	MSTRG.3030.10
Rhdel05G0092400	MSTRG.67172.13
Rhdel05G0092400	MSTRG.56883.1
Rhdel05G0092400	MSTRG.33703.46
Rhdel05G0092400	MSTRG.42020.2
Rhdel05G0092400	MSTRG.54660.5
Rhdel12G0131000	MSTRG.23414.2
Rhdel08G0133400	MSTRG.2828.1
Rhdel08G0133400	MSTRG.37925.26
Rhdel08G0133400	MSTRG.34368.2
Rhdel08G0133400	MSTRG.54660.2
Rhdel08G0133400	MSTRG.736.1
Rhdel08G0133400	MSTRG.57017.10
Rhdel08G0133400	MSTRG.6243.1
Rhdel08G0133400	MSTRG.61701.2
Rhdel08G0133400	MSTRG.45607.1
Rhdel08G0133400	MSTRG.3047.27
Rhdel08G0133400	MSTRG.44485.1
Rhdel08G0133400	MSTRG.30454.2
Rhdel08G0133400	MSTRG.8633.4
Rhdel08G0133400	MSTRG.29105.1
Rhdel08G0133400	MSTRG.5518.1
Rhdel08G0133400	MSTRG.65479.1
Rhdel08G0133400	MSTRG.11623.1
Rhdel08G0133400	MSTRG.68201.20
Rhdel08G0133400	MSTRG.35600.1
Rhdel08G0133400	MSTRG.14731.8
Rhdel08G0133400	MSTRG.48986.16
Rhdel08G0133400	MSTRG.33168.3
Rhdel08G0133400	MSTRG.44857.1
Rhdel08G0133400	MSTRG.33703.46
Rhdel08G0133400	MSTRG.20008.1
Rhdel08G0133400	MSTRG.67867.1
Rhdel10G0019200	MSTRG.45868.2
Rhdel10G0019200	MSTRG.6342.1
Rhdel10G0019200	MSTRG.43255.7
Rhdel10G0019200	MSTRG.9901.1
Rhdel10G0019200	MSTRG.43211.1
Rhdel10G0019200	MSTRG.34368.2
Rhdel10G0019200	MSTRG.26358.59
Rhdel10G0019200	MSTRG.48329.1
Rhdel10G0019200	MSTRG.54660.2
Rhdel10G0019200	MSTRG.736.1
Rhdel10G0019200	MSTRG.43212.1
Rhdel10G0019200	MSTRG.57017.10
Rhdel10G0019200	MSTRG.63942.3
Rhdel10G0019200	MSTRG.6243.1
Rhdel10G0019200	MSTRG.45607.1
Rhdel10G0019200	MSTRG.3047.27
Rhdel10G0019200	MSTRG.3047.21
Rhdel10G0019200	MSTRG.23610.2
Rhdel10G0019200	MSTRG.30454.2
Rhdel10G0019200	MSTRG.62893.2
Rhdel10G0019200	MSTRG.8633.4
Rhdel10G0019200	MSTRG.29105.1
Rhdel10G0019200	MSTRG.35262.1
Rhdel10G0019200	MSTRG.49150.5
Rhdel10G0019200	MSTRG.19663.2
Rhdel10G0019200	MSTRG.56832.1
Rhdel10G0019200	MSTRG.14731.8
Rhdel10G0019200	MSTRG.48986.16
Rhdel10G0019200	MSTRG.33168.3
Rhdel10G0019200	MSTRG.50986.29
Rhdel10G0019200	MSTRG.44857.1
Rhdel10G0019200	MSTRG.3030.13
Rhdel10G0019200	MSTRG.3030.10
Rhdel10G0019200	MSTRG.56883.1
Rhdel10G0019200	MSTRG.33703.46
Rhdel10G0019200	MSTRG.42020.2
Rhdel02G0076400	MSTRG.6342.1
Rhdel02G0076400	MSTRG.34368.2
Rhdel02G0076400	MSTRG.26522.1
Rhdel02G0076400	MSTRG.26358.59
Rhdel02G0076400	MSTRG.48579.1
Rhdel02G0076400	MSTRG.54660.2
Rhdel02G0076400	MSTRG.6243.1
Rhdel02G0076400	MSTRG.3047.28
Rhdel02G0076400	MSTRG.3047.21
Rhdel02G0076400	MSTRG.30454.2
Rhdel02G0076400	MSTRG.30261.48
Rhdel02G0076400	MSTRG.8633.4
Rhdel02G0076400	MSTRG.49611.15
Rhdel02G0076400	MSTRG.9832.1
Rhdel02G0076400	MSTRG.33757.1
Rhdel02G0076400	MSTRG.56832.1
Rhdel02G0076400	MSTRG.42540.2
Rhdel02G0076400	MSTRG.3030.10
Rhdel02G0076400	MSTRG.33703.46
Rhdel02G0076400	MSTRG.54660.5
Rhdel04G0056500	MSTRG.48579.1
Rhdel04G0056500	MSTRG.54660.2
Rhdel04G0056500	MSTRG.49130.2
Rhdel04G0056500	MSTRG.61701.2
Rhdel04G0056500	MSTRG.45607.1
Rhdel04G0056500	MSTRG.66922.1
Rhdel04G0056500	MSTRG.5518.1
Rhdel04G0056500	MSTRG.65479.1
Rhdel04G0056500	MSTRG.23414.2
Rhdel04G0056500	MSTRG.48986.16
Rhdel04G0056500	MSTRG.20008.1
Rhdel04G0056500	MSTRG.67867.1
Rhdel01G0373500	MSTRG.48579.1
Rhdel01G0373500	MSTRG.30261.48
Rhdel01G0373500	MSTRG.8633.4
Rhdel01G0373500	MSTRG.33757.1
Rhdel01G0373500	MSTRG.63705.2
Rhdel01G0373500	MSTRG.61434.3
Rhdel11G0248000	MSTRG.48579.1
Rhdel11G0248000	MSTRG.54660.2
Rhdel11G0248000	MSTRG.6243.1
Rhdel11G0248000	MSTRG.61701.2
Rhdel11G0248000	MSTRG.45607.1
Rhdel11G0248000	MSTRG.30454.2
Rhdel11G0248000	MSTRG.30261.48
Rhdel11G0248000	MSTRG.8633.4
Rhdel11G0248000	MSTRG.5518.1
Rhdel11G0248000	MSTRG.65479.1
Rhdel11G0248000	MSTRG.68201.20
Rhdel11G0248000	MSTRG.33757.1
Rhdel11G0248000	MSTRG.23414.2
Rhdel11G0248000	MSTRG.14731.8
Rhdel11G0248000	MSTRG.48986.16
Rhdel11G0248000	MSTRG.63705.2
Rhdel11G0248000	MSTRG.44857.1
Rhdel11G0248000	MSTRG.20008.1
Rhdel11G0248000	MSTRG.67867.1
Rhdel12G0241200	MSTRG.65479.1
Rhdel12G0241200	MSTRG.23414.2
Rhdel12G0241200	MSTRG.67867.1
Rhdel02G0039700	MSTRG.45868.2
Rhdel02G0039700	MSTRG.6342.1
Rhdel02G0039700	MSTRG.43255.7
Rhdel02G0039700	MSTRG.9901.1
Rhdel02G0039700	MSTRG.26522.1
Rhdel02G0039700	MSTRG.48329.1
Rhdel02G0039700	MSTRG.118.1
Rhdel02G0039700	MSTRG.57017.10
Rhdel02G0039700	MSTRG.63942.3
Rhdel02G0039700	MSTRG.3047.21
Rhdel02G0039700	MSTRG.23610.2
Rhdel02G0039700	MSTRG.49505.1
Rhdel02G0039700	MSTRG.62893.2
Rhdel02G0039700	MSTRG.8633.4
Rhdel02G0039700	MSTRG.29105.1
Rhdel02G0039700	MSTRG.35262.1
Rhdel02G0039700	MSTRG.49150.5
Rhdel02G0039700	MSTRG.19663.2
Rhdel02G0039700	MSTRG.56832.1
Rhdel02G0039700	MSTRG.14731.8
Rhdel02G0039700	MSTRG.66426.1
Rhdel02G0039700	MSTRG.70199.1
Rhdel02G0039700	MSTRG.3030.13
Rhdel02G0039700	MSTRG.3030.10
[truncated: 55,564 more rows]
