# Supplementary material for: Integrated Analysis of Long Non-Coding RNAs and mRNAs Reveals Key Trans-Target Genes Associated with Heat Stress Response in Rhododendron delavayi
Source: Life (Basel). 2025 Apr 25;15(5):697. doi: 10.3390/life15050697 (PMC12113157; doi:10.3390/life15050697)
Supplement: Supplementary file 1 [file life-15-00697-s001.zip › Table S6.xlsx]

## Sheet: sheet1
Table S6 GO analysis of cis-acting DEGs
ID	class	Descrption	Pvalue	Qvalue	fg_num	bg_num	per	ratio
GO:0015197	Molecular Function	peptide transporter activity	0.000127045424505775	0.0130009817744243	3	3	3.226	1.000
GO:0042887	Molecular Function	amide transmembrane transporter activity	0.000127045424505775	0.0130009817744243	3	3	3.226	1.000
GO:1904680	Molecular Function	peptide transmembrane transporter activity	0.000127045424505775	0.0130009817744243	3	3	3.226	1.000
GO:0004594	Molecular Function	pantothenate kinase activity	0.00255347342220949	0.195979085154578	2	2	2.151	1.000
GO:0015937	Biological Process	coenzyme A biosynthetic process	0.00268901693731447	0.441833137485311	2	2	2.564	1.000
GO:0033866	Biological Process	nucleoside bisphosphate biosynthetic process	0.00268901693731447	0.441833137485311	2	2	2.564	1.000
GO:0034030	Biological Process	ribonucleoside bisphosphate biosynthetic process	0.00268901693731447	0.441833137485311	2	2	2.564	1.000
GO:0034033	Biological Process	purine nucleoside bisphosphate biosynthetic process	0.00268901693731447	0.441833137485311	2	2	2.564	1.000
GO:0008320	Molecular Function	protein transmembrane transporter activity	0.00740632941761691	0.247509817690047	2	3	2.151	0.667
GO:0022884	Molecular Function	macromolecule transmembrane transporter activity	0.00740632941761691	0.247509817690047	2	3	2.151	0.667
GO:0015936	Biological Process	coenzyme A metabolic process	0.00779328619407887	0.441833137485311	2	3	2.564	0.667
GO:0019748	Biological Process	secondary metabolic process	0.00246655190383666	0.441833137485311	4	12	5.128	0.333
GO:0003697	Molecular Function	single-stranded DNA binding	0.0117359216776002	0.247509817690047	3	10	3.226	0.300
GO:0003743	Molecular Function	translation initiation factor activity	0.0117359216776002	0.247509817690047	3	10	3.226	0.300
GO:0006413	Biological Process	translational initiation	0.0125736010323742	0.441833137485311	3	10	3.846	0.300
GO:0044242	Biological Process	cellular lipid catabolic process	0.0125736010323742	0.441833137485311	3	10	3.846	0.300
GO:0008135	Molecular Function	translation factor activity, RNA binding	0.0134305298595894	0.247509817690047	4	19	4.301	0.211
GO:0043603	Biological Process	cellular amide metabolic process	0.0046222012957195	0.441833137485311	11	88	14.103	0.125
GO:0043604	Biological Process	amide biosynthetic process	0.00759714533787721	0.441833137485311	10	81	12.821	0.123
GO:1901566	Biological Process	organonitrogen compound biosynthetic process	0.00965145018530899	0.441833137485311	16	167	20.513	0.096
