# Supplementary material for: Integrated Analysis of Long Non-Coding RNAs and mRNAs Reveals Key Trans-Target Genes Associated with Heat Stress Response in Rhododendron delavayi
Source: Life (Basel). 2025 Apr 25;15(5):697. doi: 10.3390/life15050697 (PMC12113157; doi:10.3390/life15050697)
Supplement: Supplementary file 1 [file life-15-00697-s001.zip › Table S7.xlsx]

## Sheet: sheet1
Table S7 GO analysis of trans-acting DEGs
ID	class	Descrption	Pvalue	Qvalue	fg_num	bg_num	per	ratio
GO:0006665	Biological Process	sphingolipid metabolic process	0.00425604312456067	0.511183329673469	2	2	2.041	1.000
GO:0006672	Biological Process	ceramide metabolic process	0.00425604312456067	0.511183329673469	2	2	2.041	1.000
GO:0030148	Biological Process	sphingolipid biosynthetic process	0.00425604312456067	0.511183329673469	2	2	2.041	1.000
GO:0046513	Biological Process	ceramide biosynthetic process	0.00425604312456067	0.511183329673469	2	2	2.041	1.000
GO:0015197	Molecular Function	peptide transporter activity	0.0120360291252855	0.340520457534943	2	3	1.681	0.667
GO:0042887	Molecular Function	amide transmembrane transporter activity	0.0120360291252855	0.340520457534943	2	3	1.681	0.667
GO:1904680	Molecular Function	peptide transmembrane transporter activity	0.0120360291252855	0.340520457534943	2	3	1.681	0.667
GO:0001701	Biological Process	in utero embryonic development	0.0122208016577305	0.511183329673469	2	3	2.041	0.667
GO:0005978	Biological Process	glycogen biosynthetic process	0.0122208016577305	0.511183329673469	2	3	2.041	0.667
GO:0006625	Biological Process	protein targeting to peroxisome	0.0122208016577305	0.511183329673469	2	3	2.041	0.667
GO:0030518	Biological Process	intracellular steroid hormone receptor signaling pathway	0.0122208016577305	0.511183329673469	2	3	2.041	0.667
GO:0043574	Biological Process	peroxisomal transport	0.0122208016577305	0.511183329673469	2	3	2.041	0.667
GO:0072331	Biological Process	signal transduction by p53 class mediator	0.0122208016577305	0.511183329673469	2	3	2.041	0.667
GO:0072662	Biological Process	protein localization to peroxisome	0.0122208016577305	0.511183329673469	2	3	2.041	0.667
GO:0072663	Biological Process	establishment of protein localization to peroxisome	0.0122208016577305	0.511183329673469	2	3	2.041	0.667
GO:0016783	Molecular Function	sulfurtransferase activity	0.0230507795794549	0.340520457534943	2	4	1.681	0.500
GO:0044242	Biological Process	cellular lipid catabolic process	0.0026861238958963	0.511183329673469	4	10	4.082	0.400
GO:0016042	Biological Process	lipid catabolic process	0.0104390005611845	0.511183329673469	4	14	4.082	0.286
GO:0044255	Biological Process	cellular lipid metabolic process	0.00888599735025324	0.511183329673469	10	66	10.204	0.152
GO:1901566	Biological Process	organonitrogen compound biosynthetic process	0.0194042013999903	0.511183329673469	18	167	18.367	0.108
