# Supplementary material for: Integrated Analysis of Long Non-Coding RNAs and mRNAs Reveals Key Trans-Target Genes Associated with Heat Stress Response in Rhododendron delavayi
Source: Life (Basel). 2025 Apr 25;15(5):697. doi: 10.3390/life15050697 (PMC12113157; doi:10.3390/life15050697)
Supplement: Supplementary file 1 [file life-15-00697-s001.zip › Table S8.xlsx]

## Sheet: Sheet1
Table S8 KEGG enrichment analysis of cis-acting DEGs in the comparison CK vs.H3
ID	Description	GeneRatio	BgRatio	enrich_factor	pvalue	qvalue	geneID	gene_number	Contained
ko03020	RNA polymerase	0.0149	0.0066	2.25	0.00159554	0.080062	Rhdel01G0063800;Rhdel01G0067400;Rhdel01G0122000;Rhdel01G0136300;Rhdel02G0169900;Rhdel03G0065300;Rhdel03G0238800;Rhdel03G0253900;Rhdel07G0050000;Rhdel07G0050400;Rhdel07G0050500;Rhdel11G0240800;Rhdel11G0241000;Rhdel13G0082800;Rhododendron_delavayi_newGene_18859;Rhododendron_delavayi_newGene_19871	16	up
ko03018	RNA degradation	0.0316	0.0188	1.68	0.00175054	0.080062	Rhdel01G0070600;Rhdel01G0096700;Rhdel03G0099000;Rhdel03G0118500;Rhdel03G0239200;Rhdel03G0324000;Rhdel04G0017100;Rhdel04G0123700;Rhdel04G0123800;Rhdel05G0118700;Rhdel05G0131800;Rhdel05G0132100;Rhdel06G0063200;Rhdel06G0087200;Rhdel06G0172700;Rhdel07G0060500;Rhdel07G0274000;Rhdel07G0274100;Rhdel07G0275100;Rhdel07G0275300;Rhdel07G0275500;Rhdel07G0275900;Rhdel08G0148900;Rhdel08G0160200;Rhdel11G0097000…	34	up
ko00480	Glutathione metabolism	0.027	0.0153	1.76	0.00191745	0.080062	Rhdel01G0156300;Rhdel01G0316400;Rhdel02G0000600;Rhdel02G0312200;Rhdel02G0312300;Rhdel07G0272200;Rhdel07G0276000;Rhdel07G0276100;Rhdel09G0080500;Rhdel09G0081000;Rhdel09G0081200;Rhdel09G0081300;Rhdel12G0060300;Rhdel12G0060400;Rhdel12G0060500;Rhdel12G0060600;Rhdel12G0060700;Rhdel12G0060800;Rhdel12G0061000;Rhdel12G0061200;Rhdel12G0061300;Rhdel12G0061500;Rhdel12G0061600;Rhdel12G0061800;Rhdel12G0062200…	29	up
ko00300	Lysine biosynthesis	0.0046	0.0016	2.92	0.0235544	0.737624	Rhdel01G0003200;Rhdel01G0117100;Rhdel01G0347600;Rhdel05G0133100;Rhdel09G0002100	5	up
ko00010	Glycolysis / Gluconeogenesis	0.0279	0.0202	1.38	0.0434632	0.790251	Rhdel01G0240700;Rhdel01G0316900;Rhdel03G0099000;Rhdel03G0188100;Rhdel04G0123200;Rhdel04G0356900;Rhdel05G0252700;Rhdel06G0010600;Rhdel06G0010700;Rhdel06G0040600;Rhdel06G0090600;Rhdel07G0274000;Rhdel07G0274100;Rhdel07G0275100;Rhdel07G0275300;Rhdel07G0275500;Rhdel07G0275900;Rhdel08G0245900;Rhdel09G0001600;Rhdel09G0084200;Rhdel09G0174000;Rhdel10G0086400;Rhdel11G0097000;Rhdel11G0125300;Rhdel12G0078300…	30	up
ko00940	Phenylpropanoid biosynthesis	0.0474	0.0373	1.27	0.0435634	0.790251	Rhdel01G0004700;Rhdel01G0312300;Rhdel01G0346500;Rhdel02G0000600;Rhdel02G0271600;Rhdel02G0272000;Rhdel02G0272200;Rhdel02G0312500;Rhdel02G0312600;Rhdel02G0312700;Rhdel02G0312800;Rhdel04G0388100;Rhdel05G0104300;Rhdel06G0087800;Rhdel06G0090700;Rhdel08G0034900;Rhdel08G0035200;Rhdel08G0102100;Rhdel08G0128800;Rhdel08G0129000;Rhdel08G0129200;Rhdel08G0136000;Rhdel08G0148100;Rhdel08G0230700;Rhdel08G0230900…	51	up
ko00600	Sphingolipid metabolism	0.0121	0.0073	1.66	0.0474677	0.790251	Rhdel01G0138900;Rhdel01G0254900;Rhdel03G0236600;Rhdel05G0158400;Rhdel05G0158500;Rhdel08G0246300;Rhdel08G0288600;Rhdel09G0084700;Rhdel11G0225300;Rhdel13G0081900;Rhdel13G0204000;Rhododendron_delavayi_newGene_28947;Rhododendron_delavayi_newGene_3629	13	up
ko00770	Pantothenate and CoA biosynthesis	0.0084	0.0046	1.81	0.0560055	0.790251	Rhdel01G0230300;Rhdel07G0305800;Rhdel09G0008300;Rhdel09G0008500;Rhdel11G0125300;Rhdel12G0048500;Rhdel12G0208300;Rhdel12G0218300;Rhododendron_delavayi_newGene_19907	9	up
ko03410	Base excision repair	0.0102	0.006	1.69	0.0567785	0.790251	Rhdel01G0052100;Rhdel01G0311500;Rhdel02G0195200;Rhdel02G0240700;Rhdel03G0098200;Rhdel03G0203200;Rhdel08G0104700;Rhdel11G0125900;Rhdel11G0225100;Rhdel12G0217900;Rhdel13G0124000	11	up
ko00904	Diterpenoid biosynthesis	0.0102	0.0063	1.63	0.0722252	0.904716	Rhdel01G0117200;Rhdel01G0314900;Rhdel04G0160200;Rhdel07G0306200;Rhdel07G0306400;Rhdel07G0306500;Rhdel07G0306600;Rhdel07G0306700;Rhdel12G0245000;Rhododendron_delavayi_newGene_21507;Rhododendron_delavayi_newGene_27339	11	up
ko01200	Carbon metabolism	0.0437	0.0363	1.2	0.103448	0.993542	Rhdel01G0172300;Rhdel01G0240700;Rhdel03G0099000;Rhdel03G0139100;Rhdel03G0188100;Rhdel04G0018900;Rhdel04G0123200;Rhdel04G0125100;Rhdel04G0217500;Rhdel04G0356900;Rhdel05G0214800;Rhdel05G0227800;Rhdel05G0252700;Rhdel06G0007900;Rhdel06G0010600;Rhdel06G0010700;Rhdel06G0040600;Rhdel06G0090600;Rhdel06G0228200;Rhdel06G0228600;Rhdel06G0228700;Rhdel06G0229300;Rhdel06G0230000;Rhdel07G0168000;Rhdel07G0222600…	47	up
ko00190	Oxidative phosphorylation	0.0214	0.0166	1.29	0.124364	0.993542	Rhdel05G0064400;Rhdel06G0076100;Rhdel06G0229900;Rhdel07G0169000;Rhdel07G0169100;Rhdel07G0193300;Rhdel07G0262700;Rhdel07G0276500;Rhdel07G0287400;Rhdel08G0246400;Rhdel08G0275100;Rhdel08G0286500;Rhdel10G0037900;Rhdel10G0038000;Rhdel10G0040000;Rhdel10G0139800;Rhdel11G0090000;Rhdel12G0125500;Rhdel12G0127200;Rhdel12G0244300;Rhdel13G0124700;Rhdel13G0131900;Rhododendron_delavayi_newGene_26450	23	up
ko00660	C5-Branched dibasic acid metabolism	0.0028	0.0012	2.38	0.125959	0.993542	Rhdel07G0127800;Rhdel09G0008300;Rhdel09G0008500	3	up
ko00020	Citrate cycle (TCA cycle)	0.0112	0.0079	1.42	0.138227	0.993542	Rhdel01G0240700;Rhdel04G0018900;Rhdel06G0228200;Rhdel06G0228600;Rhdel06G0228700;Rhdel06G0229300;Rhdel06G0230000;Rhdel08G0245900;Rhdel09G0084200;Rhdel11G0157900;Rhdel11G0224800;Rhdel13G0040600	12	up
ko00514	Other types of O-glycan biosynthesis	0.0046	0.0026	1.79	0.142222	0.993542	Rhdel06G0041800;Rhdel12G0169800;Rhdel12G0169900;Rhododendron_delavayi_newGene_33438;Rhododendron_delavayi_newGene_33439	5	up
ko04070	Phosphatidylinositol signaling system	0.0177	0.0137	1.29	0.14791	0.993542	Rhdel01G0072100;Rhdel01G0154600;Rhdel01G0162400;Rhdel02G0233500;Rhdel04G0093300;Rhdel04G0352100;Rhdel05G0102400;Rhdel05G0281000;Rhdel05G0281100;Rhdel06G0075400;Rhdel06G0293500;Rhdel07G0079000;Rhdel07G0244300;Rhdel08G0035700;Rhdel08G0036200;Rhdel10G0037600;Rhdel10G0205100;Rhdel11G0241400;Rhdel12G0077800	19	up
ko00564	Glycerophospholipid metabolism	0.0204	0.0163	1.26	0.155493	0.993542	Rhdel01G0087700;Rhdel01G0122200;Rhdel01G0256400;Rhdel02G0311800;Rhdel04G0093300;Rhdel04G0161100;Rhdel04G0375100;Rhdel05G0102400;Rhdel06G0042100;Rhdel06G0163500;Rhdel06G0293500;Rhdel07G0244300;Rhdel08G0035700;Rhdel10G0085400;Rhdel10G0085500;Rhdel12G0074100;Rhdel12G0077800;Rhdel12G0091300;Rhdel12G0091400;Rhdel12G0175000;Rhdel12G0187000;Rhdel13G0132300	22	up
ko00909	Sesquiterpenoid and triterpenoid biosynthesis	0.0121	0.009	1.35	0.165489	0.993542	Rhdel01G0124600;Rhdel01G0124900;Rhdel01G0133600;Rhdel02G0154600;Rhdel02G0154700;Rhdel03G0117700;Rhdel03G0117800;Rhdel03G0118000;Rhdel03G0118100;Rhdel04G0300000;Rhdel06G0172900;Rhododendron_delavayi_newGene_37938;Rhododendron_delavayi_newGene_8035	13	up
ko00261	Monobactam biosynthesis	0.0028	0.0013	2.08	0.169967	0.993542	Rhdel01G0003200;Rhdel01G0117100;Rhdel09G0002100	3	up
ko00030	Pentose phosphate pathway	0.0112	0.0084	1.33	0.188508	0.993542	Rhdel05G0252700;Rhdel06G0040600;Rhdel06G0090600;Rhdel07G0274000;Rhdel07G0274100;Rhdel07G0275100;Rhdel07G0275300;Rhdel07G0275500;Rhdel07G0275900;Rhdel09G0174000;Rhododendron_delavayi_newGene_21130;Rhododendron_delavayi_newGene_25459	12	up
