# Supplementary material for: Integrated Analysis of Long Non-Coding RNAs and mRNAs Reveals Key Trans-Target Genes Associated with Heat Stress Response in Rhododendron delavayi
Source: Life (Basel). 2025 Apr 25;15(5):697. doi: 10.3390/life15050697 (PMC12113157; doi:10.3390/life15050697)
Supplement: Supplementary file 1 [file life-15-00697-s001.zip › Table S9.xlsx]

## Sheet: Sheet1
Table S9 Table S8 KEGG enrichment analysis of cis-acting DEGs in the comparison CK vs.H6
ID	Description	GeneRatio	BgRatio	enrich_factor	pvalue	qvalue	geneID	gene_number	Contained
ko00904	Diterpenoid biosynthesis	0.0146	0.0063	2.32	2.74369e-05	0.00352348	Rhdel01G0294800;Rhdel01G0294900;Rhdel01G0295200;Rhdel01G0295400;Rhdel01G0295500;Rhdel01G0295700;Rhdel01G0314900;Rhdel01G0331700;Rhdel01G0332000;Rhdel04G0160200;Rhdel06G0250100;Rhdel06G0250500;Rhdel06G0250700;Rhdel06G0250800;Rhdel06G0251100;Rhdel06G0251600;Rhdel06G0251700;Rhdel06G0251900;Rhdel06G0252600;Rhdel06G0264100;Rhdel06G0338900;Rhdel12G0245000;Rhdel13G0056100;Rhododendron_delavayi_newGene_2…	25	up
ko00906	Carotenoid biosynthesis	0.0116	0.0065	1.8	0.00529281	0.339854	Rhdel02G0274700;Rhdel03G0069200;Rhdel03G0153200;Rhdel06G0060400;Rhdel06G0250200;Rhdel06G0250300;Rhdel06G0250600;Rhdel06G0250900;Rhdel06G0251000;Rhdel06G0251500;Rhdel06G0252000;Rhdel06G0252300;Rhdel06G0252700;Rhdel07G0223600;Rhdel08G0204600;Rhdel11G0078400;Rhdel11G0242900;Rhdel12G0062100;Rhdel13G0071900;Rhdel13G0127700	20	up
ko03020	RNA polymerase	0.0111	0.0066	1.67	0.0150645	0.534552	Rhdel01G0136300;Rhdel01G0140400;Rhdel03G0014900;Rhdel03G0065300;Rhdel03G0253900;Rhdel06G0206800;Rhdel07G0050000;Rhdel07G0050400;Rhdel07G0050500;Rhdel10G0207300;Rhdel11G0240800;Rhdel11G0241000;Rhdel13G0082800;Rhododendron_delavayi_newGene_14291;Rhododendron_delavayi_newGene_18859;Rhododendron_delavayi_newGene_19871;Rhododendron_delavayi_newGene_20619;Rhododendron_delavayi_newGene_25515;Rhododendro…	19	up
ko00350	Tyrosine metabolism	0.0122	0.0076	1.6	0.0174313	0.534552	Rhdel03G0202700;Rhdel04G0037200;Rhdel04G0163900;Rhdel05G0131400;Rhdel05G0330800;Rhdel06G0010600;Rhdel06G0010700;Rhdel06G0181600;Rhdel06G0184200;Rhdel07G0089800;Rhdel07G0182200;Rhdel07G0195800;Rhdel07G0262200;Rhdel09G0001600;Rhdel10G0284300;Rhdel11G0077800;Rhdel11G0172000;Rhdel12G0209200;Rhdel12G0250300;Rhdel13G0082200;Rhdel13G0168100	21	up
ko00600	Sphingolipid metabolism	0.0116	0.0073	1.6	0.0208125	0.534552	Rhdel01G0138900;Rhdel01G0262700;Rhdel01G0262800;Rhdel04G0187300;Rhdel05G0027000;Rhdel05G0158400;Rhdel05G0158500;Rhdel06G0157700;Rhdel08G0246300;Rhdel08G0288600;Rhdel09G0084700;Rhdel09G0206800;Rhdel11G0225300;Rhdel13G0081900;Rhdel13G0168600;Rhdel13G0204000;Rhdel13G0204800;Rhododendron_delavayi_newGene_10220;Rhododendron_delavayi_newGene_34374;Rhododendron_delavayi_newGene_37456	20	up
ko00908	Zeatin biosynthesis	0.014	0.0094	1.49	0.0275444	0.589547	Rhdel04G0145900;Rhdel04G0146000;Rhdel04G0155300;Rhdel04G0155400;Rhdel04G0155600;Rhdel04G0156000;Rhdel04G0156200;Rhdel04G0376600;Rhdel06G0099800;Rhdel08G0088000;Rhdel09G0244600;Rhdel09G0244700;Rhdel09G0244800;Rhdel09G0244900;Rhdel09G0245000;Rhdel09G0245100;Rhdel09G0245200;Rhdel09G0245400;Rhdel09G0246200;Rhdel09G0246300;Rhdel09G0246500;Rhdel09G0246600;Rhdel09G0246700;Rhododendron_delavayi_newGene_2…	24	up
ko03420	Nucleotide excision repair	0.0169	0.0124	1.36	0.0493386	0.830985	Rhdel01G0311500;Rhdel02G0091300;Rhdel02G0091400;Rhdel03G0203200;Rhdel03G0232000;Rhdel03G0232900;Rhdel03G0333700;Rhdel05G0014700;Rhdel05G0014800;Rhdel05G0035200;Rhdel05G0158900;Rhdel05G0327400;Rhdel05G0327600;Rhdel06G0098400;Rhdel06G0156200;Rhdel06G0156300;Rhdel06G0158000;Rhdel06G0273900;Rhdel06G0274400;Rhdel07G0020700;Rhdel08G0061500;Rhdel10G0256700;Rhdel11G0078000;Rhdel11G0144500;Rhdel11G0225100…	29	up
ko03430	Mismatch repair	0.0122	0.0085	1.43	0.054717	0.830985	Rhdel01G0311500;Rhdel02G0091300;Rhdel02G0091400;Rhdel03G0203200;Rhdel03G0232000;Rhdel03G0232900;Rhdel05G0014700;Rhdel05G0014800;Rhdel05G0035200;Rhdel05G0158900;Rhdel06G0098300;Rhdel06G0156300;Rhdel06G0273900;Rhdel07G0020700;Rhdel08G0061500;Rhdel10G0256700;Rhdel11G0150400;Rhdel11G0225100;Rhdel12G0217600;Rhododendron_delavayi_newGene_18196;Rhododendron_delavayi_newGene_32313	21	up
ko03030	DNA replication	0.0128	0.0091	1.4	0.0604232	0.830985	Rhdel01G0149000;Rhdel01G0311500;Rhdel02G0091300;Rhdel02G0091400;Rhdel03G0203200;Rhdel05G0014700;Rhdel05G0014800;Rhdel05G0035200;Rhdel05G0158900;Rhdel06G0156300;Rhdel06G0273900;Rhdel07G0020700;Rhdel08G0061500;Rhdel09G0080600;Rhdel09G0217800;Rhdel10G0256700;Rhdel11G0150400;Rhdel11G0225100;Rhdel12G0217600;Rhdel13G0153600;Rhododendron_delavayi_newGene_18196;Rhododendron_delavayi_newGene_32313	22	up
ko03022	Basal transcription factors	0.0116	0.0083	1.4	0.0703289	0.830985	Rhdel02G0157200;Rhdel03G0092800;Rhdel03G0333700;Rhdel04G0151400;Rhdel05G0327400;Rhdel05G0327600;Rhdel06G0073000;Rhdel06G0085000;Rhdel06G0098400;Rhdel06G0156200;Rhdel06G0158000;Rhdel06G0258900;Rhdel06G0274400;Rhdel09G0083600;Rhdel10G0085300;Rhdel10G0279400;Rhdel11G0223500;Rhdel12G0064000;Rhdel12G0064100;Rhdel13G0168400	20	up
ko00940	Phenylpropanoid biosynthesis	0.0437	0.0373	1.17	0.0777184	0.830985	Rhdel01G0004700;Rhdel01G0016300;Rhdel01G0312300;Rhdel02G0271000;Rhdel02G0271600;Rhdel02G0312500;Rhdel02G0312600;Rhdel02G0312700;Rhdel02G0312800;Rhdel03G0013100;Rhdel03G0287200;Rhdel03G0333000;Rhdel03G0333200;Rhdel04G0187500;Rhdel04G0388100;Rhdel05G0033500;Rhdel05G0033600;Rhdel05G0033700;Rhdel05G0104300;Rhdel06G0158600;Rhdel06G0225300;Rhdel07G0331400;Rhdel08G0034900;Rhdel08G0035200;Rhdel08G0062500…	75	up
ko00195	Photosynthesis	0.0081	0.0056	1.45	0.0935196	0.830985	Rhdel01G0327400;Rhdel02G0263000;Rhdel05G0214200;Rhdel05G0214300;Rhdel05G0214400;Rhdel06G0157200;Rhdel06G0208900;Rhdel07G0262700;Rhdel08G0184500;Rhdel10G0284200;Rhdel12G0244300;Rhdel12G0250400;Rhododendron_delavayi_newGene_1372;Rhododendron_delavayi_newGene_33236	14	up
ko04146	Peroxisome	0.018	0.0142	1.27	0.0952433	0.830985	Rhdel02G0332300;Rhdel03G0040700;Rhdel03G0204200;Rhdel04G0002000;Rhdel04G0129700;Rhdel04G0217500;Rhdel05G0205000;Rhdel05G0214500;Rhdel05G0215700;Rhdel06G0007900;Rhdel06G0153100;Rhdel06G0181400;Rhdel06G0209500;Rhdel07G0230700;Rhdel07G0242300;Rhdel07G0329900;Rhdel10G0005300;Rhdel10G0087600;Rhdel10G0087800;Rhdel12G0195300;Rhdel13G0128100;Rhdel13G0220800;Rhdel13G0220900;Rhdel13G0221000;Rhdel13G0246800…	31	up
ko00480	Glutathione metabolism	0.0192	0.0153	1.25	0.0983936	0.830985	Rhdel01G0156300;Rhdel01G0316400;Rhdel02G0312200;Rhdel02G0312300;Rhdel03G0331300;Rhdel06G0158900;Rhdel06G0224400;Rhdel07G0041800;Rhdel07G0160700;Rhdel08G0023800;Rhdel09G0076900;Rhdel09G0080500;Rhdel09G0081000;Rhdel10G0282400;Rhdel12G0052100;Rhdel12G0060300;Rhdel12G0060400;Rhdel12G0060500;Rhdel12G0060600;Rhdel12G0060700;Rhdel12G0060800;Rhdel12G0061000;Rhdel12G0061200;Rhdel12G0061300;Rhdel12G0061500…	33	up
ko04136	Autophagy - other	0.007	0.0048	1.46	0.109764	0.830985	Rhdel01G0327200;Rhdel03G0289500;Rhdel03G0333800;Rhdel04G0187800;Rhdel05G0271600;Rhdel07G0263500;Rhdel08G0115000;Rhdel08G0230600;Rhdel08G0287800;Rhdel11G0167700;Rhdel12G0059800;Rhdel13G0042000	12	up
ko03015	mRNA surveillance pathway	0.0244	0.0204	1.2	0.116166	0.830985	Rhdel01G0135000;Rhdel01G0147700;Rhdel01G0318100;Rhdel02G0036500;Rhdel02G0194600;Rhdel02G0194900;Rhdel02G0198700;Rhdel02G0229000;Rhdel03G0232200;Rhdel03G0263600;Rhdel03G0330100;Rhdel04G0389000;Rhdel05G0262300;Rhdel05G0263100;Rhdel06G0063200;Rhdel06G0072100;Rhdel07G0060500;Rhdel07G0264200;Rhdel07G0264400;Rhdel07G0285400;Rhdel08G0010500;Rhdel08G0182100;Rhdel08G0250300;Rhdel08G0266500;Rhdel08G0282500…	42	up
ko00511	Other glycan degradation	0.0116	0.0089	1.31	0.121351	0.830985	Rhdel01G0138900;Rhdel01G0262700;Rhdel01G0262800;Rhdel03G0202900;Rhdel05G0027000;Rhdel05G0158400;Rhdel05G0158500;Rhdel05G0239200;Rhdel06G0157700;Rhdel08G0060700;Rhdel08G0060800;Rhdel08G0288600;Rhdel09G0084700;Rhdel09G0206800;Rhdel10G0283400;Rhdel10G0283700;Rhdel13G0117700;Rhdel13G0204800;Rhododendron_delavayi_newGene_10220;Rhododendron_delavayi_newGene_2496	20	up
ko04130	SNARE interactions in vesicular transport	0.0076	0.0054	1.41	0.122612	0.830985	Rhdel01G0095600;Rhdel01G0156200;Rhdel01G0194200;Rhdel02G0120200;Rhdel02G0332200;Rhdel06G0225800;Rhdel06G0225900;Rhdel07G0207900;Rhdel11G0151100;Rhdel13G0204100;Rhdel13G0247300;Rhdel13G0247400;Rhdel13G0248100	13	up
ko03050	Proteasome	0.0105	0.0079	1.33	0.122945	0.830985	Rhdel01G0167200;Rhdel02G0275300;Rhdel07G0029300;Rhdel07G0095600;Rhdel08G0009900;Rhdel08G0010300;Rhdel08G0274200;Rhdel09G0224400;Rhdel10G0076100;Rhdel10G0282800;Rhdel11G0105300;Rhdel12G0126000;Rhdel12G0187700;Rhdel12G0187800;Rhdel12G0187900;Rhdel13G0065600;Rhododendron_delavayi_newGene_13064;Rhododendron_delavayi_newGene_15313	18	up
ko00561	Glycerolipid metabolism	0.018	0.0148	1.22	0.140323	0.894568	Rhdel01G0198000;Rhdel01G0256400;Rhdel02G0282900;Rhdel03G0324500;Rhdel04G0161100;Rhdel04G0289300;Rhdel04G0374700;Rhdel05G0092000;Rhdel06G0218600;Rhdel06G0278500;Rhdel06G0278600;Rhdel06G0293500;Rhdel07G0021100;Rhdel07G0030100;Rhdel07G0223000;Rhdel07G0244300;Rhdel08G0188500;Rhdel08G0188900;Rhdel08G0282600;Rhdel10G0085400;Rhdel10G0085500;Rhdel10G0153400;Rhdel11G0225300;Rhdel12G0052000;Rhdel12G0245400…	31	up
